# Supplementary material for: Structure-Based Prediction of Molecular Interactions for Stabilizing Volatile Drugs
Source: Pharmaceutics. 2026 Jan 15;18(1):111. doi: 10.3390/pharmaceutics18010111 (PMC12845388; doi:10.3390/pharmaceutics18010111)
Supplement: Supplementary file 1 [file pharmaceutics-18-00111-s001.zip]

Archive with 26 entries (21 files):
- data/
- data/IIR_OCOMM.csv
- data/IIR_OCOMM.xls
- data/inputs实例1.json
- data/output1.xlsx
- data/output2.csv
- data/output3.csv
- data/UNII_Records_20Dec2024(2).xlsx
- data/UNII_Records_20Dec2024.xls
- result/
- result/output_result_1_1_with_name.xlsx
- result/output_result_1_5_with_name.xlsx
- result/Table S1.xlsx
- result/Table S2.xlsx
- scripts/
- scripts/database_processing/
- scripts/database_processing/Code S1-remove_duplicates.py.py
- scripts/database_processing/Code S2-merge_data.py.py
- scripts/database_processing/Code S3-remove_rows_without_smiles.py.py
- scripts/prediction/
- scripts/prediction/Code S4-generate_input_json.py.py
- scripts/prediction/Code S5-generate_input_json_v2.py.py
- scripts/prediction/Code S6-batch_processing_output_json.py.py
- scripts/prediction/Code S7-batch_processing_output_json_v2.py.py
- scripts/prediction/Code S8-add_name_to_output_xlsx.py.py
- scripts/prediction/Code S9-add_name_to_output_xlsx_v2.py.py
