# Supplementary material for: Structure-Based Prediction of Molecular Interactions for Stabilizing Volatile Drugs
Source: Pharmaceutics. 2026 Jan 15;18(1):111. doi: 10.3390/pharmaceutics18010111 (PMC12845388; doi:10.3390/pharmaceutics18010111)
Supplement: Supplementary file 1 [file pharmaceutics-18-00111-s001.zip › data/IIR_OCOMM.xls]

## Sheet: IIR
INGREDIENT_NAME	ROUTE	DOSAGE_FORM	CAS_NUMBER	UNII	POTENCY_AMOUNT	POTENCY_UNIT	MAXIMUM_DAILY_EXPOSURE	MAXIMUM_DAILY_EXPOSURE_UNIT	RECORD_UPDATED
.ALPHA.-TERPINEOL	TOPICAL	LOTION	98555	21334LVV8W	11	%w/w
.ALPHA.-TOCOPHEROL	BUCCAL	FILM, SOLUBLE	1406184	H4N855PNZ1	0.07	mg
.ALPHA.-TOCOPHEROL	INTRAVENOUS	INJECTION, POWDER, FOR SUSPENSION	1406184	H4N855PNZ1	0.64	mg
.ALPHA.-TOCOPHEROL	ORAL	CAPSULE	1406184	H4N855PNZ1			16	mg
.ALPHA.-TOCOPHEROL	ORAL	SOLUTION	1406184	H4N855PNZ1	1.05	mg/1ml
.ALPHA.-TOCOPHEROL	ORAL	TABLET	1406184	H4N855PNZ1			1	mg
.ALPHA.-TOCOPHEROL	ORAL	TABLET, CHEWABLE	1406184	H4N855PNZ1	0.1	mg
.ALPHA.-TOCOPHEROL	ORAL	TABLET, EXTENDED RELEASE	1406184	H4N855PNZ1			4	mg
.ALPHA.-TOCOPHEROL	ORAL	TABLET, FILM COATED	1406184	H4N855PNZ1			246	mg
.ALPHA.-TOCOPHEROL	TOPICAL	OINTMENT	1406184	H4N855PNZ1		NA
.ALPHA.-TOCOPHEROL	TOPICAL	SYSTEM	1406184	H4N855PNZ1	0.1	mg
.ALPHA.-TOCOPHEROL ACETATE	BUCCAL	FILM	7695912	9E8X80D2L0	0.09	mg
.ALPHA.-TOCOPHEROL ACETATE	ORAL	CAPSULE	7695912	9E8X80D2L0	2	mg
.ALPHA.-TOCOPHEROL ACETATE	ORAL	TABLET	7695912	9E8X80D2L0	0.5	mg
.ALPHA.-TOCOPHEROL ACETATE, DL-	TOPICAL	AEROSOL, FOAM	52225204	WR1WPI7EW8		NA
.ALPHA.-TOCOPHEROL ACETATE, DL-	TOPICAL	OINTMENT	52225204	WR1WPI7EW8		NA
.ALPHA.-TOCOPHEROL, DL-	INTRAVENOUS	INJECTION, EMULSION	10191410	7QWA1RIO01			178	mg
.ALPHA.-TOCOPHEROL, DL-	INTRAVENOUS	SOLUTION, CONCENTRATE	10191410	7QWA1RIO01	0.08	%w/v
.ALPHA.-TOCOPHEROL, DL-	ORAL	CAPSULE	10191410	7QWA1RIO01			90	mg	Y
.ALPHA.-TOCOPHEROL, DL-	ORAL	POWDER, FOR SUSPENSION	10191410	7QWA1RIO01		NA
.ALPHA.-TOCOPHEROL, DL-	ORAL	SUSPENSION	10191410	7QWA1RIO01	0.01	mg/1ml
.ALPHA.-TOCOPHEROL, DL-	ORAL	TABLET	10191410	7QWA1RIO01	0.12	mg
.ALPHA.-TOCOPHEROL, DL-	ORAL	TABLET, CHEWABLE	10191410	7QWA1RIO01	0.02	mg
.ALPHA.-TOCOPHEROL, DL-	TOPICAL	AEROSOL, FOAM	10191410	7QWA1RIO01		NA
.ALPHA.-TOCOPHEROL, DL-	TOPICAL	OINTMENT	10191410	7QWA1RIO01		NA
.ALPHA.-TOCOPHEROL, DL-	TRANSDERMAL	SYSTEM	10191410	7QWA1RIO01	0.14	mg
1-(PHENYLAZO)-2-NAPHTHYLAMINE	ORAL	CAPSULE	85847	3VSI4D701X	0.13	mg
1-(PHENYLAZO)-2-NAPHTHYLAMINE	ORAL	TABLET	85847	3VSI4D701X	0.2	mg
1,2,6-HEXANETRIOL	TOPICAL	CREAM	106694	W45XXM0XWE			43	mg
1,2-DISTEAROYL-SN-GLYCERO-3-PHOSPHOCHOLINE	INTRAVENOUS	INJECTABLE, LIPOSOMAL	816944	043IPI2M0K	2.8	%w/v
1,2-DISTEAROYL-SN-GLYCERO-3-PHOSPHOCHOLINE	INTRAVENOUS	INJECTION	816944	043IPI2M0K			68	mg
1,2-DISTEAROYL-SN-GLYCERO-3-PHOSPHOCHOLINE	RESPIRATORY (INHALATION)	CAPSULE	816944	043IPI2M0K			51	mg
1,4-SORBITAN	ORAL	CAPSULE	27299123	AV0YTZ4E6J			242	mg
2-(4-STYRYL-3-SULFOPHENOL)-6-METHOXYBENZOTRIAZOLE	TOPICAL	SOAP	1333659	0MMD46SPU6	0.75	%w/w
2-AMINOETHANOL	ORAL	TABLET, DELAYED RELEASE	141435	5KV86114PT			1	mg
2-ETHYLHEXYL ACRYLATE-GLYCIDYL METHACRYLATE-2-HYDROXYETHYL ACRYLATE-VINYL ACETATE COPOLYMER (FOR DURO-TAK 387-2287)	TRANSDERMAL	FILM		NA		NA
2-ETHYLHEXYL ACRYLATE-GLYCIDYL METHACRYLATE-2-HYDROXYETHYL ACRYLATE-VINYL ACETATE COPOLYMER (FOR DURO-TAK 387-2287)	TRANSDERMAL	FILM, EXTENDED RELEASE		NA		NA
2-ETHYLHEXYL ACRYLATE-GLYCIDYL METHACRYLATE-2-HYDROXYETHYL ACRYLATE-VINYL ACETATE COPOLYMER (FOR DURO-TAK 387-2287)	TRANSDERMAL	SYSTEM		NA		NA
2-ETHYLHEXYL ACRYLATE-VINYL ACETATE-ALUMINUM ACRYLATE COPOLYMER (FOR DURO-TAK 87-2194)	TRANSDERMAL	FILM, EXTENDED RELEASE		NA		NA
ACACIA	BUCCAL	GUM, CHEWING	9000015	5C5403N26O			280	mg
ACACIA	BUCCAL	TABLET	9000015	5C5403N26O	9.1	mg
ACACIA	INTRAMUSCULAR	SUSPENSION	9000015	5C5403N26O	1	mg
ACACIA	ORAL	CAPSULE	9000015	5C5403N26O			64	mg
ACACIA	ORAL	CAPSULE, EXTENDED RELEASE	9000015	5C5403N26O			51	mg
ACACIA	ORAL	LOZENGE	9000015	5C5403N26O			108	mg
ACACIA	ORAL	POWDER	9000015	5C5403N26O	800	mg
ACACIA	ORAL	POWDER, FOR SOLUTION	9000015	5C5403N26O		NA
ACACIA	ORAL	POWDER, FOR SUSPENSION	9000015	5C5403N26O			7386	mg
ACACIA	ORAL	SUSPENSION	9000015	5C5403N26O			2	mg
ACACIA	ORAL	SYRUP	9000015	5C5403N26O		NA
ACACIA	ORAL	TABLET	9000015	5C5403N26O	70	mg
ACACIA	ORAL	TABLET, CHEWABLE	9000015	5C5403N26O			121	mg
ACACIA	ORAL	TABLET, COATED	9000015	5C5403N26O	156	mg
ACACIA	ORAL	TABLET, DELAYED RELEASE	9000015	5C5403N26O	30	mg
ACACIA	ORAL	TABLET, EXTENDED RELEASE	9000015	5C5403N26O	34.4	mg
ACACIA	ORAL	TABLET, FILM COATED	9000015	5C5403N26O	0.14	mg
ACACIA	ORAL	TABLET, ORALLY DISINTEGRATING	9000015	5C5403N26O			7	mg
ACACIA	SUBLINGUAL	TABLET	9000015	5C5403N26O	9.1	mg
ACACIA SYRUP	ORAL	CAPSULE, EXTENDED RELEASE	8047378	NA	69.64	mg
ACACIA SYRUP	ORAL	TABLET, DELAYED RELEASE	8047378	NA		NA
ACESULFAME	ORAL	SOLUTION	33665906	MA3UYZ6K1H			120	mg
ACESULFAME POTASSIUM	BUCCAL	GUM, CHEWING	55589623	23OV73Q5G9			147	mg
ACESULFAME POTASSIUM	DENTAL	SOLUTION	55589623	23OV73Q5G9	0.12	%w/w
ACESULFAME POTASSIUM	ORAL	FILM, SOLUBLE	55589623	23OV73Q5G9	1.6	mg
ACESULFAME POTASSIUM	ORAL	LOZENGE	55589623	23OV73Q5G9			120	mg
ACESULFAME POTASSIUM	ORAL	POWDER, FOR SOLUTION	55589623	23OV73Q5G9	117	mg
ACESULFAME POTASSIUM	ORAL	POWDER, FOR SUSPENSION	55589623	23OV73Q5G9	45	mg/5ml
ACESULFAME POTASSIUM	ORAL	SOLUTION	55589623	23OV73Q5G9			400	mg
ACESULFAME POTASSIUM	ORAL	SUSPENSION	55589623	23OV73Q5G9			160	mg
ACESULFAME POTASSIUM	ORAL	TABLET	55589623	23OV73Q5G9			111	mg
ACESULFAME POTASSIUM	ORAL	TABLET, CHEWABLE	55589623	23OV73Q5G9			15	mg	Y
ACESULFAME POTASSIUM	ORAL	TABLET, EFFERVESCENT	55589623	23OV73Q5G9			4	mg
ACESULFAME POTASSIUM	ORAL	TABLET, FILM COATED	55589623	23OV73Q5G9	1.75	mg
ACESULFAME POTASSIUM	ORAL	TABLET, FOR SUSPENSION	55589623	23OV73Q5G9			72	mg
ACESULFAME POTASSIUM	ORAL	TABLET, ORALLY DISINTEGRATING	55589623	23OV73Q5G9			24	mg
ACESULFAME POTASSIUM	ORAL	TROCHE	55589623	23OV73Q5G9			26	mg
ACESULFAME POTASSIUM	SUBLINGUAL	FILM	55589623	23OV73Q5G9			5	mg
ACESULFAME POTASSIUM	SUBLINGUAL	TABLET	55589623	23OV73Q5G9			13	mg
ACETIC ACID	AURICULAR (OTIC)	SUSPENSION	64197	Q40Q9N063P	0.26	%w/v
ACETIC ACID	AURICULAR (OTIC)	SUSPENSION/ DROPS	64197	Q40Q9N063P	0.04	%w/v
ACETIC ACID	ENDOTRACHEAL	SUSPENSION	64197	Q40Q9N063P		ADJ PH
ACETIC ACID	INFILTRATION	INJECTION	64197	Q40Q9N063P		NA
ACETIC ACID	INTRA-ARTICULAR	INJECTION	64197	Q40Q9N063P		ADJ PH
ACETIC ACID	INTRALESIONAL	INJECTION	64197	Q40Q9N063P		ADJ PH
ACETIC ACID	INTRAMUSCULAR	INJECTION	64197	Q40Q9N063P			22	mg
ACETIC ACID	INTRAMUSCULAR	INJECTION, POWDER, FOR SOLUTION	64197	Q40Q9N063P		ADJ PH
ACETIC ACID	INTRAMUSCULAR	INJECTION, POWDER, LYOPHILIZED, FOR SOLUTION	64197	Q40Q9N063P		ADJ PH
ACETIC ACID	INTRASYNOVIAL	INJECTION	64197	Q40Q9N063P		ADJ PH
ACETIC ACID	INTRAVENOUS	INJECTION	64197	Q40Q9N063P			827	mg
ACETIC ACID	INTRAVENOUS	INJECTION, POWDER, FOR SOLUTION	64197	Q40Q9N063P		ADJ PH
ACETIC ACID	INTRAVENOUS	INJECTION, POWDER, LYOPHILIZED, FOR SOLUTION	64197	Q40Q9N063P			3	mg
ACETIC ACID	INTRAVENOUS	INJECTION, SOLUTION	64197	Q40Q9N063P			15	mg
ACETIC ACID	INTRAVENOUS	LIQUID	64197	Q40Q9N063P	0.2	%w/v
ACETIC ACID	INTRAVENOUS	SOLUTION	64197	Q40Q9N063P			14	mg
ACETIC ACID	IRRIGATION	SOLUTION	64197	Q40Q9N063P		ADJ PH
ACETIC ACID	NASAL	SPRAY, METERED	64197	Q40Q9N063P	1.2	mg/1ml
ACETIC ACID	OPHTHALMIC	SOLUTION	64197	Q40Q9N063P	0.04	%w/v
ACETIC ACID	OPHTHALMIC	SOLUTION/ DROPS	64197	Q40Q9N063P	0.09	%w/v
ACETIC ACID	ORAL	CAPSULE	64197	Q40Q9N063P		NA
ACETIC ACID	ORAL	CAPSULE, COATED	64197	Q40Q9N063P			1	mg
ACETIC ACID	ORAL	ELIXIR	64197	Q40Q9N063P	1.07	mg/5ml
ACETIC ACID	ORAL	LIQUID	64197	Q40Q9N063P	0.13	mg/5ml
ACETIC ACID	ORAL	SOLUTION	64197	Q40Q9N063P			10	mg
ACETIC ACID	ORAL	SUSPENSION	64197	Q40Q9N063P		ADJ PH
ACETIC ACID	ORAL	SYRUP	64197	Q40Q9N063P			10	mg
ACETIC ACID	ORAL	TABLET	64197	Q40Q9N063P		NA
ACETIC ACID	PARENTERAL	INJECTION	64197	Q40Q9N063P		ADJ PH
ACETIC ACID	SOFT TISSUE	INJECTION	64197	Q40Q9N063P		ADJ PH
ACETIC ACID	SUBCUTANEOUS	INJECTION	64197	Q40Q9N063P			22	mg
ACETIC ACID	SUBCUTANEOUS	INJECTION, POWDER, FOR SOLUTION	64197	Q40Q9N063P		ADJ PH
ACETIC ACID	SUBCUTANEOUS	INJECTION, POWDER, LYOPHILIZED, FOR SOLUTION	64197	Q40Q9N063P			32	mg
ACETIC ACID	SUBCUTANEOUS	INJECTION, SOLUTION	64197	Q40Q9N063P			4	mg
ACETIC ACID	SUBCUTANEOUS	LIQUID	64197	Q40Q9N063P	0.2	%w/v
ACETIC ACID	SUBCUTANEOUS	SOLUTION	64197	Q40Q9N063P	0.06	%w/v
ACETIC ACID	SUBMUCOSAL	INJECTION, SOLUTION	64197	Q40Q9N063P		ADJ PH
ACETIC ACID	TOPICAL	CREAM	64197	Q40Q9N063P		NA
ACETIC ACID	TOPICAL	SOLUTION	64197	Q40Q9N063P		ADJ PH
ACETIC ACID	TOPICAL	SPONGE	64197	Q40Q9N063P		ADJ PH
ACETIC ACID	VAGINAL	AEROSOL, FOAM	64197	Q40Q9N063P	0.03	%w/w
ACETIC ACID	VAGINAL	CREAM	64197	Q40Q9N063P	0.35	%w/w
ACETIC ACID	VAGINAL	JELLY	64197	Q40Q9N063P	1.1	%w/w
ACETIC ANHYDRIDE	INTRAVENOUS	INJECTION	108247	2E48G1QI9Q		NA
ACETIC ANHYDRIDE	ORAL	TABLET, EXTENDED RELEASE	108247	2E48G1QI9Q	0.11	mg
ACETONE	ORAL	TABLET, EXTENDED RELEASE	67641	1364PS73AF		NA			Y
ACETONITRILE	INTRAVENOUS	INJECTION, POWDER, LYOPHILIZED, FOR SOLUTION	75058	Z072SB282N			8424	mg
ACETYLTRIBUTYL CITRATE	ORAL	CAPSULE	77907	0ZBX0N59RZ			7	mg
ACETYLTRIBUTYL CITRATE	ORAL	CAPSULE, COATED	77907	0ZBX0N59RZ			11	mg
ACETYLTRIBUTYL CITRATE	ORAL	CAPSULE, DELAYED RELEASE	77907	0ZBX0N59RZ			122	mg
ACETYLTRIBUTYL CITRATE	ORAL	CAPSULE, EXTENDED RELEASE	77907	0ZBX0N59RZ			23	mg
ACETYLTRIBUTYL CITRATE	ORAL	TABLET	77907	0ZBX0N59RZ			150	mg
ACETYLTRIBUTYL CITRATE	ORAL	TABLET, DELAYED RELEASE	77907	0ZBX0N59RZ			69	mg
ACETYLTRIBUTYL CITRATE	ORAL	TABLET, EXTENDED RELEASE	77907	0ZBX0N59RZ			309	mg
ACETYLTRIBUTYL CITRATE	TOPICAL	SOLUTION	77907	0ZBX0N59RZ	5.4	%w/w
ACRYLATES COPOLYMER	ORAL	TABLET		NA			10	mg
ACRYLATES COPOLYMER	ORAL	TABLET, CHEWABLE		NA	5.05	mg
ACRYLATES COPOLYMER	ORAL	TABLET, FILM COATED, EXTENDED RELEASE		NA	25.18	mg
ACRYLATES COPOLYMER	TRANSDERMAL	FILM, EXTENDED RELEASE		NA	382.22	mg
ACRYLATES COPOLYMER	TRANSDERMAL	SYSTEM		NA	677.68	mg
ACRYL-EZE 93018509 WHITE	ORAL	TABLET		NA			153	mg
ACRYL-EZE 93018509 WHITE	ORAL	TABLET, EXTENDED RELEASE		NA			48	mg
ACRYL-EZE 93084720 PINK	ORAL	TABLET, DELAYED RELEASE		NA			234	mg
ACRYLIC ACID-2-ETHYLHEXYL ACRYLATE-2-HYDROXYETHYL ACRYLATE-VINYL ACETATE COPOLYMER (FOR DURO-TAK 87-2070)	TRANSDERMAL	FILM, EXTENDED RELEASE		T9DNB7TEC3		NA
ACRYLIC ACID-2-ETHYLHEXYL ACRYLATE-2-HYDROXYETHYL ACRYLATE-VINYL ACETATE COPOLYMER (FOR DURO-TAK 87-2070)	TRANSDERMAL	SYSTEM		T9DNB7TEC3		NA
ACRYLIC ACID-ISOOCTYL ACRYLATE COPOLYMER	TRANSDERMAL	FILM, EXTENDED RELEASE	9017689	NA	169	mg
ACRYLIC ADHESIVE 788	TRANSDERMAL	SYSTEM		NA			45	mg
ADCOTE 72A103	TRANSDERMAL	SYSTEM		NA	16	mg
ADHESIVE TAPE	TOPICAL	DISC		NA		NA
ADHESIVE TAPE	TRANSDERMAL	FILM, EXTENDED RELEASE		NA		NA
ADIPIC ACID	INTRAMUSCULAR	INJECTION	124049	76A0JE0FKJ	1	%w/v
ADIPIC ACID	VAGINAL	INSERT	124049	76A0JE0FKJ			171	mg
ADVANTIA PRIME 190100BA01 WHITE	ORAL	TABLET, COATED		NA			3	mg
ADVANTIA PRIME 190100BA01 WHITE	ORAL	TABLET, FILM COATED		NA			6	mg
AGAR	ORAL	TABLET	9002180	89T13OHQ2B	0.2	mg
ALBUMIN HUMAN	INTRAVENOUS	INJECTION, POWDER, FOR SUSPENSION	9048468	ZIF514RVZR	900	mg
ALBUMINS	ORAL	TABLET, FILM COATED		NA	4.5	mg
ALCLOXA	TOPICAL	CREAM	1317255	18B8O9DQA2	0.25	%w/w
ALCOHOL	BUCCAL	CONCENTRATE	64175	3K9958V90M	679	mg/1ml
ALCOHOL	BUCCAL	MOUTHWASH	64175	3K9958V90M	200	mg/1ml
ALCOHOL	DENTAL	GEL	64175	3K9958V90M	1.8	%w/w
ALCOHOL	DENTAL	PASTE	64175	3K9958V90M	1.8	%w/w
ALCOHOL	DENTAL	SOLUTION	64175	3K9958V90M	12.8	%w/w
ALCOHOL	INTRAMUSCULAR	INJECTION	64175	3K9958V90M			1491	mg
ALCOHOL	INTRAMUSCULAR	INJECTION, SOLUTION	64175	3K9958V90M			1000	mg
ALCOHOL	INTRAMUSCULAR	LIQUID	64175	3K9958V90M			400	mg
ALCOHOL	INTRAVASCULAR	INJECTION	64175	3K9958V90M	100	%v/v
ALCOHOL	INTRAVENOUS	INJECTION	64175	3K9958V90M	92	%w/v
ALCOHOL	INTRAVENOUS	INJECTION, EMULSION	64175	3K9958V90M			520	mg
ALCOHOL	INTRAVENOUS	INJECTION, SOLUTION	64175	3K9958V90M			4650	mg
ALCOHOL	INTRAVENOUS	LIQUID	64175	3K9958V90M			400	mg
ALCOHOL	INTRAVENOUS	SOLUTION	64175	3K9958V90M	5	%v/v
ALCOHOL	INTRAVENOUS	SOLUTION, CONCENTRATE	64175	3K9958V90M			4000	mg
ALCOHOL	INTRAVESICAL	SOLUTION	64175	3K9958V90M			7892	mg
ALCOHOL	NASAL	AEROSOL	64175	3K9958V90M	20	mg
ALCOHOL	NASAL	AEROSOL, METERED	64175	3K9958V90M	70	mg
ALCOHOL	NASAL	DROPS	64175	3K9958V90M	10	mg/1ml
ALCOHOL	NASAL	SOLUTION	64175	3K9958V90M	10	mg/1ml
ALCOHOL	NASAL	SPRAY	64175	3K9958V90M	198.8	mg/1ml
ALCOHOL	OPHTHALMIC	SOLUTION	64175	3K9958V90M	0.5	%w/v
ALCOHOL	ORAL	CAPSULE	64175	3K9958V90M			882	mg
ALCOHOL	ORAL	CAPSULE, EXTENDED RELEASE	64175	3K9958V90M			8	mg	Y
ALCOHOL	ORAL	CONCENTRATE	64175	3K9958V90M	198	mg
ALCOHOL	ORAL	DROPS	64175	3K9958V90M	210	mg/1ml
ALCOHOL	ORAL	ELIXIR	64175	3K9958V90M			3744	mg
ALCOHOL	ORAL	LIQUID	64175	3K9958V90M			3563	mg
ALCOHOL	ORAL	SOLUTION	64175	3K9958V90M			6624	mg
ALCOHOL	ORAL	SOLUTION, CONCENTRATE	64175	3K9958V90M	150.68	mg/1ml
ALCOHOL	ORAL	SUSPENSION	64175	3K9958V90M			681	mg
ALCOHOL	ORAL	SYRUP	64175	3K9958V90M			21000	mg
ALCOHOL	ORAL	TABLET, DELAYED RELEASE	64175	3K9958V90M		NA			Y
ALCOHOL	RECTAL	GEL	64175	3K9958V90M			898	mg
ALCOHOL	RECTAL	SUSPENSION	64175	3K9958V90M	0.35	%v/v
ALCOHOL	RESPIRATORY (INHALATION)	AEROSOL, METERED	64175	3K9958V90M			52	mg
ALCOHOL	RESPIRATORY (INHALATION)	AEROSOL, SPRAY	64175	3K9958V90M	35.75	%w/w
ALCOHOL	RESPIRATORY (INHALATION)	LIQUID	64175	3K9958V90M	5	%w/w
ALCOHOL	RESPIRATORY (INHALATION)	SOLUTION	64175	3K9958V90M	0.08	%w/v
ALCOHOL	SUBCUTANEOUS	INJECTION	64175	3K9958V90M			149	mg
ALCOHOL	SUBCUTANEOUS	INJECTION, SOLUTION	64175	3K9958V90M	6.1	%v/v
ALCOHOL	SUBLINGUAL	SPRAY	64175	3K9958V90M			397	mg
ALCOHOL	SUBLINGUAL	SPRAY, METERED	64175	3K9958V90M			29	mg
ALCOHOL	TOPICAL	AEROSOL	64175	3K9958V90M			561	mg
ALCOHOL	TOPICAL	AEROSOL, FOAM	64175	3K9958V90M			4504	mg
ALCOHOL	TOPICAL	AEROSOL, SPRAY	64175	3K9958V90M			561	mg
ALCOHOL	TOPICAL	GEL	64175	3K9958V90M			9971	mg
ALCOHOL	TOPICAL	GEL, METERED	64175	3K9958V90M			525	mg
ALCOHOL	TOPICAL	LOTION	64175	3K9958V90M	25	%w/w
ALCOHOL	TOPICAL	POWDER, FOR SOLUTION	64175	3K9958V90M	40	%w/w
ALCOHOL	TOPICAL	SHAMPOO	64175	3K9958V90M			714	mg
ALCOHOL	TOPICAL	SOLUTION	64175	3K9958V90M			2440	mg
ALCOHOL	TOPICAL	SPRAY	64175	3K9958V90M			3633	mg
ALCOHOL	TOPICAL	SWAB	64175	3K9958V90M			2250	mg
ALCOHOL	TRANSDERMAL	GEL	64175	3K9958V90M			7258	mg
ALCOHOL	TRANSDERMAL	GEL, METERED	64175	3K9958V90M			525	mg
ALCOHOL	TRANSDERMAL	SOLUTION	64175	3K9958V90M	49.37	%w/v
ALCOHOL	TRANSDERMAL	SPRAY	64175	3K9958V90M	90	%w/v
ALCOHOL	VAGINAL	JELLY	64175	3K9958V90M		NA
ALFADEX	INTRACAVITARY	INJECTION, POWDER, LYOPHILIZED, FOR SOLUTION	10016203	Z1LH97KTRM	1.29	mg
ALGELDRATE	ORAL	TABLET	1330445	03J11K103C	85	mg
ALGELDRATE	ORAL	TABLET, FILM COATED	1330445	03J11K103C	183.75	mg
ALGELDRATE	TOPICAL	CREAM	1330445	03J11K103C	5	%w/w
ALGINIC ACID	OPHTHALMIC	INSERT, EXTENDED RELEASE	9005327	8C3Z4148WZ	1	mg
ALGINIC ACID	ORAL	CAPSULE	9005327	8C3Z4148WZ	80	mg
ALGINIC ACID	ORAL	CAPSULE, EXTENDED RELEASE	9005327	8C3Z4148WZ			10	mg
ALGINIC ACID	ORAL	TABLET	9005327	8C3Z4148WZ			128	mg
ALGINIC ACID	ORAL	TABLET, CHEWABLE	9005327	8C3Z4148WZ	400	mg
ALGINIC ACID	ORAL	TABLET, COATED	9005327	8C3Z4148WZ	60	mg
ALGINIC ACID	ORAL	TABLET, EXTENDED RELEASE	9005327	8C3Z4148WZ	22.25	mg
ALGINIC ACID	ORAL	TABLET, FILM COATED	9005327	8C3Z4148WZ	52.8	mg
ALLANTOIN	TOPICAL	GEL	97596	344S277G0Z			8	mg
ALMOND OIL	TOPICAL	CREAM	8007690	66YXD4DKO9	2	%w/w
ALUMINUM ACETATE	TOPICAL	CREAM	139128	80EHD8I43D	0.23	%w/w
ALUMINUM ACETATE	TOPICAL	SHAMPOO	139128	80EHD8I43D	0.1	%w/w
ALUMINUM HYDROXIDE	ORAL	CAPSULE	21645512	5QB0T2IUN0		NA
ALUMINUM HYDROXIDE	ORAL	TABLET	21645512	5QB0T2IUN0	50	mg
ALUMINUM HYDROXIDE	TOPICAL	CREAM	21645512	5QB0T2IUN0	5	%w/w
ALUMINUM HYDROXIDE	TOPICAL	OINTMENT	21645512	5QB0T2IUN0		NA
ALUMINUM MONOSTEARATE	TOPICAL	CREAM	7047849	P9BC99461E	0.01	%w/w
ALUMINUM OXIDE	ORAL	CAPSULE, EXTENDED RELEASE	1344281	LMI26O6933		NA
ALUMINUM OXIDE	ORAL	TABLET	1344281	LMI26O6933		NA
ALUMINUM OXIDE	TOPICAL	SPONGE	1344281	LMI26O6933		NA
ALUMINUM POLYESTER	TRANSDERMAL	FILM		NA			10	mg
ALUMINUM POLYESTER	TRANSDERMAL	FILM, EXTENDED RELEASE		NA			81	mg
ALUMINUM SILICATE	ORAL	TABLET	12141467	T1FAD4SS2M	19.25	mg
ALUMINUM SILICATE	ORAL	TABLET, COATED	12141467	T1FAD4SS2M	50	mg
ALUMINUM SILICATE	ORAL	TABLET, EXTENDED RELEASE	12141467	T1FAD4SS2M			94	mg
ALUMINUM SILICATE	ORAL	TABLET, FILM COATED, EXTENDED RELEASE	12141467	T1FAD4SS2M	47	mg
ALUMINUM SILICATE	TOPICAL	SYSTEM	12141467	T1FAD4SS2M			19	mg
ALUMINUM SILICATE PENTAHYDRATE	ORAL	TABLET, COATED		IQ2A4DQ696		NA
ALUMINUM STARCH OCTENYLSUCCINATE	TOPICAL	CREAM	9087610	I9PJ0O6294			321	mg	Y
ALUMINUM STEARATE	ORAL	CAPSULE, EXTENDED RELEASE	637127	U6XF9NP8HM			1	mg
ALUMINUM STEARATE	ORAL	TABLET	637127	U6XF9NP8HM			6	mg
ALUMINUM STEARATE	ORAL	TABLET, EXTENDED RELEASE	637127	U6XF9NP8HM	105	mg
ALUMINUM STEARATE	TOPICAL	CREAM	637127	U6XF9NP8HM	0.01	%w/w
ALUMINUM STEARATE	TOPICAL	OINTMENT	637127	U6XF9NP8HM	0.01	%w/w
ALUMINUM SULFATE	TOPICAL	CREAM	17927650	34S289N54E			14	mg
ALUMINUM SULFATE ANHYDROUS	AURICULAR (OTIC)	SOLUTION	10043013	I7T908772F	0.79	%w/w
ALUMINUM SULFATE ANHYDROUS	TOPICAL	CREAM	10043013	I7T908772F	0.13	%w/w
ALUMINUM SULFATE ANHYDROUS	TOPICAL	LOTION	10043013	I7T908772F		NA
ALZAMER-50	ORAL	TABLET, EXTENDED RELEASE		NA	32	mg
AMARANTH	BUCCAL	TROCHE	915673	37RBV3X49K	0.05	mg
AMARANTH	ORAL	CAPSULE	915673	37RBV3X49K	1.08	mg
AMARANTH	ORAL	CAPSULE, EXTENDED RELEASE	915673	37RBV3X49K	0.18	mg
AMARANTH	ORAL	ELIXIR	915673	37RBV3X49K	1.88	mg
AMARANTH	ORAL	LIQUID	915673	37RBV3X49K		NA
AMARANTH	ORAL	SOLUTION	915673	37RBV3X49K	0.11	mg/1ml
AMARANTH	ORAL	SUSPENSION	915673	37RBV3X49K	0.1	mg/1ml
AMARANTH	ORAL	SYRUP	915673	37RBV3X49K	0.03	mg/1ml
AMARANTH	ORAL	TABLET	915673	37RBV3X49K	0.48	mg
AMARANTH	ORAL	TABLET, COATED	915673	37RBV3X49K	0.02	mg
AMARANTH	ORAL	TABLET, FILM COATED	915673	37RBV3X49K	0.01	mg
AMARANTH	TOPICAL	SHAMPOO	915673	37RBV3X49K	0.57	%w/w
AMBERLITE	ORAL	CAPSULE	9079258	NA	4.86	mg
AMBERLITE	ORAL	TABLET	9079258	NA	110	mg
AMBERLITE	ORAL	TABLET, COATED	9079258	NA		NA
AMBERLITE	ORAL	TABLET, FILM COATED	9079258	NA	25	mg
AMBERLITE XE-88	ORAL	TABLET	9002340	NA	10	mg
AMBERLITE XE-88	ORAL	TABLET, COATED	9002340	NA	11	mg
AMBERLITE XE-88	ORAL	TABLET, FILM COATED	9002340	NA	30	mg
AMBERLITE XE-88	ORAL	WAFER	9002340	NA	8	mg
AMERCHOL-CAB	TOPICAL	OINTMENT	8029047	NA	10	%w/w
AMINOBENZOATE SODIUM	ORAL	CAPSULE	555066	75UI7QUZ5J		NA
AMINOBENZOATE SODIUM	ORAL	TABLET	555066	75UI7QUZ5J		NA
AMINOMETHYLPROPANOL	TOPICAL	CREAM	124685	LU49E6626Q	1	%w/w
AMINOMETHYLPROPANOL	TOPICAL	LOTION	124685	LU49E6626Q	0.3	%w/w
AMMONIA SOLUTION	INTRAVENOUS	INJECTION	7664417	5138Q19F1X	0.22	%w/v
AMMONIA SOLUTION	OPHTHALMIC	SOLUTION	7664417	5138Q19F1X		ADJ PH
AMMONIA SOLUTION	ORAL	CAPSULE	7664417	5138Q19F1X	0.01	mg
AMMONIA SOLUTION	ORAL	CAPSULE, DELAYED RELEASE	7664417	5138Q19F1X			2	mg
AMMONIA SOLUTION	ORAL	CAPSULE, EXTENDED RELEASE	7664417	5138Q19F1X		NA
AMMONIA SOLUTION	ORAL	SUSPENSION	7664417	5138Q19F1X		NA
AMMONIA SOLUTION	ORAL	TABLET	7664417	5138Q19F1X		NA
AMMONIA SOLUTION	ORAL	TABLET, DELAYED RELEASE	7664417	5138Q19F1X		NA
AMMONIA SOLUTION	ORAL	TABLET, EXTENDED RELEASE	7664417	5138Q19F1X			6	mg
AMMONIA SOLUTION	ORAL	TABLET, FILM COATED, EXTENDED RELEASE	7664417	5138Q19F1X		NA
AMMONIA SOLUTION	SUBCUTANEOUS	INJECTION	7664417	5138Q19F1X		ADJ PH
AMMONIA SOLUTION	SUBLINGUAL	FILM	7664417	5138Q19F1X		NA
AMMONIA SOLUTION	TOPICAL	CREAM	7664417	5138Q19F1X	5.72	%w/w
AMMONIA SOLUTION	TOPICAL	GEL	7664417	5138Q19F1X	1.2	%w/w
AMMONIA SOLUTION	TOPICAL	LOTION	7664417	5138Q19F1X		ADJ PH
AMMONIO METHACRYLATE COPOLYMER	ORAL	CAPSULE, EXTENDED RELEASE		NA			6	mg
AMMONIO METHACRYLATE COPOLYMER	ORAL	TABLET		NA		NA
AMMONIO METHACRYLATE COPOLYMER TYPE A	ORAL	CAPSULE, EXTENDED RELEASE	33434241	8GQS4E66YY			64	mg
AMMONIO METHACRYLATE COPOLYMER TYPE A	ORAL	POWDER, FOR SUSPENSION	33434241	8GQS4E66YY	161	mg/5ml
AMMONIO METHACRYLATE COPOLYMER TYPE A	ORAL	TABLET, EXTENDED RELEASE	33434241	8GQS4E66YY			361	mg
AMMONIO METHACRYLATE COPOLYMER TYPE A	ORAL	TABLET, FILM COATED, EXTENDED RELEASE	33434241	8GQS4E66YY	25	mg
AMMONIO METHACRYLATE COPOLYMER TYPE B	ORAL	CAPSULE	33434241	161H3B14U2			37	mg
AMMONIO METHACRYLATE COPOLYMER TYPE B	ORAL	CAPSULE, EXTENDED RELEASE	33434241	161H3B14U2			1972	mg
AMMONIO METHACRYLATE COPOLYMER TYPE B	ORAL	TABLET	33434241	161H3B14U2			600	mg
AMMONIO METHACRYLATE COPOLYMER TYPE B	ORAL	TABLET, CHEWABLE	33434241	161H3B14U2			100	mg
AMMONIO METHACRYLATE COPOLYMER TYPE B	ORAL	TABLET, EXTENDED RELEASE	33434241	161H3B14U2			440	mg
AMMONIO METHACRYLATE COPOLYMER TYPE B	ORAL	TABLET, FILM COATED	33434241	161H3B14U2			32	mg
AMMONIUM ACETATE	INTRAMUSCULAR	INJECTION	631618	RRE756S6Q2			160	mg
AMMONIUM ACETATE	INTRAVENOUS	INJECTION	631618	RRE756S6Q2			160	mg
AMMONIUM CALCIUM ALGINATE	ORAL	TABLET		NA	10.72	mg
AMMONIUM CHLORIDE	ORAL	CAPSULE	12125029	01Q9PC255D			8	mg
AMMONIUM CHLORIDE	ORAL	SYRUP	12125029	01Q9PC255D	131.68	mg/5ml
AMMONIUM CHLORIDE	ORAL	TABLET	12125029	01Q9PC255D			8	mg
AMMONIUM CHLORIDE	ORAL	TABLET, EXTENDED RELEASE	12125029	01Q9PC255D			21	mg
AMMONIUM CHLORIDE	ORAL	TABLET, FILM COATED	12125029	01Q9PC255D	8	mg
AMMONIUM LAURYL SULFATE	TOPICAL	AEROSOL	2235543	Q7AO2R1M0B		NA
AMMONIUM LAURYL SULFATE	TOPICAL	EMULSION	2235543	Q7AO2R1M0B	39.75	%w/w
AMMONIUM LAURYL SULFATE	TOPICAL	SHAMPOO, SUSPENSION	2235543	Q7AO2R1M0B	30	%w/w
AMMONIUM PHOSPHATE, DIBASIC	ORAL	TABLET	7783280	10LGE70FSU	0.4	mg
AMMONIUM PHOSPHATE, DIBASIC	ORAL	TABLET, EXTENDED RELEASE	7783280	10LGE70FSU	0.4	mg
AMMONIUM PHOSPHATE, DIBASIC	SUBLINGUAL	TABLET	7783280	10LGE70FSU	0.2	mg
AMMONIUM SULFATE	INTRAVENOUS	INJECTABLE, LIPOSOMAL	7783202	SU46BAM238			81	mg
AMMONIUM SULFATE	INTRAVENOUS	INJECTION, SUSPENSION, LIPOSOMAL	7783202	SU46BAM238	0.2	%w/v
AMPHOTERIC-9	TOPICAL	CREAM	627910321	NA	0.66	%w/w
ANETHOLE	DENTAL	PASTE, DENTIFRICE	4180238	Q3JEK5DO4K	9.4	%w/w
ANETHOLE	DENTAL	SOLUTION	4180238	Q3JEK5DO4K		NA
ANETHOLE	ORAL	ELIXIR	4180238	Q3JEK5DO4K	0.03	mg
ANETHOLE	ORAL	SYRUP	4180238	Q3JEK5DO4K	2.3	mg/5ml
ANHYDROUS CITRIC ACID	BUCCAL	FILM	77929	XF417D3PSL			9	mg
ANHYDROUS CITRIC ACID	BUCCAL	FILM, SOLUBLE	77929	XF417D3PSL			2	mg
ANHYDROUS CITRIC ACID	INTRACARDIAC	INJECTION	77929	XF417D3PSL			25	mg
ANHYDROUS CITRIC ACID	INTRAMUSCULAR	INJECTION	77929	XF417D3PSL			101	mg	Y
ANHYDROUS CITRIC ACID	INTRAMUSCULAR	INJECTION, SOLUTION	77929	XF417D3PSL			25	mg
ANHYDROUS CITRIC ACID	INTRAVENOUS	CONCENTRATE	77929	XF417D3PSL		ADJ PH
ANHYDROUS CITRIC ACID	INTRAVENOUS	INJECTION	77929	XF417D3PSL			1152	mg	Y
ANHYDROUS CITRIC ACID	INTRAVENOUS	INJECTION, POWDER, FOR SOLUTION	77929	XF417D3PSL			35	mg
ANHYDROUS CITRIC ACID	INTRAVENOUS	INJECTION, POWDER, LYOPHILIZED, FOR SOLUTION	77929	XF417D3PSL			414	mg
ANHYDROUS CITRIC ACID	INTRAVENOUS	INJECTION, SOLUTION	77929	XF417D3PSL			540	mg
ANHYDROUS CITRIC ACID	INTRAVENOUS	INJECTION, SOLUTION, CONCENTRATE	77929	XF417D3PSL			81	mg
ANHYDROUS CITRIC ACID	INTRAVENOUS	LIQUID	77929	XF417D3PSL			18	mg
ANHYDROUS CITRIC ACID	INTRAVENOUS	SOLUTION, CONCENTRATE	77929	XF417D3PSL			60	mg
ANHYDROUS CITRIC ACID	NASAL	SPRAY	77929	XF417D3PSL			5	mg
ANHYDROUS CITRIC ACID	NASAL	SPRAY, METERED	77929	XF417D3PSL	1.2	mg/1ml
ANHYDROUS CITRIC ACID	OPHTHALMIC	SOLUTION	77929	XF417D3PSL	0.09	%w/v
ANHYDROUS CITRIC ACID	OPHTHALMIC	SUSPENSION/ DROPS	77929	XF417D3PSL	0.05	%w/v
ANHYDROUS CITRIC ACID	ORAL	CAPSULE	77929	XF417D3PSL			131	mg
ANHYDROUS CITRIC ACID	ORAL	CAPSULE, LIQUID FILLED	77929	XF417D3PSL			360	mg
ANHYDROUS CITRIC ACID	ORAL	CONCENTRATE	77929	XF417D3PSL			84	mg
ANHYDROUS CITRIC ACID	ORAL	ELIXIR	77929	XF417D3PSL			90	mg
ANHYDROUS CITRIC ACID	ORAL	FILM, SOLUBLE	77929	XF417D3PSL			7	mg
ANHYDROUS CITRIC ACID	ORAL	GRANULE, FOR SUSPENSION	77929	XF417D3PSL			29	mg
ANHYDROUS CITRIC ACID	ORAL	LIQUID	77929	XF417D3PSL			12	mg
ANHYDROUS CITRIC ACID	ORAL	LOZENGE	77929	XF417D3PSL	9.8	mg
ANHYDROUS CITRIC ACID	ORAL	PASTE	77929	XF417D3PSL			26	mg
ANHYDROUS CITRIC ACID	ORAL	POWDER, FOR SOLUTION	77929	XF417D3PSL			123	mg
ANHYDROUS CITRIC ACID	ORAL	POWDER, FOR SUSPENSION	77929	XF417D3PSL			570	mg
ANHYDROUS CITRIC ACID	ORAL	SOLUTION	77929	XF417D3PSL			2262	mg
ANHYDROUS CITRIC ACID	ORAL	SUSPENSION	77929	XF417D3PSL			400	mg
ANHYDROUS CITRIC ACID	ORAL	SUSPENSION, EXTENDED RELEASE	77929	XF417D3PSL			62	mg
ANHYDROUS CITRIC ACID	ORAL	SUSPENSION/ DROPS	77929	XF417D3PSL			15	mg
ANHYDROUS CITRIC ACID	ORAL	SYRUP	77929	XF417D3PSL			268	mg
ANHYDROUS CITRIC ACID	ORAL	TABLET	77929	XF417D3PSL			40	mg
ANHYDROUS CITRIC ACID	ORAL	TABLET, CHEWABLE	77929	XF417D3PSL			4	mg
ANHYDROUS CITRIC ACID	ORAL	TABLET, CHEWABLE, EXTENDED RELEASE	77929	XF417D3PSL			12	mg
ANHYDROUS CITRIC ACID	ORAL	TABLET, EFFERVESCENT	77929	XF417D3PSL			840	mg
ANHYDROUS CITRIC ACID	ORAL	TABLET, EXTENDED RELEASE	77929	XF417D3PSL			312	mg
ANHYDROUS CITRIC ACID	ORAL	TABLET, ORALLY DISINTEGRATING	77929	XF417D3PSL			46	mg
ANHYDROUS CITRIC ACID	ORAL	TABLET, ORALLY DISINTEGRATING, DELAYED RELEASE	77929	XF417D3PSL			48	mg
ANHYDROUS CITRIC ACID	RECTAL	SUSPENSION	77929	XF417D3PSL			904	mg
ANHYDROUS CITRIC ACID	RESPIRATORY (INHALATION)	SOLUTION	77929	XF417D3PSL			1	mg
ANHYDROUS CITRIC ACID	RESPIRATORY (INHALATION)	SUSPENSION	77929	XF417D3PSL			1	mg
ANHYDROUS CITRIC ACID	SUBCUTANEOUS	INJECTION	77929	XF417D3PSL			101	mg	Y
ANHYDROUS CITRIC ACID	SUBCUTANEOUS	INJECTION, SOLUTION	77929	XF417D3PSL			25	mg
ANHYDROUS CITRIC ACID	SUBLINGUAL	FILM	77929	XF417D3PSL			11	mg
ANHYDROUS CITRIC ACID	SUBLINGUAL	TABLET	77929	XF417D3PSL			36	mg
ANHYDROUS CITRIC ACID	SUBLINGUAL	TABLET, ORALLY DISINTEGRATING	77929	XF417D3PSL		ADJ PH
ANHYDROUS CITRIC ACID	TOPICAL	AEROSOL	77929	XF417D3PSL	0.08	%w/w
ANHYDROUS CITRIC ACID	TOPICAL	AEROSOL, FOAM	77929	XF417D3PSL			6	mg
ANHYDROUS CITRIC ACID	TOPICAL	CLOTH	77929	XF417D3PSL	4.2	mg
ANHYDROUS CITRIC ACID	TOPICAL	CREAM	77929	XF417D3PSL			1	mg
ANHYDROUS CITRIC ACID	TOPICAL	GEL	77929	XF417D3PSL			3	mg
ANHYDROUS CITRIC ACID	TOPICAL	LOTION	77929	XF417D3PSL			211	mg
ANHYDROUS CITRIC ACID	TOPICAL	OIL	77929	XF417D3PSL			2	mg
ANHYDROUS CITRIC ACID	TOPICAL	SHAMPOO	77929	XF417D3PSL	0.07	%w/w
ANHYDROUS CITRIC ACID	TOPICAL	SOLUTION	77929	XF417D3PSL	4.35	%w/v
ANHYDROUS CITRIC ACID	TOPICAL	SPRAY	77929	XF417D3PSL	0.01	%w/w
ANHYDROUS CITRIC ACID	TRANSMUCOSAL	LOZENGE	77929	XF417D3PSL			44	mg	Y
ANHYDROUS DEXTROSE	INTRAMUSCULAR	INJECTION	50997	5SL0G7R0OK			300	mg
ANHYDROUS DEXTROSE	INTRAMUSCULAR	INJECTION, POWDER, FOR SOLUTION	50997	5SL0G7R0OK	3.9	%w/v
ANHYDROUS DEXTROSE	INTRASPINAL	INJECTION	50997	5SL0G7R0OK	8.25	%w/v
ANHYDROUS DEXTROSE	INTRAVENOUS	INJECTION	50997	5SL0G7R0OK			36000	mg
ANHYDROUS DEXTROSE	INTRAVENOUS	INJECTION, POWDER, FOR SOLUTION	50997	5SL0G7R0OK	3.9	%w/v
ANHYDROUS DEXTROSE	INTRAVENOUS	INJECTION, SOLUTION	50997	5SL0G7R0OK	5	%w/v
ANHYDROUS DEXTROSE	NASAL	SPRAY	50997	5SL0G7R0OK			36	mg	Y
ANHYDROUS DEXTROSE	NASAL	SPRAY, METERED	50997	5SL0G7R0OK			25	mg
ANHYDROUS DEXTROSE	ORAL	GRANULE, FOR SUSPENSION	50997	5SL0G7R0OK			16878	mg
ANHYDROUS DEXTROSE	ORAL	POWDER	50997	5SL0G7R0OK	0.5	mg
ANHYDROUS DEXTROSE	ORAL	TABLET, CHEWABLE	50997	5SL0G7R0OK			1592	mg
ANHYDROUS DEXTROSE	ORAL	TABLET, EXTENDED RELEASE	50997	5SL0G7R0OK			30	mg
ANHYDROUS DEXTROSE	SUBCUTANEOUS	INJECTION	50997	5SL0G7R0OK	7.5	%w/v
ANHYDROUS DIBASIC CALCIUM PHOSPHATE	BUCCAL	TABLET	7757939	L11K75P92J	60	mg
ANHYDROUS DIBASIC CALCIUM PHOSPHATE	DENTAL	PASTE, DENTIFRICE	7757939	L11K75P92J	48.36	%w/w
ANHYDROUS DIBASIC CALCIUM PHOSPHATE	ORAL	CAPSULE	7757939	L11K75P92J	401	mg
ANHYDROUS DIBASIC CALCIUM PHOSPHATE	ORAL	CAPSULE, EXTENDED RELEASE	7757939	L11K75P92J	301.7	mg
ANHYDROUS DIBASIC CALCIUM PHOSPHATE	ORAL	PASTILLE	7757939	L11K75P92J		NA
ANHYDROUS DIBASIC CALCIUM PHOSPHATE	ORAL	TABLET	7757939	L11K75P92J			2240	mg
ANHYDROUS DIBASIC CALCIUM PHOSPHATE	ORAL	TABLET, CHEWABLE	7757939	L11K75P92J	50	mg
ANHYDROUS DIBASIC CALCIUM PHOSPHATE	ORAL	TABLET, COATED	7757939	L11K75P92J	333.3	mg
ANHYDROUS DIBASIC CALCIUM PHOSPHATE	ORAL	TABLET, DELAYED RELEASE	7757939	L11K75P92J			2834	mg
ANHYDROUS DIBASIC CALCIUM PHOSPHATE	ORAL	TABLET, EXTENDED RELEASE	7757939	L11K75P92J			360	mg
ANHYDROUS DIBASIC CALCIUM PHOSPHATE	ORAL	TABLET, FILM COATED	7757939	L11K75P92J			1111	mg
ANHYDROUS DIBASIC CALCIUM PHOSPHATE	ORAL	TABLET, FOR SUSPENSION	7757939	L11K75P92J			406	mg
ANHYDROUS DIBASIC CALCIUM PHOSPHATE	SUBLINGUAL	POWDER	7757939	L11K75P92J			30	mg
ANHYDROUS DIBASIC CALCIUM PHOSPHATE	SUBLINGUAL	TABLET	7757939	L11K75P92J			28	mg
ANHYDROUS DIBASIC CALCIUM PHOSPHATE	TOPICAL	CREAM	7757939	L11K75P92J	36	%w/w
ANHYDROUS LACTOSE	BUCCAL	TABLET	63423	3SY5LH9PMK			48	mg
ANHYDROUS LACTOSE	INTRAMUSCULAR	INJECTION	63423	3SY5LH9PMK	25	mg
ANHYDROUS LACTOSE	INTRAMUSCULAR	INJECTION, POWDER, FOR SOLUTION	63423	3SY5LH9PMK	25	mg
ANHYDROUS LACTOSE	INTRAVENOUS	INJECTION	63423	3SY5LH9PMK			375	mg
ANHYDROUS LACTOSE	INTRAVENOUS	INJECTION, POWDER, FOR SOLUTION	63423	3SY5LH9PMK	25	mg
ANHYDROUS LACTOSE	INTRAVENOUS	INJECTION, POWDER, LYOPHILIZED, FOR SOLUTION	63423	3SY5LH9PMK			375	mg
ANHYDROUS LACTOSE	ORAL	CAPSULE	63423	3SY5LH9PMK			2490	mg
ANHYDROUS LACTOSE	ORAL	CAPSULE, DELAYED RELEASE	63423	3SY5LH9PMK			360	mg
ANHYDROUS LACTOSE	ORAL	CAPSULE, EXTENDED RELEASE	63423	3SY5LH9PMK			869	mg
ANHYDROUS LACTOSE	ORAL	GRANULE, FOR SUSPENSION	63423	3SY5LH9PMK			3025	mg
ANHYDROUS LACTOSE	ORAL	POWDER	63423	3SY5LH9PMK			5	mg
ANHYDROUS LACTOSE	ORAL	POWDER, FOR SUSPENSION	63423	3SY5LH9PMK			469	mg
ANHYDROUS LACTOSE	ORAL	SUSPENSION	63423	3SY5LH9PMK	15.69	mg/5ml
ANHYDROUS LACTOSE	ORAL	TABLET	63423	3SY5LH9PMK			1800	mg
ANHYDROUS LACTOSE	ORAL	TABLET, CHEWABLE	63423	3SY5LH9PMK			2850	mg
ANHYDROUS LACTOSE	ORAL	TABLET, COATED	63423	3SY5LH9PMK			504	mg
ANHYDROUS LACTOSE	ORAL	TABLET, DELAYED RELEASE	63423	3SY5LH9PMK			1083	mg
ANHYDROUS LACTOSE	ORAL	TABLET, EXTENDED RELEASE	63423	3SY5LH9PMK			529	mg
ANHYDROUS LACTOSE	ORAL	TABLET, FILM COATED	63423	3SY5LH9PMK			2906	mg
ANHYDROUS LACTOSE	ORAL	TABLET, FILM COATED, EXTENDED RELEASE	63423	3SY5LH9PMK			316	mg
ANHYDROUS LACTOSE	ORAL	TABLET, FOR SUSPENSION	63423	3SY5LH9PMK			15	mg
ANHYDROUS LACTOSE	ORAL	TABLET, ORALLY DISINTEGRATING	63423	3SY5LH9PMK			410	mg
ANHYDROUS LACTOSE	SUBLINGUAL	TABLET	63423	3SY5LH9PMK	128	mg
ANHYDROUS TRISODIUM CITRATE	INTRA-ARTICULAR	INJECTION	68042	RS7A450LGA	1	%w/v
ANHYDROUS TRISODIUM CITRATE	INTRABURSAL	INJECTION	68042	RS7A450LGA	1	%w/v
ANHYDROUS TRISODIUM CITRATE	INTRALESIONAL	INJECTION	68042	RS7A450LGA			22	mg	Y
ANHYDROUS TRISODIUM CITRATE	INTRAMUSCULAR	INJECTION	68042	RS7A450LGA			792	mg
ANHYDROUS TRISODIUM CITRATE	INTRAMUSCULAR	INJECTION, POWDER, FOR SOLUTION	68042	RS7A450LGA			240	mg	Y
ANHYDROUS TRISODIUM CITRATE	INTRAVENOUS	CONCENTRATE	68042	RS7A450LGA			24	mg
ANHYDROUS TRISODIUM CITRATE	INTRAVENOUS	INJECTION	68042	RS7A450LGA			792	mg
ANHYDROUS TRISODIUM CITRATE	INTRAVENOUS	INJECTION, POWDER, FOR SOLUTION	68042	RS7A450LGA			240	mg	Y
ANHYDROUS TRISODIUM CITRATE	INTRAVENOUS	INJECTION, SOLUTION	68042	RS7A450LGA			24	mg	Y
ANHYDROUS TRISODIUM CITRATE	INTRAVENOUS	SOLUTION, CONCENTRATE	68042	RS7A450LGA			24	mg	Y
ANHYDROUS TRISODIUM CITRATE	NASAL	SPRAY	68042	RS7A450LGA			8	mg
ANHYDROUS TRISODIUM CITRATE	ORAL	GRANULE, EFFERVESCENT	68042	RS7A450LGA	935	mg
ANHYDROUS TRISODIUM CITRATE	ORAL	GRANULE, FOR SUSPENSION	68042	RS7A450LGA			4000	mg
ANHYDROUS TRISODIUM CITRATE	ORAL	POWDER, FOR SOLUTION	68042	RS7A450LGA	48	mg/5ml
ANHYDROUS TRISODIUM CITRATE	ORAL	POWDER, FOR SUSPENSION	68042	RS7A450LGA			320	mg	Y
ANHYDROUS TRISODIUM CITRATE	ORAL	SOLUTION	68042	RS7A450LGA			240	mg
ANHYDROUS TRISODIUM CITRATE	ORAL	SUSPENSION	68042	RS7A450LGA			21	mg
ANHYDROUS TRISODIUM CITRATE	ORAL	SUSPENSION, EXTENDED RELEASE	68042	RS7A450LGA			47	mg
ANHYDROUS TRISODIUM CITRATE	ORAL	SYRUP	68042	RS7A450LGA			156	mg	Y
ANHYDROUS TRISODIUM CITRATE	ORAL	TABLET	68042	RS7A450LGA			720	mg
ANHYDROUS TRISODIUM CITRATE	ORAL	TABLET, CHEWABLE	68042	RS7A450LGA	72.5	mg
ANHYDROUS TRISODIUM CITRATE	ORAL	TABLET, DELAYED RELEASE	68042	RS7A450LGA	15	mg
ANHYDROUS TRISODIUM CITRATE	RESPIRATORY (INHALATION)	SUSPENSION	68042	RS7A450LGA			2	mg
ANHYDROUS TRISODIUM CITRATE	SOFT TISSUE	INJECTION	68042	RS7A450LGA			22	mg	Y
ANHYDROUS TRISODIUM CITRATE	SUBCUTANEOUS	INJECTION	68042	RS7A450LGA	0.94	%w/v
ANHYDROUS TRISODIUM CITRATE	SUBLINGUAL	FILM	68042	RS7A450LGA			4	mg
ANHYDROUS TRISODIUM CITRATE	SUBLINGUAL	TABLET	68042	RS7A450LGA			36	mg
ANHYDROUS TRISODIUM CITRATE	TOPICAL	CREAM	68042	RS7A450LGA			4	mg
ANHYDROUS TRISODIUM CITRATE	TOPICAL	LOTION	68042	RS7A450LGA	0.08	%w/w
ANHYDROUS TRISODIUM CITRATE	TOPICAL	SOLUTION	68042	RS7A450LGA	0.1	%w/v			Y
ANIDRISORB 85/70	ORAL	CAPSULE		NA			170	mg
ANIDRISORB 85/70	ORAL	CAPSULE, LIQUID FILLED		NA			187	mg
ANISE	ORAL	ELIXIR		21C2F5E8RE	0.15	mg/5ml
ANISE	ORAL	SOLUTION		21C2F5E8RE			72	mg
ANISE OIL	DENTAL	PASTE, DENTIFRICE	8007703	6Y89129C8H		NA
ANISE OIL	DENTAL	POWDER, DENTIFRICE	8007703	6Y89129C8H		NA
ANISE OIL	ORAL	DROPS	8007703	6Y89129C8H	0.4	mg/1ml
ANISE OIL	ORAL	ELIXIR	8007703	6Y89129C8H	0.15	ml/5ml
ANISE OIL	ORAL	PASTILLE	8007703	6Y89129C8H	16	mg
ANISE OIL	ORAL	SOLUTION	8007703	6Y89129C8H	1.4	mg
ANISE OIL	ORAL	SUSPENSION	8007703	6Y89129C8H	1	ml/5ml
ANOXID SBN	TOPICAL	CREAM		NA	0.16	%w/w
ANTIFOAM	ORAL	CAPSULE, EXTENDED RELEASE	8051089	NA	0.16	mg
ANTIFOAM	ORAL	POWDER, FOR SUSPENSION	8051089	NA		NA
ANTIFOAM	ORAL	TABLET, COATED	8051089	NA		NA
ANTIFOAM	ORAL	TABLET, DELAYED RELEASE	8051089	NA	0.12	mg
ANTIPYRINE	OPHTHALMIC	SOLUTION	60800	T3CHA1B51H	0.1	%w/w
APAFLURANE	RESPIRATORY (INHALATION)	AEROSOL, METERED	431890	R40P36GDK6	98.02	%w/w
APRICOT KERNEL OIL PEG-6 ESTERS	TOPICAL	CREAM		DRG3KJZ1TJ			280	mg
APRICOT KERNEL OIL PEG-6 ESTERS	VAGINAL	CREAM		DRG3KJZ1TJ	2.94	%w/w
AQUAPHOR	TOPICAL	CREAM	8029150	NA	1	%w/w
AQUAPHOR	TOPICAL	OINTMENT	8029150	NA	47.3	%w/w
AQUARIUS BP 19008	ORAL	TABLET, EXTENDED RELEASE		NA			33	mg
ARGININE	INTRAMUSCULAR	INJECTION	74793	94ZLA3W45F		NA
ARGININE	INTRAMUSCULAR	INJECTION, POWDER, FOR SOLUTION	74793	94ZLA3W45F		ADJ PH
ARGININE	INTRAMUSCULAR	INJECTION, POWDER, LYOPHILIZED, FOR SOLUTION	74793	94ZLA3W45F			6240	mg
ARGININE	INTRAVENOUS	INJECTION	74793	94ZLA3W45F			790	mg
ARGININE	INTRAVENOUS	INJECTION, POWDER, FOR SOLUTION	74793	94ZLA3W45F			3600	mg
ARGININE	INTRAVENOUS	INJECTION, POWDER, LYOPHILIZED, FOR SOLUTION	74793	94ZLA3W45F			6240	mg
ARGININE	INTRAVENOUS	INJECTION, SOLUTION	74793	94ZLA3W45F	0.29	%w/v
ARGININE	INTRAVENOUS	POWDER, FOR SOLUTION	74793	94ZLA3W45F	7.07	%w/v
ARGININE	ORAL	TABLET	74793	94ZLA3W45F			50	mg
ARGININE	ORAL	TABLET, EXTENDED RELEASE	74793	94ZLA3W45F			20	mg
ARGININE	ORAL	TABLET, FILM COATED	74793	94ZLA3W45F			25	mg
ARGININE	ORAL	TABLET, MULTILAYER, EXTENDED RELEASE	74793	94ZLA3W45F			20	mg
ARLACEL	TOPICAL	CREAM	8029229	NA	3	%w/w
ARLACEL	TOPICAL	EMULSION	8029229	NA	5.5	%w/w
ASCORBIC ACID	INFILTRATION	INJECTION, SOLUTION	50817	PQ6CK8PD0R	0.2	%w/v
ASCORBIC ACID	INTRACAVITARY	INJECTION	50817	PQ6CK8PD0R	5	mg
ASCORBIC ACID	INTRAMUSCULAR	INJECTION	50817	PQ6CK8PD0R			192	mg
ASCORBIC ACID	INTRAVENOUS	INJECTION	50817	PQ6CK8PD0R			1440	mg
ASCORBIC ACID	INTRAVENOUS	INJECTION, POWDER, FOR SOLUTION	50817	PQ6CK8PD0R	2	mg
ASCORBIC ACID	INTRAVENOUS	INJECTION, POWDER, LYOPHILIZED, FOR SOLUTION	50817	PQ6CK8PD0R			1440	mg
ASCORBIC ACID	INTRAVENOUS	INJECTION, SOLUTION	50817	PQ6CK8PD0R	0.2	%w/v
ASCORBIC ACID	ORAL	CAPSULE	50817	PQ6CK8PD0R	7	mg
ASCORBIC ACID	ORAL	CAPSULE, DELAYED RELEASE	50817	PQ6CK8PD0R			2	mg
ASCORBIC ACID	ORAL	CAPSULE, EXTENDED RELEASE	50817	PQ6CK8PD0R			17	mg
ASCORBIC ACID	ORAL	CONCENTRATE	50817	PQ6CK8PD0R	6	mg/1ml
ASCORBIC ACID	ORAL	POWDER, FOR SOLUTION	50817	PQ6CK8PD0R			560	mg
ASCORBIC ACID	ORAL	SOLUTION	50817	PQ6CK8PD0R			600	mg
ASCORBIC ACID	ORAL	SUSPENSION	50817	PQ6CK8PD0R			520	mg
ASCORBIC ACID	ORAL	SUSPENSION, EXTENDED RELEASE	50817	PQ6CK8PD0R			5	mg
ASCORBIC ACID	ORAL	SYRUP	50817	PQ6CK8PD0R			200	mg
ASCORBIC ACID	ORAL	TABLET	50817	PQ6CK8PD0R			80	mg
ASCORBIC ACID	ORAL	TABLET, FILM COATED	50817	PQ6CK8PD0R	20	mg
ASCORBIC ACID	ORAL	TABLET, ORALLY DISINTEGRATING	50817	PQ6CK8PD0R	2.35	mg
ASCORBIC ACID	RECTAL	SUPPOSITORY	50817	PQ6CK8PD0R	3	mg
ASCORBIC ACID	RESPIRATORY (INHALATION)	AEROSOL, METERED	50817	PQ6CK8PD0R	0.1	%w/w
ASCORBIC ACID	RESPIRATORY (INHALATION)	AEROSOL, SPRAY	50817	PQ6CK8PD0R	0.11	%w/w
ASCORBIC ACID	RESPIRATORY (INHALATION)	SOLUTION	50817	PQ6CK8PD0R	0.04	%w/w
ASCORBIC ACID	TOPICAL	GEL	50817	PQ6CK8PD0R			7	mg
ASCORBIC ACID	TOPICAL	SOLUTION	50817	PQ6CK8PD0R	0.04	%w/w
ASCORBYL PALMITATE	ORAL	CAPSULE	137666	QN83US2B0N	12	mg
ASCORBYL PALMITATE	ORAL	TABLET	137666	QN83US2B0N	7.14	mg
ASCORBYL PALMITATE	RECTAL	SUPPOSITORY	137666	QN83US2B0N			16	mg
ASCORBYL PALMITATE	TOPICAL	CREAM	137666	QN83US2B0N	0.02	%w/w
ASCORBYL PALMITATE	TOPICAL	SOLUTION	137666	QN83US2B0N		NA
ASCORBYL PALMITATE	TOPICAL	SYSTEM	137666	QN83US2B0N	0.04	mg
ASEPTOFORM M	TOPICAL	CREAM		NA	5	%w/w
ASPARTAME	BUCCAL	SYSTEM	22839470	Z0H242BBR1	1.1	mg
ASPARTAME	ORAL	CAPSULE, EXTENDED RELEASE	22839470	Z0H242BBR1			3	mg
ASPARTAME	ORAL	GRANULE, EFFERVESCENT	22839470	Z0H242BBR1	30	mg
ASPARTAME	ORAL	GRANULE, FOR SUSPENSION	22839470	Z0H242BBR1			420	mg
ASPARTAME	ORAL	LOZENGE	22839470	Z0H242BBR1			136	mg
ASPARTAME	ORAL	POWDER	22839470	Z0H242BBR1	450	mg
ASPARTAME	ORAL	POWDER, FOR SOLUTION	22839470	Z0H242BBR1	233	mg
ASPARTAME	ORAL	POWDER, FOR SUSPENSION	22839470	Z0H242BBR1			420	mg
ASPARTAME	ORAL	SOLUTION	22839470	Z0H242BBR1			40	mg
ASPARTAME	ORAL	SYRUP	22839470	Z0H242BBR1	0.63	mg/5ml
ASPARTAME	ORAL	TABLET	22839470	Z0H242BBR1			87	mg
ASPARTAME	ORAL	TABLET, CHEWABLE	22839470	Z0H242BBR1			195	mg
ASPARTAME	ORAL	TABLET, CHEWABLE, EXTENDED RELEASE	22839470	Z0H242BBR1			18	mg
ASPARTAME	ORAL	TABLET, FILM COATED	22839470	Z0H242BBR1			20	mg
ASPARTAME	ORAL	TABLET, FOR SUSPENSION	22839470	Z0H242BBR1			15	mg
ASPARTAME	ORAL	TABLET, ORALLY DISINTEGRATING	22839470	Z0H242BBR1			180	mg
ASPARTAME	ORAL	TABLET, ORALLY DISINTEGRATING, DELAYED RELEASE	22839470	Z0H242BBR1			78	mg
ASPARTAME	SUBLINGUAL	TABLET	22839470	Z0H242BBR1			8	mg
ASPARTIC ACID	INTRAVENOUS	INJECTION	56848	30KYC7MIAI			22	mg
BALSAM PERU	RECTAL	SUPPOSITORY	8007009	8P5F881OCY	100	mg
BARIUM SULFATE	INTRAUTERINE	SUPPOSITORY, EXTENDED RELEASE	7727437	25BB7EKE2E	10	mg
BARIUM SULFATE	SUBCUTANEOUS	IMPLANT	7727437	25BB7EKE2E			15	mg
BEEF TALLOW	ORAL	CAPSULE, EXTENDED RELEASE	61789977	98HPY76U4W	12.4	mg
BENTONITE	DENTAL	POWDER, DENTIFRICE	1302789	A3N5ZCN45C	0.05	mg/mg
BENTONITE	ORAL	CAPSULE	1302789	A3N5ZCN45C		ADJ PH
BENTONITE	ORAL	SUSPENSION	1302789	A3N5ZCN45C	65	mg/5ml
BENTONITE	ORAL	TABLET	1302789	A3N5ZCN45C	355	mg
BENTONITE	ORAL	TABLET, COATED	1302789	A3N5ZCN45C	1.8	mg
BENTONITE	TOPICAL	CREAM	1302789	A3N5ZCN45C	4.1	%w/w
BENTONITE	TOPICAL	LOTION	1302789	A3N5ZCN45C	5	%w/w
BENTONITE	TOPICAL	POWDER	1302789	A3N5ZCN45C	0.67	mg/mg
BENTONITE	TOPICAL	SHAMPOO, SUSPENSION	1302789	A3N5ZCN45C	3.25	%w/v
BENTONITE	TRANSDERMAL	SYSTEM	1302789	A3N5ZCN45C	9.86	mg
BENTONITE	VAGINAL	SUPPOSITORY	1302789	A3N5ZCN45C	288.1	mg
BENZALDEHYDE	ORAL	LOZENGE	100527	TA269SD04T			31	mg
BENZALDEHYDE	ORAL	SUSPENSION	100527	TA269SD04T	0.6	mg/1ml
BENZALKONIUM CHLORIDE	AURICULAR (OTIC)	SOLUTION	8001545	F5UM2KM3W7	0.01	%w/v
BENZALKONIUM CHLORIDE	AURICULAR (OTIC)	SUSPENSION	8001545	F5UM2KM3W7	0.01	%w/v
BENZALKONIUM CHLORIDE	AURICULAR (OTIC)	SUSPENSION/ DROPS	8001545	F5UM2KM3W7	0.02	%w/v
BENZALKONIUM CHLORIDE	INTRA-ARTICULAR	INJECTION	8001545	F5UM2KM3W7			1	mg
BENZALKONIUM CHLORIDE	INTRALESIONAL	INJECTION	8001545	F5UM2KM3W7			1	mg
BENZALKONIUM CHLORIDE	INTRAMUSCULAR	INJECTION	8001545	F5UM2KM3W7			1	mg
BENZALKONIUM CHLORIDE	NASAL	LIQUID	8001545	F5UM2KM3W7	0.2	mg/1ml
BENZALKONIUM CHLORIDE	NASAL	SOLUTION	8001545	F5UM2KM3W7	40.46	mg/100ml
BENZALKONIUM CHLORIDE	NASAL	SPRAY	8001545	F5UM2KM3W7			1	mg
BENZALKONIUM CHLORIDE	NASAL	SPRAY, METERED	8001545	F5UM2KM3W7			1	mg
BENZALKONIUM CHLORIDE	OPHTHALMIC	GEL	8001545	F5UM2KM3W7	0.01	%w/w
BENZALKONIUM CHLORIDE	OPHTHALMIC	SOLUTION	8001545	F5UM2KM3W7	2	%w/v
BENZALKONIUM CHLORIDE	OPHTHALMIC	SOLUTION/ DROPS	8001545	F5UM2KM3W7	0.1	%w/v			Y
BENZALKONIUM CHLORIDE	OPHTHALMIC	SUSPENSION	8001545	F5UM2KM3W7			1	mg	Y
BENZALKONIUM CHLORIDE	OPHTHALMIC	SUSPENSION/ DROPS	8001545	F5UM2KM3W7	0.02	%w/v
BENZALKONIUM CHLORIDE	RESPIRATORY (INHALATION)	SOLUTION	8001545	F5UM2KM3W7	0.02	%w/w
BENZALKONIUM CHLORIDE	TOPICAL	CLOTH	8001545	F5UM2KM3W7		NA
BENZALKONIUM CHLORIDE	TOPICAL	LOTION	8001545	F5UM2KM3W7	0.1	%w/w
BENZALKONIUM CHLORIDE	TOPICAL	OINTMENT	8001545	F5UM2KM3W7	0.03	%w/w
BENZALKONIUM CHLORIDE	TOPICAL	SHAMPOO	8001545	F5UM2KM3W7	0.2	%w/w
BENZALKONIUM CHLORIDE	TOPICAL	SOLUTION	8001545	F5UM2KM3W7	0.02	%w/v
BENZALKONIUM CHLORIDE	TOPICAL	SOLUTION/ DROPS	8001545	F5UM2KM3W7	0.01	%w/v
BENZALKONIUM CHLORIDE	TOPICAL	SUSPENSION/ DROPS	8001545	F5UM2KM3W7		NA
BENZENESULFONIC ACID	INTRAVENOUS	INJECTION	98113	685928Z18A		ADJ PH
BENZENESULFONIC ACID	INTRAVENOUS	INJECTION, SOLUTION	98113	685928Z18A		ADJ PH
BENZENESULFONIC ACID	INTRAVENOUS	LIQUID	98113	685928Z18A		ADJ PH
BENZETHONIUM CHLORIDE	AURICULAR (OTIC)	SOLUTION	121540	PH41D05744	0.02	%w/v
BENZETHONIUM CHLORIDE	INTRAMUSCULAR	INJECTION	121540	PH41D05744			1	mg
BENZETHONIUM CHLORIDE	INTRAVENOUS	INJECTION	121540	PH41D05744			1	mg
BENZETHONIUM CHLORIDE	INTRAVENOUS	INJECTION, POWDER, FOR SOLUTION	121540	PH41D05744	0.5	mg
BENZETHONIUM CHLORIDE	OPHTHALMIC	SOLUTION/ DROPS	121540	PH41D05744	0.02	%w/w
BENZETHONIUM CHLORIDE	TOPICAL	CREAM	121540	PH41D05744		NA
BENZOCAINE	TOPICAL	OINTMENT	94097	U3RSY48JW5	1	%w/w
BENZODODECINIUM BROMIDE	OPHTHALMIC	SOLUTION, GEL FORMING / DROPS	7281041	IRY12B2TQ6	0.01	%w/v
BENZODODECINIUM BROMIDE	OPHTHALMIC	SOLUTION, GEL FORMING, EXTENDED RELEASE	7281041	IRY12B2TQ6	0.01	%w/w
BENZOIC ACID	BUCCAL	MOUTHWASH	65850	8SKN0B0MIM		NA
BENZOIC ACID	INTRAMUSCULAR	INJECTION	65850	8SKN0B0MIM	5	%w/v
BENZOIC ACID	INTRAMUSCULAR	INJECTION, SOLUTION	65850	8SKN0B0MIM	0.2	%w/v
BENZOIC ACID	INTRAVENOUS	INJECTION	65850	8SKN0B0MIM	5	%w/v
BENZOIC ACID	IRRIGATION	SOLUTION	65850	8SKN0B0MIM	0.02	%w/v
BENZOIC ACID	ORAL	CONCENTRATE	65850	8SKN0B0MIM	12.5	mg/5ml
BENZOIC ACID	ORAL	ELIXIR	65850	8SKN0B0MIM			90	mg
BENZOIC ACID	ORAL	LIQUID	65850	8SKN0B0MIM	2	mg/1ml
BENZOIC ACID	ORAL	SOLUTION	65850	8SKN0B0MIM			100	mg
BENZOIC ACID	ORAL	SUSPENSION	65850	8SKN0B0MIM	15	mg
BENZOIC ACID	ORAL	SYRUP	65850	8SKN0B0MIM			20	mg
BENZOIC ACID	ORAL	TABLET, COATED	65850	8SKN0B0MIM		NA
BENZOIC ACID	ORAL	TABLET, FILM COATED	65850	8SKN0B0MIM		NA
BENZOIC ACID	RECTAL	GEL	65850	8SKN0B0MIM			11	mg
BENZOIC ACID	RECTAL	SUSPENSION	65850	8SKN0B0MIM	0.1	%w/w
BENZOIC ACID	TOPICAL	AEROSOL, FOAM	65850	8SKN0B0MIM			1	mg
BENZOIC ACID	TOPICAL	CREAM	65850	8SKN0B0MIM			6	mg
BENZOIC ACID	TOPICAL	GEL	65850	8SKN0B0MIM	0.1	%w/w
BENZOIC ACID	TOPICAL	LOTION	65850	8SKN0B0MIM	0.2	%w/w
BENZOIC ACID	TOPICAL	SOLUTION	65850	8SKN0B0MIM	0.1	%w/w
BENZOIC ACID	VAGINAL	AEROSOL, FOAM	65850	8SKN0B0MIM	0.1	%w/w
BENZOIC ACID	VAGINAL	CREAM	65850	8SKN0B0MIM	0.25	%w/w
BENZOIC ACID	VAGINAL	SUPPOSITORY	65850	8SKN0B0MIM	2	mg
BENZOIN RESIN	TOPICAL	OINTMENT	9000059	GK21SBA74R		NA
BENZOIN, (+/-)-	ORAL	CAPSULE	119539	L7J6A1NE81		NA
BENZOIN, (+/-)-	ORAL	CAPSULE, EXTENDED RELEASE	119539	L7J6A1NE81		NA
BENZYL ALCOHOL	AURICULAR (OTIC)	SUSPENSION	100516	LKG8494WBH	0.9	%w/v
BENZYL ALCOHOL	ENDOTRACHEAL	INJECTION	100516	LKG8494WBH			54	mg
BENZYL ALCOHOL	EPIDURAL	INJECTION	100516	LKG8494WBH	1	%w/v
BENZYL ALCOHOL	INTRA-ARTERIAL	INJECTION	100516	LKG8494WBH	0.9	%w/v
BENZYL ALCOHOL	INTRA-ARTICULAR	INJECTION	100516	LKG8494WBH	1	%w/v
BENZYL ALCOHOL	INTRA-ARTICULAR	INJECTION, SOLUTION	100516	LKG8494WBH			23	mg
BENZYL ALCOHOL	INTRA-ARTICULAR	INJECTION, SUSPENSION	100516	LKG8494WBH			40	mg
BENZYL ALCOHOL	INTRACAVITARY	INJECTION	100516	LKG8494WBH	0.01	ml
BENZYL ALCOHOL	INTRACAVITARY	INJECTION, POWDER, LYOPHILIZED, FOR SOLUTION	100516	LKG8494WBH	8.4	mg
BENZYL ALCOHOL	INTRALESIONAL	INJECTION	100516	LKG8494WBH			23	mg	Y
BENZYL ALCOHOL	INTRALESIONAL	INJECTION, SUSPENSION	100516	LKG8494WBH			19	mg
BENZYL ALCOHOL	INTRAMUSCULAR	INJECTION	100516	LKG8494WBH			1000	mg
BENZYL ALCOHOL	INTRAMUSCULAR	INJECTION, EMULSION	100516	LKG8494WBH			225	mg
BENZYL ALCOHOL	INTRAMUSCULAR	INJECTION, POWDER, FOR SOLUTION	100516	LKG8494WBH	144	mg
BENZYL ALCOHOL	INTRAMUSCULAR	INJECTION, SOLUTION	100516	LKG8494WBH			500	mg
BENZYL ALCOHOL	INTRAMUSCULAR	INJECTION, SUSPENSION	100516	LKG8494WBH			40	mg
BENZYL ALCOHOL	INTRAMUSCULAR	SOLUTION	100516	LKG8494WBH			20	mg
BENZYL ALCOHOL	INTRASYNOVIAL	INJECTION, SUSPENSION	100516	LKG8494WBH			18	mg
BENZYL ALCOHOL	INTRAVENOUS	INJECTION	100516	LKG8494WBH			1620	mg
BENZYL ALCOHOL	INTRAVENOUS	INJECTION, EMULSION	100516	LKG8494WBH			45	mg
BENZYL ALCOHOL	INTRAVENOUS	INJECTION, POWDER, FOR SOLUTION	100516	LKG8494WBH	144	mg
BENZYL ALCOHOL	INTRAVENOUS	INJECTION, SOLUTION	100516	LKG8494WBH			400	mg
BENZYL ALCOHOL	INTRAVENOUS	LIQUID	100516	LKG8494WBH	1.04	%w/v
BENZYL ALCOHOL	INTRAVENOUS	SOLUTION	100516	LKG8494WBH			242	mg
BENZYL ALCOHOL	NASAL	SPRAY	100516	LKG8494WBH			5	mg
BENZYL ALCOHOL	NASAL	SPRAY, METERED	100516	LKG8494WBH	5	mg/1ml
BENZYL ALCOHOL	ORAL	CAPSULE	100516	LKG8494WBH			450	mg
BENZYL ALCOHOL	ORAL	CAPSULE, EXTENDED RELEASE	100516	LKG8494WBH	1.23	mg
BENZYL ALCOHOL	ORAL	SOLUTION	100516	LKG8494WBH	50	mg/1ml
BENZYL ALCOHOL	ORAL	SUSPENSION	100516	LKG8494WBH			100	mg
BENZYL ALCOHOL	ORAL	TABLET	100516	LKG8494WBH	1.06	mg
BENZYL ALCOHOL	ORAL	TABLET, DELAYED RELEASE	100516	LKG8494WBH	2.31	mg
BENZYL ALCOHOL	ORAL	TABLET, FILM COATED, EXTENDED RELEASE	100516	LKG8494WBH	1.25	mg
BENZYL ALCOHOL	RECTAL	GEL	100516	LKG8494WBH			124	mg
BENZYL ALCOHOL	RECTAL	SUPPOSITORY	100516	LKG8494WBH	129	mg
BENZYL ALCOHOL	SOFT TISSUE	INJECTION	100516	LKG8494WBH			23	mg	Y
BENZYL ALCOHOL	SOFT TISSUE	INJECTION, SUSPENSION	100516	LKG8494WBH			40	mg
BENZYL ALCOHOL	SUBCONJUNCTIVAL	INJECTION	100516	LKG8494WBH			252	mg
BENZYL ALCOHOL	SUBCUTANEOUS	INJECTION	100516	LKG8494WBH			90	mg
BENZYL ALCOHOL	SUBCUTANEOUS	INJECTION, EMULSION	100516	LKG8494WBH			225	mg
BENZYL ALCOHOL	SUBCUTANEOUS	INJECTION, SOLUTION	100516	LKG8494WBH	0.95	%w/v
BENZYL ALCOHOL	TOPICAL	CREAM	100516	LKG8494WBH			160	mg
BENZYL ALCOHOL	TOPICAL	CREAM, AUGMENTED	100516	LKG8494WBH	1	%w/w
BENZYL ALCOHOL	TOPICAL	GEL	100516	LKG8494WBH			185	mg
BENZYL ALCOHOL	TOPICAL	LOTION	100516	LKG8494WBH			4000	mg
BENZYL ALCOHOL	TOPICAL	OINTMENT	100516	LKG8494WBH	2.2	%w/w
BENZYL ALCOHOL	TOPICAL	SHAMPOO	100516	LKG8494WBH	1.25	%w/w
BENZYL ALCOHOL	TOPICAL	SOLUTION	100516	LKG8494WBH	2	%w/w
BENZYL ALCOHOL	TOPICAL	SUSPENSION	100516	LKG8494WBH	1	%w/w
BENZYL ALCOHOL	VAGINAL	CREAM	100516	LKG8494WBH	1	%w/w
BENZYL ALCOHOL	VAGINAL	SUPPOSITORY	100516	LKG8494WBH		NA
BENZYL BENZOATE	INTRAMUSCULAR	INJECTION	120514	N863NB338G			1500	mg
BENZYL BENZOATE	INTRAMUSCULAR	INJECTION, SOLUTION	120514	N863NB338G			750	mg
BENZYL BENZOATE	INTRAMUSCULAR	SOLUTION	120514	N863NB338G			447	mg
BENZYL BENZOATE	ORAL	CAPSULE	120514	N863NB338G		NA
BENZYL CHLORIDE	INTRAVENOUS	INJECTION	100447	83H19HW7K6		NA
BETA CAROTENE	ORAL	EMULSION	7235407	01YAE03M7J		NA
BETA CAROTENE	TOPICAL	CREAM	7235407	01YAE03M7J		NA
BETADEX	ORAL	TABLET	7585399	JV039JZZ3A	133.33	mg
BETADEX	ORAL	TABLET, CHEWABLE	7585399	JV039JZZ3A			85	mg
BETADEX	ORAL	TABLET, FILM COATED	7585399	JV039JZZ3A	41.25	mg
BETADEX	TOPICAL	GEL	7585399	JV039JZZ3A			20	mg
BETADEX SULFOBUTYL ETHER SODIUM	INTRAMUSCULAR	INJECTION, POWDER, LYOPHILIZED, FOR SOLUTION	182410000	2PP9364507			883	mg
BETADEX SULFOBUTYL ETHER SODIUM	INTRAVENOUS	INJECTION	182410000	2PP9364507			6156	mg
BETADEX SULFOBUTYL ETHER SODIUM	INTRAVENOUS	INJECTION, POWDER, LYOPHILIZED, FOR SOLUTION	182410000	2PP9364507			19200	mg
BETADEX SULFOBUTYL ETHER SODIUM	INTRAVENOUS	INJECTION, SOLUTION	182410000	2PP9364507			13333	mg
BETANAPHTHOL	ORAL	CAPSULE	135193	P2Z71CIK5H	0.3	mg
BISMUTH SUBCARBONATE	ORAL	TABLET	5892104	M41L2IN55T	4.35	mg
BISMUTH SUBCARBONATE	ORAL	TABLET, EXTENDED RELEASE	5892104	M41L2IN55T	0.04	mg
BLACK CURRANT	ORAL	SOLUTION		9755T40D11			213	mg
BLACK INK	ORAL	CAPSULE		NA			1	mg
BLACK INK	ORAL	CAPSULE, DELAYED RELEASE		NA	0.57	mg
BLACK INK	ORAL	CAPSULE, EXTENDED RELEASE		NA	0.03	mg
BLACK INK	ORAL	CAPSULE, LIQUID FILLED		NA		NA
BLACK INK	ORAL	TABLET		NA	0.14	mg
BLACK INK	ORAL	TABLET, DELAYED RELEASE		NA	1	mg
BLACK INK	ORAL	TABLET, EXTENDED RELEASE		NA			3	mg
BLACK INK	ORAL	TABLET, FILM COATED		NA	0.15	mg
BLACK INK	ORAL	TABLET, FILM COATED, EXTENDED RELEASE		NA		NA
BLACK INK	RESPIRATORY (INHALATION)	CAPSULE		NA		NA
BLACK INK	RESPIRATORY (INHALATION)	POWDER		NA		NA
BORIC ACID	AURICULAR (OTIC)	SOLUTION	10043353	R57ZHV85D4	0.05	%w/w
BORIC ACID	AURICULAR (OTIC)	SUSPENSION	10043353	R57ZHV85D4	0.6	%w/v
BORIC ACID	AURICULAR (OTIC)	SUSPENSION/ DROPS	10043353	R57ZHV85D4			3	mg
BORIC ACID	BUCCAL	MOUTHWASH	10043353	R57ZHV85D4	7.36	mg/1ml
BORIC ACID	INTRAVENOUS	INJECTION, POWDER, LYOPHILIZED, FOR SOLUTION	10043353	R57ZHV85D4	0.53	%w/v
BORIC ACID	INTRAVENOUS	INJECTION, SOLUTION	10043353	R57ZHV85D4	0.32	%w/v
BORIC ACID	OPHTHALMIC	DROPS	10043353	R57ZHV85D4	1	%w/w
BORIC ACID	OPHTHALMIC	EMULSION	10043353	R57ZHV85D4	0.3	%w/v
BORIC ACID	OPHTHALMIC	GEL	10043353	R57ZHV85D4	0.5	%w/w
BORIC ACID	OPHTHALMIC	SOLUTION	10043353	R57ZHV85D4			60	mg	Y
BORIC ACID	OPHTHALMIC	SOLUTION, GEL FORMING, EXTENDED RELEASE	10043353	R57ZHV85D4	0.3	%w/w
BORIC ACID	OPHTHALMIC	SOLUTION/ DROPS	10043353	R57ZHV85D4			48	mg
BORIC ACID	OPHTHALMIC	SUSPENSION	10043353	R57ZHV85D4			12	mg	Y
BORIC ACID	OPHTHALMIC	SUSPENSION/ DROPS	10043353	R57ZHV85D4	1	%w/v
BORIC ACID	TOPICAL	EMULSION	10043353	R57ZHV85D4	1.3	%w/w
BORIC ACID	TOPICAL	SHAMPOO	10043353	R57ZHV85D4	2	%w/w
BORIC ACID	TOPICAL	SOLUTION	10043353	R57ZHV85D4	1.24	%w/v
BORIC ACID	TOPICAL	SUSPENSION/ DROPS	10043353	R57ZHV85D4	0.3	%w/v
BORIC ACID	VAGINAL	JELLY	10043353	R57ZHV85D4	1	%w/w
BROWN IRON OXIDE	ORAL	CAPSULE	52357707	1N032N7MFO		NA
BROWN IRON OXIDE	ORAL	TABLET	52357707	1N032N7MFO	0.79	mg
BROWN IRON OXIDE	ORAL	TABLET, FILM COATED	52357707	1N032N7MFO	0.2	mg
BUTANE	RECTAL	AEROSOL, FOAM	106978	6LV4FOR43R			12	mg
BUTANE	TOPICAL	AEROSOL	106978	6LV4FOR43R		NA
BUTANE	TOPICAL	AEROSOL, FOAM	106978	6LV4FOR43R	27	%w/w
BUTYL ALCOHOL	ORAL	CAPSULE	71363	8PJ61P6TS3	0.02	mg
BUTYL ALCOHOL	ORAL	CAPSULE, COATED, EXTENDED RELEASE	71363	8PJ61P6TS3		NA
BUTYL ALCOHOL	ORAL	CAPSULE, EXTENDED RELEASE	71363	8PJ61P6TS3	0.01	mg
BUTYL ALCOHOL	ORAL	TABLET	71363	8PJ61P6TS3	0.01	mg
BUTYL ALCOHOL	ORAL	TABLET, COATED	71363	8PJ61P6TS3		NA
BUTYL ALCOHOL	ORAL	TABLET, DELAYED RELEASE	71363	8PJ61P6TS3	0.05	mg
BUTYL ALCOHOL	ORAL	TABLET, EXTENDED RELEASE	71363	8PJ61P6TS3		NA
BUTYL ALCOHOL	TOPICAL	SOLUTION	71363	8PJ61P6TS3	0.08	%w/w
BUTYL ALCOHOL	TOPICAL	SWAB	71363	8PJ61P6TS3	0.08	%w/w
BUTYL ESTER OF METHYL VINYL ETHER/MALEIC ANHYDRIDE COPOLYMER (125000 MW)	TOPICAL	SOLUTION	25119680	389H2R62BD	15	%w/w
BUTYL METHACRYLATE AND METHYL METHACRYLATE COPOLYMER (3:1; 150000 MW)	TRANSDERMAL	SYSTEM	25608337	DJN2FGG8Z3			18	mg
BUTYL STEARATE	TOPICAL	CREAM	123955	6Y0AI5605C	3.68	%w/w
BUTYL STEARATE	TOPICAL	LOTION	123955	6Y0AI5605C		NA
BUTYLATED HYDROXYANISOLE	INTRAVENOUS	INJECTION	25013165	REK4960K2U		NA
BUTYLATED HYDROXYANISOLE	INTRAVENOUS	INJECTION, POWDER, FOR SOLUTION	25013165	REK4960K2U		NA
BUTYLATED HYDROXYANISOLE	INTRAVENOUS	INJECTION, SOLUTION	25013165	REK4960K2U		NA
BUTYLATED HYDROXYANISOLE	NASAL	SOLUTION	25013165	REK4960K2U	20	mg/100ml
BUTYLATED HYDROXYANISOLE	ORAL	CAPSULE	25013165	REK4960K2U			4	mg
BUTYLATED HYDROXYANISOLE	ORAL	CAPSULE, LIQUID FILLED	25013165	REK4960K2U			4	mg
BUTYLATED HYDROXYANISOLE	ORAL	CONCENTRATE	25013165	REK4960K2U	0.08	mg/1ml
BUTYLATED HYDROXYANISOLE	ORAL	GRANULE, FOR SUSPENSION	25013165	REK4960K2U		NA
BUTYLATED HYDROXYANISOLE	ORAL	LIQUID	25013165	REK4960K2U			8	mg
BUTYLATED HYDROXYANISOLE	ORAL	SOLUTION	25013165	REK4960K2U			5	mg
BUTYLATED HYDROXYANISOLE	ORAL	SUSPENSION	25013165	REK4960K2U	2.5	mg/5ml
BUTYLATED HYDROXYANISOLE	ORAL	TABLET	25013165	REK4960K2U			8	mg
BUTYLATED HYDROXYANISOLE	ORAL	TABLET, EXTENDED RELEASE	25013165	REK4960K2U			1	mg
BUTYLATED HYDROXYANISOLE	ORAL	TABLET, FILM COATED	25013165	REK4960K2U	0.4	mg
BUTYLATED HYDROXYANISOLE	ORAL	TABLET, ORALLY DISINTEGRATING	25013165	REK4960K2U			2	mg
BUTYLATED HYDROXYANISOLE	RECTAL	SUPPOSITORY	25013165	REK4960K2U	0.21	mg
BUTYLATED HYDROXYANISOLE	SUBLINGUAL	FILM	25013165	REK4960K2U	0.08	mg
BUTYLATED HYDROXYANISOLE	SUBLINGUAL	TABLET	25013165	REK4960K2U			2	mg
BUTYLATED HYDROXYANISOLE	TOPICAL	CREAM	25013165	REK4960K2U	5.2	%w/w
BUTYLATED HYDROXYANISOLE	TOPICAL	GEL	25013165	REK4960K2U			7	mg
BUTYLATED HYDROXYANISOLE	TOPICAL	LOTION	25013165	REK4960K2U		NA
BUTYLATED HYDROXYANISOLE	TOPICAL	OINTMENT	25013165	REK4960K2U	0.01	%w/w
BUTYLATED HYDROXYANISOLE	VAGINAL	CREAM	25013165	REK4960K2U	0.03	%w/w
BUTYLATED HYDROXYANISOLE	VAGINAL	OINTMENT	25013165	REK4960K2U	0.02	%w/w
BUTYLATED HYDROXYANISOLE	VAGINAL	SUPPOSITORY	25013165	REK4960K2U	1	mg
BUTYLATED HYDROXYTOLUENE	BUCCAL	GUM, CHEWING	128370	1P9D0Z171K			5	mg
BUTYLATED HYDROXYTOLUENE	INTRAVENOUS	INJECTION	128370	1P9D0Z171K		NA
BUTYLATED HYDROXYTOLUENE	INTRAVENOUS	INJECTION, POWDER, FOR SOLUTION	128370	1P9D0Z171K		NA
BUTYLATED HYDROXYTOLUENE	INTRAVENOUS	INJECTION, POWDER, LYOPHILIZED, FOR SOLUTION	128370	1P9D0Z171K	0.02	mg
BUTYLATED HYDROXYTOLUENE	INTRAVENOUS	INJECTION, SOLUTION	128370	1P9D0Z171K		NA
BUTYLATED HYDROXYTOLUENE	NASAL	SPRAY, METERED	128370	1P9D0Z171K	0.1	mg/1ml
BUTYLATED HYDROXYTOLUENE	ORAL	CAPSULE	128370	1P9D0Z171K			1	mg
BUTYLATED HYDROXYTOLUENE	ORAL	CAPSULE, EXTENDED RELEASE	128370	1P9D0Z171K	0.03	mg			Y
BUTYLATED HYDROXYTOLUENE	ORAL	CAPSULE, LIQUID FILLED	128370	1P9D0Z171K	0.1	mg
BUTYLATED HYDROXYTOLUENE	ORAL	FILM, SOLUBLE	128370	1P9D0Z171K	0.06	mg
BUTYLATED HYDROXYTOLUENE	ORAL	SOLUTION	128370	1P9D0Z171K	0.19	mg/1ml
BUTYLATED HYDROXYTOLUENE	ORAL	SOLUTION, CONCENTRATE	128370	1P9D0Z171K	0.1	mg/1ml
BUTYLATED HYDROXYTOLUENE	ORAL	TABLET	128370	1P9D0Z171K			3	mg
BUTYLATED HYDROXYTOLUENE	ORAL	TABLET, EXTENDED RELEASE	128370	1P9D0Z171K			1	mg
BUTYLATED HYDROXYTOLUENE	ORAL	TABLET, FILM COATED, EXTENDED RELEASE	128370	1P9D0Z171K	0.24	mg
BUTYLATED HYDROXYTOLUENE	ORAL	TABLET, FOR SUSPENSION	128370	1P9D0Z171K	0.1	mg
BUTYLATED HYDROXYTOLUENE	ORAL	TABLET, ORALLY DISINTEGRATING	128370	1P9D0Z171K			1	mg
BUTYLATED HYDROXYTOLUENE	RECTAL	SUPPOSITORY	128370	1P9D0Z171K	0.21	mg
BUTYLATED HYDROXYTOLUENE	SUBLINGUAL	TABLET	128370	1P9D0Z171K	0.13	mg
BUTYLATED HYDROXYTOLUENE	TOPICAL	AEROSOL	128370	1P9D0Z171K			2	mg	Y
BUTYLATED HYDROXYTOLUENE	TOPICAL	AEROSOL, FOAM	128370	1P9D0Z171K			4	mg
BUTYLATED HYDROXYTOLUENE	TOPICAL	CREAM	128370	1P9D0Z171K			1	mg
BUTYLATED HYDROXYTOLUENE	TOPICAL	CREAM, AUGMENTED	128370	1P9D0Z171K	0.2	%w/w
BUTYLATED HYDROXYTOLUENE	TOPICAL	GEL	128370	1P9D0Z171K			8	mg
BUTYLATED HYDROXYTOLUENE	TOPICAL	GEL, METERED	128370	1P9D0Z171K			4	mg
BUTYLATED HYDROXYTOLUENE	TOPICAL	LOTION	128370	1P9D0Z171K			1000	mg
BUTYLATED HYDROXYTOLUENE	TOPICAL	OINTMENT	128370	1P9D0Z171K	0.1	%w/w
BUTYLATED HYDROXYTOLUENE	TOPICAL	SHAMPOO	128370	1P9D0Z171K	0.1	%w/w
BUTYLATED HYDROXYTOLUENE	TOPICAL	SOAP	128370	1P9D0Z171K	0.02	%w/w
BUTYLATED HYDROXYTOLUENE	TOPICAL	SOLUTION	128370	1P9D0Z171K			3	mg
BUTYLATED HYDROXYTOLUENE	TOPICAL	SPRAY	128370	1P9D0Z171K			3	mg
BUTYLATED HYDROXYTOLUENE	TOPICAL	SUSPENSION	128370	1P9D0Z171K	0.02	%w/w
BUTYLATED HYDROXYTOLUENE	TOPICAL	SWAB	128370	1P9D0Z171K	0.5	%w/w
BUTYLATED HYDROXYTOLUENE	VAGINAL	CREAM	128370	1P9D0Z171K	0.05	%w/w
BUTYLATED HYDROXYTOLUENE	VAGINAL	SUPPOSITORY	128370	1P9D0Z171K		NA
BUTYLENE GLYCOL	TOPICAL	SYSTEM	107880	3XUS85K0RA			1400	mg
BUTYLENE GLYCOL	TRANSDERMAL	SYSTEM	107880	3XUS85K0RA	8.12	mg
BUTYLPARABEN	OPHTHALMIC	SOLUTION	94268	3QPI1U3FV8	0.02	%w/w
BUTYLPARABEN	ORAL	CAPSULE	94268	3QPI1U3FV8		NA
BUTYLPARABEN	ORAL	CAPSULE, EXTENDED RELEASE	94268	3QPI1U3FV8		NA
BUTYLPARABEN	ORAL	DROPS	94268	3QPI1U3FV8		NA
BUTYLPARABEN	ORAL	SOLUTION	94268	3QPI1U3FV8			6	mg
BUTYLPARABEN	ORAL	SUSPENSION	94268	3QPI1U3FV8			12	mg
BUTYLPARABEN	ORAL	SYRUP	94268	3QPI1U3FV8	28.4	mg/1ml
BUTYLPARABEN	ORAL	TABLET	94268	3QPI1U3FV8		NA
BUTYLPARABEN	ORAL	TABLET, COATED	94268	3QPI1U3FV8	0.08	mg
BUTYLPARABEN	ORAL	TABLET, EXTENDED RELEASE	94268	3QPI1U3FV8	0.01	mg
BUTYLPARABEN	ORAL	TABLET, FILM COATED, EXTENDED RELEASE	94268	3QPI1U3FV8		NA
BUTYLPARABEN	RECTAL	SOLUTION	94268	3QPI1U3FV8	0.01	%w/v
BUTYLPARABEN	TOPICAL	CREAM	94268	3QPI1U3FV8	0.4	%w/w
BUTYLPARABEN	TOPICAL	LIQUID	94268	3QPI1U3FV8	0.02	%w/w
BUTYLPARABEN	TOPICAL	LOTION	94268	3QPI1U3FV8			4	mg
BUTYLPARABEN	TOPICAL	OINTMENT	94268	3QPI1U3FV8	0.18	%w/w
C12-15 ALKYL LACTATE	TOPICAL	SOLUTION	93925361	GC844VRD7E	10	%w/w
C13-14 ISOPARAFFIN/LAURETH-7/POLYACRYLAMIDE	TOPICAL	GEL		NA			100	mg	Y
CAFFEINE	NASAL	SPRAY, METERED	58082	3G6A5W338E	10	mg/1ml
CAFFEINE	OPHTHALMIC	SOLUTION	58082	3G6A5W338E	2	%w/w
CAFFEINE	ORAL	GRANULE	58082	3G6A5W338E		NA
CALCIUM	INTRAMUSCULAR	INJECTION	7440702	SY7Q814VUP		NA
CALCIUM	ORAL	TABLET	7440702	SY7Q814VUP	85.04	mg
CALCIUM ACETATE	ORAL	SOLUTION	62544	Y882YXF34X	3	mg/5ml
CALCIUM ACETATE	ORAL	SYRUP	62544	Y882YXF34X			6	mg
CALCIUM ACETATE	ORAL	TABLET	62544	Y882YXF34X			200	mg
CALCIUM ACETATE	ORAL	TABLET, FILM COATED	62544	Y882YXF34X			140	mg
CALCIUM ACETATE	TOPICAL	CREAM	62544	Y882YXF34X			13	mg
CALCIUM ACETATE	TOPICAL	LOTION	62544	Y882YXF34X		NA
CALCIUM ALGINATE AND AMMONIUM ALGINATE	ORAL	TABLET		NA			80	mg
CALCIUM CARBONATE	AURICULAR (OTIC)	SOLUTION	471341	H0G9379FGK	0.38	%w/w
CALCIUM CARBONATE	BUCCAL	GUM, CHEWING	471341	H0G9379FGK			3492	mg
CALCIUM CARBONATE	DENTAL	POWDER, DENTIFRICE	471341	H0G9379FGK	0.5	mg/mg
CALCIUM CARBONATE	INTRAVENOUS	SOLUTION	471341	H0G9379FGK	4.02	%w/v
CALCIUM CARBONATE	ORAL	CAPSULE	471341	H0G9379FGK	349.9	mg
CALCIUM CARBONATE	ORAL	CAPSULE, DELAYED RELEASE	471341	H0G9379FGK			20	mg	Y
CALCIUM CARBONATE	ORAL	CAPSULE, EXTENDED RELEASE	471341	H0G9379FGK	4	mg
CALCIUM CARBONATE	ORAL	FILM, SOLUBLE	471341	H0G9379FGK			14	mg
CALCIUM CARBONATE	ORAL	TABLET	471341	H0G9379FGK			793	mg
CALCIUM CARBONATE	ORAL	TABLET, CHEWABLE	471341	H0G9379FGK			1650	mg
CALCIUM CARBONATE	ORAL	TABLET, COATED	471341	H0G9379FGK	64.8	mg
CALCIUM CARBONATE	ORAL	TABLET, DELAYED RELEASE	471341	H0G9379FGK	8.4	mg
CALCIUM CARBONATE	ORAL	TABLET, EXTENDED RELEASE	471341	H0G9379FGK	229.7	mg
CALCIUM CARBONATE	ORAL	TABLET, FILM COATED	471341	H0G9379FGK			300	mg
CALCIUM CARBONATE	RESPIRATORY (INHALATION)	SOLUTION	471341	H0G9379FGK	4.02	%w/v
CALCIUM CHLORIDE	INFILTRATION	INJECTION	10035048	M4I0D6VV5M	0.33	mg
CALCIUM CHLORIDE	INTRA-ARTERIAL	INJECTION, SOLUTION	10035048	M4I0D6VV5M			11	mg
CALCIUM CHLORIDE	INTRAMUSCULAR	INJECTION	10035048	M4I0D6VV5M	4	%w/v
CALCIUM CHLORIDE	INTRAMUSCULAR	INJECTION, SOLUTION	10035048	M4I0D6VV5M	0.01	%w/v
CALCIUM CHLORIDE	INTRAOCULAR	SOLUTION	10035048	M4I0D6VV5M	0.48	mg
CALCIUM CHLORIDE	INTRAPERITONEAL	SOLUTION	10035048	M4I0D6VV5M	0.03	%w/v
CALCIUM CHLORIDE	INTRATHECAL	INJECTION, SOLUTION	10035048	M4I0D6VV5M			1	mg
CALCIUM CHLORIDE	INTRAVENOUS	INJECTABLE, LIPOSOMAL	10035048	M4I0D6VV5M	0.03	%w/v
CALCIUM CHLORIDE	INTRAVENOUS	INJECTION	10035048	M4I0D6VV5M	4	%w/v
CALCIUM CHLORIDE	INTRAVENOUS	INJECTION, SOLUTION	10035048	M4I0D6VV5M			11	mg
CALCIUM CHLORIDE	INTRAVITREAL	INJECTION, SUSPENSION	10035048	M4I0D6VV5M	0.05	%w/v
CALCIUM CHLORIDE	OPHTHALMIC	SOLUTION	10035048	M4I0D6VV5M			1	mg
CALCIUM CHLORIDE	OPHTHALMIC	SOLUTION/ DROPS	10035048	M4I0D6VV5M	0.02	%w/v
CALCIUM CHLORIDE	ORAL	CAPSULE	10035048	M4I0D6VV5M			2	mg
CALCIUM CHLORIDE	ORAL	CONCENTRATE	10035048	M4I0D6VV5M	0.08	mg/1ml
CALCIUM CHLORIDE	RESPIRATORY (INHALATION)	CAPSULE	10035048	M4I0D6VV5M			3	mg
CALCIUM CHLORIDE ANHYDROUS	INTRA-ARTERIAL	INJECTION	10043524	OFM21057LP			10	mg
CALCIUM CHLORIDE ANHYDROUS	INTRAVENOUS	INJECTION	10043524	OFM21057LP			10	mg
CALCIUM CITRATE	ORAL	POWDER	5785444	MLM29U2X85	429	mg
CALCIUM CITRATE	ORAL	TABLET	5785444	MLM29U2X85	98.95	mg
CALCIUM CITRATE	ORAL	TABLET, FILM COATED	5785444	MLM29U2X85	309	mg
CALCIUM HYDROXIDE	INTRAVENOUS	INJECTION	1305620	PF5DZW74VN	3.7	mg
CALCIUM HYDROXIDE	ORAL	CAPSULE, EXTENDED RELEASE	1305620	PF5DZW74VN			14	mg
CALCIUM HYDROXIDE	ORAL	SUSPENSION	1305620	PF5DZW74VN		ADJ PH
CALCIUM HYDROXIDE	ORAL	TABLET	1305620	PF5DZW74VN	35	mg
CALCIUM HYDROXIDE	SUBCUTANEOUS	INJECTION	1305620	PF5DZW74VN		ADJ PH
CALCIUM PHOSPHATE	DENTAL	PASTE, DENTIFRICE	10103465	97Z1WI3NDX	45.93	%w/w
CALCIUM PHOSPHATE	DENTAL	POWDER, DENTIFRICE	10103465	97Z1WI3NDX	0.11	mg/mg
CALCIUM PHOSPHATE	ORAL	TABLET	10103465	97Z1WI3NDX	183.94	mg
CALCIUM PHOSPHATE	ORAL	TABLET, COATED	10103465	97Z1WI3NDX	93.6	mg
CALCIUM PHOSPHATE	ORAL	TABLET, EXTENDED RELEASE	10103465	97Z1WI3NDX	352.63	mg
CALCIUM PHOSPHATE	ORAL	TABLET, FILM COATED	10103465	97Z1WI3NDX	362	mg
CALCIUM PHOSPHATE, DIBASIC MONOHYDRATE	ORAL	TABLET		NA	109.3	mg
CALCIUM PHOSPHATE, MONOBASIC, ANHYDROUS	ORAL	TABLET	7758238	701EKV9RMN	17	mg
CALCIUM POLYCARBOPHIL	ORAL	LOZENGE	126040582	8F049NKY49			480	mg
CALCIUM PYROPHOSPHATE	DENTAL	PASTE, DENTIFRICE	7790763	X69NU20D19	39	%w/w
CALCIUM PYROPHOSPHATE	ORAL	TABLET	7790763	X69NU20D19	298.04	mg
CALCIUM SACCHARATE	INTRAVENOUS	INJECTION	5793895	6AP9J91K4V	0.45	%w/v
CALCIUM SACCHARATE	INTRAVENOUS	INJECTION, SOLUTION	5793895	6AP9J91K4V			540	mg
CALCIUM SACCHARATE	INTRAVENOUS	SOLUTION	5793895	6AP9J91K4V			90	mg
CALCIUM SILICATE	ORAL	CAPSULE	1344952	S4255P4G5M			40	mg
CALCIUM SILICATE	ORAL	TABLET	1344952	S4255P4G5M	146.13	mg
CALCIUM SILICATE	ORAL	TABLET, COATED	1344952	S4255P4G5M	155	mg
CALCIUM SILICATE	ORAL	TABLET, EXTENDED RELEASE	1344952	S4255P4G5M	15	mg
CALCIUM SILICATE	ORAL	TABLET, FILM COATED	1344952	S4255P4G5M			731	mg
CALCIUM SILICATE	ORAL	TABLET, ORALLY DISINTEGRATING	1344952	S4255P4G5M			600	mg
CALCIUM STEARATE	BUCCAL	TABLET	1592230	776XM7047L	1.42	mg
CALCIUM STEARATE	ORAL	CAPSULE	1592230	776XM7047L	21.1	mg
CALCIUM STEARATE	ORAL	CAPSULE, EXTENDED RELEASE	1592230	776XM7047L	91.9	mg
CALCIUM STEARATE	ORAL	POWDER	1592230	776XM7047L			600	mg
CALCIUM STEARATE	ORAL	TABLET	1592230	776XM7047L			280	mg
CALCIUM STEARATE	ORAL	TABLET, CHEWABLE	1592230	776XM7047L			240	mg
CALCIUM STEARATE	ORAL	TABLET, COATED	1592230	776XM7047L	12.2	mg
CALCIUM STEARATE	ORAL	TABLET, DELAYED RELEASE	1592230	776XM7047L			29	mg
CALCIUM STEARATE	ORAL	TABLET, EXTENDED RELEASE	1592230	776XM7047L			36	mg
CALCIUM STEARATE	ORAL	TABLET, FILM COATED	1592230	776XM7047L	16	mg
CALCIUM STEARATE	ORAL	TABLET, ORALLY DISINTEGRATING	1592230	776XM7047L			112	mg
CALCIUM STEARATE	SUBLINGUAL	TABLET	1592230	776XM7047L	2	mg
CALCIUM SULFATE	ORAL	CAPSULE		WAT0DDB505	141.5	mg
CALCIUM SULFATE	ORAL	CAPSULE, EXTENDED RELEASE		WAT0DDB505	1.66	mg
CALCIUM SULFATE	ORAL	TABLET		WAT0DDB505			2734	mg
CALCIUM SULFATE	ORAL	TABLET, COATED		WAT0DDB505	170	mg
CALCIUM SULFATE	ORAL	TABLET, DELAYED RELEASE		WAT0DDB505	127	mg
CALCIUM SULFATE	ORAL	TABLET, EXTENDED RELEASE		WAT0DDB505	235	mg
CALCIUM SULFATE ANHYDROUS	ORAL	CAPSULE	7778189	E934B3V59H	50	mg
CALCIUM SULFATE ANHYDROUS	ORAL	TABLET	7778189	E934B3V59H			1396	mg
CALCIUM SULFATE ANHYDROUS	ORAL	TABLET, COATED	7778189	E934B3V59H		NA
CALCIUM SULFATE ANHYDROUS	ORAL	TABLET, EXTENDED RELEASE	7778189	E934B3V59H	250	mg
CALCIUM SULFATE DIHYDRATE	ORAL	CAPSULE	10101414	4846Q921YM			1353	mg
CALCIUM SULFATE DIHYDRATE	ORAL	CAPSULE, EXTENDED RELEASE	10101414	4846Q921YM	26.68	mg
CALCIUM SULFATE DIHYDRATE	ORAL	TABLET	10101414	4846Q921YM			1652	mg
CALCIUM SULFATE DIHYDRATE	ORAL	TABLET, COATED	10101414	4846Q921YM	214.24	mg
CALCIUM SULFATE DIHYDRATE	ORAL	TABLET, DELAYED RELEASE	10101414	4846Q921YM	87.2	mg
CALCIUM SULFATE DIHYDRATE	ORAL	TABLET, EXTENDED RELEASE	10101414	4846Q921YM	260	mg
CALCIUM SULFATE DIHYDRATE	ORAL	TABLET, FILM COATED	10101414	4846Q921YM			1722	mg
CALDIAMIDE SODIUM	INTRAVENOUS	INJECTION, SOLUTION	122760912	1M6415C70M	0.02	%w/v
CAMPHOR (SYNTHETIC)	NASAL	JELLY	76222	5TJD82A1ET	65	mg
CAMPHOR (SYNTHETIC)	OPHTHALMIC	DROPS	76222	5TJD82A1ET		NA
CANADA BALSAM	TOPICAL	LOTION	8007474	K304VI98I3	0.5	%w/w
CANDELILLA WAX	ORAL	TABLET	8006448	WL0328HX19			1	mg
CANDELILLA WAX	ORAL	TABLET, EXTENDED RELEASE	8006448	WL0328HX19			1	mg
CANDELILLA WAX	ORAL	TABLET, FILM COATED	8006448	WL0328HX19	0.8	mg
CANDELILLA WAX	ORAL	TABLET, FILM COATED, EXTENDED RELEASE	8006448	WL0328HX19	0.58	mg
CAPRYLIC/CAPRIC TRIGLYCERIDE/LECITHIN/ALCOHOL	ORAL	CAPSULE		NA		NA
CAPRYLIC/CAPRIC/SUCCINIC TRIGLYCERIDE	SUBLINGUAL	AEROSOL	97708731	J4BY50FL78		NA
CAPRYLOCAPROYL POLYOXYLGLYCERIDES 8	ORAL	CAPSULE	361459383	00BT03FSO2			2006	mg
CAPRYLOCAPROYL POLYOXYLGLYCERIDES 8	ORAL	CAPSULE, LIQUID FILLED	361459383	00BT03FSO2			3623	mg
CAPRYLOCAPROYL POLYOXYLGLYCERIDES 8	ORAL	SOLUTION	361459383	00BT03FSO2	61.2	mg/1ml
CAPSICUM OLEORESIN	ORAL	SYRUP	8023776	UW86K581WY	0.05	mg/5ml
CAPTAN	TOPICAL	SHAMPOO, SUSPENSION	133062	EOL5G26Q9F	0.15	%w/v
CARAMEL	ORAL	CAPSULE	8028895	T9D99G2B1R		NA
CARAMEL	ORAL	GRANULE, FOR SUSPENSION	8028895	T9D99G2B1R	2.5	mg/5ml
CARAMEL	ORAL	LIQUID	8028895	T9D99G2B1R	5.3	mg
CARAMEL	ORAL	SOLUTION	8028895	T9D99G2B1R			11	mg
CARAMEL	ORAL	SUSPENSION	8028895	T9D99G2B1R	111.12	mg/5ml
CARAMEL	ORAL	SYRUP	8028895	T9D99G2B1R	207	mg/5ml
CARAMEL	RECTAL	SOLUTION	8028895	T9D99G2B1R		NA
CARAMEL	TOPICAL	CREAM	8028895	T9D99G2B1R	0.26	%w/w
CARAMEL	TOPICAL	LOTION	8028895	T9D99G2B1R		NA
CARBOMER COPOLYMER TYPE A (ALLYL PENTAERYTHRITOL CROSSLINKED)	OPHTHALMIC	EMULSION		71DD5V995L	0.05	%w/v
CARBOMER COPOLYMER TYPE A (ALLYL PENTAERYTHRITOL CROSSLINKED)	TOPICAL	CREAM		71DD5V995L			25	mg
CARBOMER COPOLYMER TYPE A (ALLYL PENTAERYTHRITOL CROSSLINKED)	TOPICAL	LOTION		71DD5V995L			21	mg
CARBOMER COPOLYMER TYPE B (ALLYL PENTAERYTHRITOL CROSSLINKED)	OPHTHALMIC	EMULSION		809Y72KV36	0.05	%w/w
CARBOMER COPOLYMER TYPE B (ALLYL PENTAERYTHRITOL CROSSLINKED)	TOPICAL	CREAM		809Y72KV36			2	mg
CARBOMER COPOLYMER TYPE B (ALLYL PENTAERYTHRITOL CROSSLINKED)	TOPICAL	GEL		809Y72KV36			150	mg
CARBOMER COPOLYMER TYPE B (ALLYL PENTAERYTHRITOL CROSSLINKED)	TOPICAL	LOTION		809Y72KV36			29	mg
CARBOMER COPOLYMER TYPE B (ALLYL PENTAERYTHRITOL CROSSLINKED)	TRANSDERMAL	FILM, EXTENDED RELEASE		809Y72KV36	38.9	mg
CARBOMER COPOLYMER TYPE B (ALLYL PENTAERYTHRITOL CROSSLINKED)	TRANSDERMAL	GEL		809Y72KV36	0.3	%w/w
CARBOMER COPOLYMER TYPE C (ALLYL PENTAERYTHRITOL CROSSLINKED)	TOPICAL	GEL, METERED	146701613	1N11AG4X4L			32	mg
CARBOMER HOMOPOLYMER	ORAL	TABLET, EXTENDED RELEASE		0A5MM307FC	195	mg
CARBOMER HOMOPOLYMER	TOPICAL	DISC		0A5MM307FC		NA
CARBOMER HOMOPOLYMER	TOPICAL	GEL		0A5MM307FC	0.7	%w/w
CARBOMER HOMOPOLYMER	TOPICAL	LOTION		0A5MM307FC	0.53	%w/w
CARBOMER HOMOPOLYMER	TOPICAL	SYSTEM		0A5MM307FC	10	mg
CARBOMER HOMOPOLYMER TYPE A (ALLYL PENTAERYTHRITOL CROSSLINKED)	ORAL	CAPSULE		F68VH75CJC			32	mg
CARBOMER HOMOPOLYMER TYPE A (ALLYL PENTAERYTHRITOL CROSSLINKED)	ORAL	TABLET		F68VH75CJC			80	mg
CARBOMER HOMOPOLYMER TYPE A (ALLYL PENTAERYTHRITOL CROSSLINKED)	ORAL	TABLET, EXTENDED RELEASE		F68VH75CJC			525	mg
CARBOMER HOMOPOLYMER TYPE A (ALLYL PENTAERYTHRITOL CROSSLINKED)	TOPICAL	GEL		F68VH75CJC			8	mg
CARBOMER HOMOPOLYMER TYPE A (ALLYL PENTAERYTHRITOL CROSSLINKED)	TOPICAL	LOTION		F68VH75CJC			43	mg
CARBOMER HOMOPOLYMER TYPE B (ALLYL PENTAERYTHRITOL CROSSLINKED)	BUCCAL	TABLET		HHT01ZNK31			19	mg
CARBOMER HOMOPOLYMER TYPE B (ALLYL PENTAERYTHRITOL CROSSLINKED)	OPHTHALMIC	GEL		HHT01ZNK31	0.48	%w/w
CARBOMER HOMOPOLYMER TYPE B (ALLYL PENTAERYTHRITOL CROSSLINKED)	OPHTHALMIC	SUSPENSION		HHT01ZNK31			1	mg
CARBOMER HOMOPOLYMER TYPE B (ALLYL PENTAERYTHRITOL CROSSLINKED)	OPHTHALMIC	SUSPENSION/ DROPS		HHT01ZNK31	0.45	%w/v
CARBOMER HOMOPOLYMER TYPE B (ALLYL PENTAERYTHRITOL CROSSLINKED)	ORAL	CAPSULE		HHT01ZNK31			50	mg
CARBOMER HOMOPOLYMER TYPE B (ALLYL PENTAERYTHRITOL CROSSLINKED)	ORAL	GRANULE, FOR SUSPENSION		HHT01ZNK31			600	mg
CARBOMER HOMOPOLYMER TYPE B (ALLYL PENTAERYTHRITOL CROSSLINKED)	ORAL	SUSPENSION		HHT01ZNK31			64	mg
CARBOMER HOMOPOLYMER TYPE B (ALLYL PENTAERYTHRITOL CROSSLINKED)	ORAL	TABLET		HHT01ZNK31			8	mg
CARBOMER HOMOPOLYMER TYPE B (ALLYL PENTAERYTHRITOL CROSSLINKED)	ORAL	TABLET, EXTENDED RELEASE		HHT01ZNK31			180	mg
CARBOMER HOMOPOLYMER TYPE B (ALLYL PENTAERYTHRITOL CROSSLINKED)	TOPICAL	CREAM		HHT01ZNK31			214	mg
CARBOMER HOMOPOLYMER TYPE B (ALLYL PENTAERYTHRITOL CROSSLINKED)	TOPICAL	GEL		HHT01ZNK31			81	mg
CARBOMER HOMOPOLYMER TYPE B (ALLYL PENTAERYTHRITOL CROSSLINKED)	TOPICAL	LOTION		HHT01ZNK31	0.3	%w/w
CARBOMER HOMOPOLYMER TYPE B (ALLYL PENTAERYTHRITOL CROSSLINKED)	TOPICAL	OINTMENT		HHT01ZNK31			11	mg
CARBOMER HOMOPOLYMER TYPE B (ALLYL PENTAERYTHRITOL CROSSLINKED)	TOPICAL	SOLUTION		HHT01ZNK31			11	mg
CARBOMER HOMOPOLYMER TYPE B (ALLYL PENTAERYTHRITOL CROSSLINKED)	TOPICAL	SUSPENSION/ DROPS		HHT01ZNK31	0.4	%w/v
CARBOMER HOMOPOLYMER TYPE B (ALLYL PENTAERYTHRITOL CROSSLINKED)	TRANSDERMAL	GEL		HHT01ZNK31			19	mg	Y
CARBOMER HOMOPOLYMER TYPE B (ALLYL PENTAERYTHRITOL CROSSLINKED)	VAGINAL	GEL		HHT01ZNK31			200	mg
CARBOMER HOMOPOLYMER TYPE B (ALLYL PENTAERYTHRITOL OR ALLYL SUCROSE CROSSLINKED)	TOPICAL	CREAM, AUGMENTED	57916924	K6MOM3T5YL			15	mg
CARBOMER HOMOPOLYMER TYPE B (ALLYL PENTAERYTHRITOL OR ALLYL SUCROSE CROSSLINKED)	TOPICAL	GEL	57916924	K6MOM3T5YL			175	mg
CARBOMER HOMOPOLYMER TYPE B (ALLYL PENTAERYTHRITOL OR ALLYL SUCROSE CROSSLINKED)	TOPICAL	LOTION	57916924	K6MOM3T5YL			7	mg
CARBOMER HOMOPOLYMER TYPE B (ALLYL SUCROSE CROSSLINKED)	OPHTHALMIC	SUSPENSION		Z135WT9208	0.45	%w/w
CARBOMER HOMOPOLYMER TYPE B (ALLYL SUCROSE CROSSLINKED)	OPHTHALMIC	SUSPENSION/ DROPS		Z135WT9208	0.4	%w/v
CARBOMER HOMOPOLYMER TYPE B (ALLYL SUCROSE CROSSLINKED)	ORAL	CAPSULE		Z135WT9208			32	mg
CARBOMER HOMOPOLYMER TYPE B (ALLYL SUCROSE CROSSLINKED)	ORAL	SUSPENSION		Z135WT9208			288	mg
CARBOMER HOMOPOLYMER TYPE B (ALLYL SUCROSE CROSSLINKED)	ORAL	TABLET, EXTENDED RELEASE		Z135WT9208			90	mg
CARBOMER HOMOPOLYMER TYPE B (ALLYL SUCROSE CROSSLINKED)	ORAL	TABLET, ORALLY DISINTEGRATING		Z135WT9208			1	mg
CARBOMER HOMOPOLYMER TYPE B (ALLYL SUCROSE CROSSLINKED)	RECTAL	ENEMA		Z135WT9208	0.24	%w/v
CARBOMER HOMOPOLYMER TYPE B (ALLYL SUCROSE CROSSLINKED)	TOPICAL	CREAM		Z135WT9208	1	%w/w
CARBOMER HOMOPOLYMER TYPE B (ALLYL SUCROSE CROSSLINKED)	TOPICAL	CREAM, AUGMENTED		Z135WT9208	1	%w/w
CARBOMER HOMOPOLYMER TYPE B (ALLYL SUCROSE CROSSLINKED)	TOPICAL	EMULSION		Z135WT9208	0.5	%w/w
CARBOMER HOMOPOLYMER TYPE B (ALLYL SUCROSE CROSSLINKED)	TOPICAL	GEL		Z135WT9208	0.95	%w/w
CARBOMER HOMOPOLYMER TYPE B (ALLYL SUCROSE CROSSLINKED)	TOPICAL	GEL, METERED		Z135WT9208	1	%w/w
CARBOMER HOMOPOLYMER TYPE B (ALLYL SUCROSE CROSSLINKED)	TOPICAL	LOTION		Z135WT9208	0.5	%w/w
CARBOMER HOMOPOLYMER TYPE B (ALLYL SUCROSE CROSSLINKED)	TOPICAL	OINTMENT		Z135WT9208	0.5	%w/w
CARBOMER HOMOPOLYMER TYPE B (ALLYL SUCROSE CROSSLINKED)	TOPICAL	SOLUTION		Z135WT9208			10	mg
CARBOMER HOMOPOLYMER TYPE B (ALLYL SUCROSE CROSSLINKED)	TRANSDERMAL	GEL, METERED		Z135WT9208	1	%w/w
CARBOMER HOMOPOLYMER TYPE C (ALLYL PENTAERYTHRITOL CROSSLINKED)	OPHTHALMIC	GEL		4Q93RCW27E	4	%w/w
CARBOMER HOMOPOLYMER TYPE C (ALLYL PENTAERYTHRITOL CROSSLINKED)	TOPICAL	CREAM		4Q93RCW27E			103	mg
CARBOMER HOMOPOLYMER TYPE C (ALLYL PENTAERYTHRITOL CROSSLINKED)	TOPICAL	CREAM, AUGMENTED		4Q93RCW27E			20	mg
CARBOMER HOMOPOLYMER TYPE C (ALLYL PENTAERYTHRITOL CROSSLINKED)	TOPICAL	EMULSION		4Q93RCW27E			6	mg
CARBOMER HOMOPOLYMER TYPE C (ALLYL PENTAERYTHRITOL CROSSLINKED)	TOPICAL	GEL		4Q93RCW27E			85	mg
CARBOMER HOMOPOLYMER TYPE C (ALLYL PENTAERYTHRITOL CROSSLINKED)	TOPICAL	LOTION		4Q93RCW27E			300	mg
CARBOMER HOMOPOLYMER TYPE C (ALLYL PENTAERYTHRITOL CROSSLINKED)	TOPICAL	OINTMENT, AUGMENTED		4Q93RCW27E			23	mg
CARBOMER HOMOPOLYMER TYPE C (ALLYL PENTAERYTHRITOL CROSSLINKED)	TRANSDERMAL	GEL		4Q93RCW27E			90	mg
CARBOMER HOMOPOLYMER TYPE C (ALLYL PENTAERYTHRITOL CROSSLINKED)	TRANSDERMAL	GEL, METERED		4Q93RCW27E	1	%w/w
CARBON DIOXIDE	INTRAVENOUS	INJECTION	124389	142M471B3J		ADJ PH
CARBOXYMETHYL STARCH	ORAL	CAPSULE	9057061	NA	15	mg
CARBOXYMETHYL STARCH	ORAL	TABLET	9057061	NA	25	mg
CARBOXYMETHYLCELLULOSE	INTRAMUSCULAR	INJECTION	9000117	05JZI7B19X	5	mg
CARBOXYMETHYLCELLULOSE	ORAL	CAPSULE, EXTENDED RELEASE	9000117	05JZI7B19X		NA
CARBOXYMETHYLCELLULOSE	ORAL	DROPS	9000117	05JZI7B19X	10	mg/1ml
CARBOXYMETHYLCELLULOSE	ORAL	POWDER, FOR SUSPENSION	9000117	05JZI7B19X		NA
CARBOXYMETHYLCELLULOSE	ORAL	SUSPENSION	9000117	05JZI7B19X	50.07	mg/5ml
CARBOXYMETHYLCELLULOSE	ORAL	TABLET	9000117	05JZI7B19X	45	mg
CARBOXYMETHYLCELLULOSE	ORAL	TABLET, DELAYED RELEASE	9000117	05JZI7B19X		NA
CARBOXYMETHYLCELLULOSE	VAGINAL	JELLY	9000117	05JZI7B19X		NA
CARBOXYMETHYLCELLULOSE CALCIUM	ORAL	CAPSULE	9050048	UTY7PDF93L			347	mg
CARBOXYMETHYLCELLULOSE CALCIUM	ORAL	TABLET	9050048	UTY7PDF93L			505	mg
CARBOXYMETHYLCELLULOSE CALCIUM	ORAL	TABLET, DELAYED RELEASE	9050048	UTY7PDF93L	13.3	mg
CARBOXYMETHYLCELLULOSE CALCIUM	ORAL	TABLET, FILM COATED	9050048	UTY7PDF93L	241.84	mg
CARBOXYMETHYLCELLULOSE CALCIUM	ORAL	TABLET, ORALLY DISINTEGRATING	9050048	UTY7PDF93L			45	mg
CARBOXYMETHYLCELLULOSE SODIUM	BUCCAL	FILM	9004324	K679OBS311			18	mg
CARBOXYMETHYLCELLULOSE SODIUM	BUCCAL	FILM, SOLUBLE	9004324	K679OBS311			47	mg
CARBOXYMETHYLCELLULOSE SODIUM	BUCCAL	TABLET	9004324	K679OBS311	4	mg
CARBOXYMETHYLCELLULOSE SODIUM	DENTAL	GEL	9004324	K679OBS311	0.4	%w/w
CARBOXYMETHYLCELLULOSE SODIUM	DENTAL	PASTE	9004324	K679OBS311	16.63	%w/w
CARBOXYMETHYLCELLULOSE SODIUM	DENTAL	PASTE, DENTIFRICE	9004324	K679OBS311	1.2	%w/w
CARBOXYMETHYLCELLULOSE SODIUM	ENTERAL	SUSPENSION	9004324	K679OBS311			2920	mg
CARBOXYMETHYLCELLULOSE SODIUM	INTRA-ARTICULAR	INJECTION	9004324	K679OBS311			25	mg
CARBOXYMETHYLCELLULOSE SODIUM	INTRA-ARTICULAR	INJECTION, POWDER, FOR SUSPENSION	9004324	K679OBS311			25	mg
CARBOXYMETHYLCELLULOSE SODIUM	INTRA-ARTICULAR	INJECTION, SUSPENSION	9004324	K679OBS311			30	mg
CARBOXYMETHYLCELLULOSE SODIUM	INTRALESIONAL	INJECTION, SUSPENSION	9004324	K679OBS311			15	mg
CARBOXYMETHYLCELLULOSE SODIUM	INTRAMUSCULAR	INJECTION	9004324	K679OBS311			30	mg
CARBOXYMETHYLCELLULOSE SODIUM	INTRAMUSCULAR	INJECTION, POWDER, FOR SUSPENSION	9004324	K679OBS311			25	mg
CARBOXYMETHYLCELLULOSE SODIUM	INTRAMUSCULAR	INJECTION, POWDER, LYOPHILIZED, FOR SOLUTION	9004324	K679OBS311			5	mg
CARBOXYMETHYLCELLULOSE SODIUM	INTRAMUSCULAR	INJECTION, SUSPENSION	9004324	K679OBS311			30	mg
CARBOXYMETHYLCELLULOSE SODIUM	INTRAMUSCULAR	POWDER, FOR SUSPENSION	9004324	K679OBS311	0.7	%w/v
CARBOXYMETHYLCELLULOSE SODIUM	INTRASYNOVIAL	INJECTION	9004324	K679OBS311	0.1	%w/v
CARBOXYMETHYLCELLULOSE SODIUM	INTRAVITREAL	INJECTION, SUSPENSION	9004324	K679OBS311	0.5	%w/v
CARBOXYMETHYLCELLULOSE SODIUM	OPHTHALMIC	SOLUTION	9004324	K679OBS311			1	mg
CARBOXYMETHYLCELLULOSE SODIUM	OPHTHALMIC	SOLUTION/ DROPS	9004324	K679OBS311			2	mg
CARBOXYMETHYLCELLULOSE SODIUM	ORAL	CAPSULE	9004324	K679OBS311	160	mg
CARBOXYMETHYLCELLULOSE SODIUM	ORAL	CAPSULE, DELAYED RELEASE	9004324	K679OBS311	4.2	mg
CARBOXYMETHYLCELLULOSE SODIUM	ORAL	CAPSULE, EXTENDED RELEASE	9004324	K679OBS311			4	mg
CARBOXYMETHYLCELLULOSE SODIUM	ORAL	GRANULE	9004324	K679OBS311		NA
CARBOXYMETHYLCELLULOSE SODIUM	ORAL	GRANULE, FOR SUSPENSION	9004324	K679OBS311	15.63	mg/5ml
CARBOXYMETHYLCELLULOSE SODIUM	ORAL	PASTE	9004324	K679OBS311			150	mg
CARBOXYMETHYLCELLULOSE SODIUM	ORAL	POWDER, FOR SOLUTION	9004324	K679OBS311			161	mg
CARBOXYMETHYLCELLULOSE SODIUM	ORAL	POWDER, FOR SUSPENSION	9004324	K679OBS311			560	mg
CARBOXYMETHYLCELLULOSE SODIUM	ORAL	SOLUTION	9004324	K679OBS311			3480	mg
CARBOXYMETHYLCELLULOSE SODIUM	ORAL	SUSPENSION	9004324	K679OBS311			1600	mg
CARBOXYMETHYLCELLULOSE SODIUM	ORAL	SUSPENSION/ DROPS	9004324	K679OBS311	12.85	mg/2.5ml
CARBOXYMETHYLCELLULOSE SODIUM	ORAL	SYRUP	9004324	K679OBS311	26.5	mg
CARBOXYMETHYLCELLULOSE SODIUM	ORAL	TABLET	9004324	K679OBS311			280	mg
CARBOXYMETHYLCELLULOSE SODIUM	ORAL	TABLET, CHEWABLE	9004324	K679OBS311	24.75	mg
CARBOXYMETHYLCELLULOSE SODIUM	ORAL	TABLET, COATED	9004324	K679OBS311	3.2	mg
CARBOXYMETHYLCELLULOSE SODIUM	ORAL	TABLET, DELAYED RELEASE	9004324	K679OBS311			280	mg
CARBOXYMETHYLCELLULOSE SODIUM	ORAL	TABLET, EXTENDED RELEASE		K679OBS311			933	mg
CARBOXYMETHYLCELLULOSE SODIUM	ORAL	TABLET, FILM COATED	9004324	K679OBS311	50	mg
CARBOXYMETHYLCELLULOSE SODIUM	ORAL	TABLET, FILM COATED, EXTENDED RELEASE	9004324	K679OBS311			100	mg
CARBOXYMETHYLCELLULOSE SODIUM	SOFT TISSUE	INJECTION	9004324	K679OBS311	0.75	%w/v
CARBOXYMETHYLCELLULOSE SODIUM	SOFT TISSUE	INJECTION, SUSPENSION	9004324	K679OBS311			15	mg
CARBOXYMETHYLCELLULOSE SODIUM	SUBCUTANEOUS	IMPLANT	9004324	K679OBS311	16	mg
CARBOXYMETHYLCELLULOSE SODIUM	TOPICAL	LOTION	9004324	K679OBS311		NA
CARBOXYMETHYLCELLULOSE SODIUM	TOPICAL	SOLUTION	9004324	K679OBS311			3000	mg
CARBOXYMETHYLCELLULOSE SODIUM	TOPICAL	SYSTEM		K679OBS311			1680	mg
CARBOXYMETHYLCELLULOSE SODIUM	VAGINAL	AEROSOL, FOAM	9004324	K679OBS311	0.2	%w/w
CARBOXYMETHYLCELLULOSE SODIUM	VAGINAL	CREAM	9004324	K679OBS311	0.75	%w/w
CARBOXYMETHYLCELLULOSE SODIUM 12	ORAL	CAPSULE	9004324	0F4M8SIS5K			4	mg
CARBOXYMETHYLCELLULOSE SODIUM 12	ORAL	SOLUTION	9004324	0F4M8SIS5K			1080	mg
CARBOXYMETHYLCELLULOSE SODIUM 12	ORAL	SUSPENSION	9004324	0F4M8SIS5K			960	mg
CARBOXYMETHYLCELLULOSE SODIUM 12	ORAL	TABLET, DELAYED RELEASE		0F4M8SIS5K			144	mg
CARBOXYMETHYLCELLULOSE SODIUM 12	ORAL	TABLET, EXTENDED RELEASE		0F4M8SIS5K			160	mg
CARBOXYMETHYLCELLULOSE SODIUM 12, UNSPECIFIED	ORAL	POWDER, FOR SOLUTION		0F4M8SIS5K			210	mg
CARMINE	ORAL	SUSPENSION	1390654	NA	50.4	mg/5ml
CARMINE	ORAL	SYRUP	1390654	NA	0.15	mg
CARMINE	ORAL	TABLET	1390654	NA	6.8	mg
CARMINE	ORAL	TABLET, EXTENDED RELEASE	1390654	NA		NA
CARMINE	ORAL	TROCHE	1390654	NA		NA
CARNAUBA WAX	BUCCAL	GUM, CHEWING	8015869	R12CBM0EIZ			10	mg
CARNAUBA WAX	ORAL	CAPSULE	8015869	R12CBM0EIZ		NA
CARNAUBA WAX	ORAL	CAPSULE, EXTENDED RELEASE	8015869	R12CBM0EIZ			288	mg
CARNAUBA WAX	ORAL	TABLET	8015869	R12CBM0EIZ	167.8	mg
CARNAUBA WAX	ORAL	TABLET, CHEWABLE	8015869	R12CBM0EIZ	31.13	mg
CARNAUBA WAX	ORAL	TABLET, COATED	8015869	R12CBM0EIZ	207.5	mg
CARNAUBA WAX	ORAL	TABLET, DELAYED RELEASE	8015869	R12CBM0EIZ	230	mg
CARNAUBA WAX	ORAL	TABLET, EXTENDED RELEASE	8015869	R12CBM0EIZ			2150	mg
CARNAUBA WAX	ORAL	TABLET, FILM COATED	8015869	R12CBM0EIZ			1	mg
CARNAUBA WAX	ORAL	TABLET, FILM COATED, EXTENDED RELEASE	8015869	R12CBM0EIZ	140	mg
CARNAUBA WAX	ORAL	TABLET, MULTILAYER, EXTENDED RELEASE	8015869	R12CBM0EIZ	0.11	mg
CARNAUBA WAX	ORAL	TABLET, SUGAR COATED	8015869	R12CBM0EIZ		NA
CARNAUBA WAX	TOPICAL	OINTMENT	8015869	R12CBM0EIZ		NA
CARRAGEENAN	DENTAL	PASTE	9000071	5C69YCD2YJ	0.3	%w/w
CARRAGEENAN	NASAL	POWDER	9000071	5C69YCD2YJ		NA
CARRAGEENAN	ORAL	CAPSULE	9000071	5C69YCD2YJ			3	mg
CARRAGEENAN	ORAL	CAPSULE, DELAYED RELEASE	9000071	5C69YCD2YJ			1	mg
CARRAGEENAN	ORAL	GRANULE, FOR SUSPENSION	9000071	5C69YCD2YJ			161	mg
CARRAGEENAN	ORAL	POWDER	9000071	5C69YCD2YJ			1	mg
CARRAGEENAN	ORAL	POWDER, FOR SUSPENSION	9000071	5C69YCD2YJ	15	mg
CARRAGEENAN	ORAL	SUSPENSION	9000071	5C69YCD2YJ	6	mg/5ml
CARRAGEENAN	ORAL	TABLET	9000071	5C69YCD2YJ			15	mg
CARRAGEENAN	RESPIRATORY (INHALATION)	POWDER	9000071	5C69YCD2YJ			1	mg
CARRAGEENAN	TOPICAL	LOTION	9000071	5C69YCD2YJ	0.5	%w/w
CARRAGEENAN CALCIUM	ORAL	POWDER, FOR SUSPENSION	9049052	5C4SQ0541D		NA
CARRAGEENAN SODIUM	TOPICAL	LOTION	9061829	7CY8BVL34N	1	%w/w
CASTILE SOAP	TOPICAL	SOAP	8029387	NA	97.3	%w/w
CASTOR OIL	INTRAMUSCULAR	INJECTION	8001794	D5340Y2I9G			885	mg
CASTOR OIL	INTRAMUSCULAR	INJECTION, SOLUTION	8001794	D5340Y2I9G			525	mg
CASTOR OIL	NASAL	GEL	8001794	D5340Y2I9G			429	mg
CASTOR OIL	NASAL	SPRAY	8001794	D5340Y2I9G		NA
CASTOR OIL	OPHTHALMIC	EMULSION	8001794	D5340Y2I9G	5	%w/v
CASTOR OIL	ORAL	CAPSULE	8001794	D5340Y2I9G	1.04	mg
CASTOR OIL	ORAL	CAPSULE, EXTENDED RELEASE	8001794	D5340Y2I9G			47	mg
CASTOR OIL	ORAL	GRANULE, FOR SUSPENSION	8001794	D5340Y2I9G			128	mg
CASTOR OIL	ORAL	TABLET	8001794	D5340Y2I9G			17	mg
CASTOR OIL	ORAL	TABLET, COATED	8001794	D5340Y2I9G	0.9	mg
CASTOR OIL	ORAL	TABLET, DELAYED RELEASE	8001794	D5340Y2I9G	0.01	mg
CASTOR OIL	ORAL	TABLET, EXTENDED RELEASE	8001794	D5340Y2I9G	23.27	mg
CASTOR OIL	ORAL	TABLET, FILM COATED	8001794	D5340Y2I9G	15.29	mg
CASTOR OIL	ORAL	TABLET, FILM COATED, EXTENDED RELEASE	8001794	D5340Y2I9G		NA
CASTOR OIL	SUBLINGUAL	TABLET	8001794	D5340Y2I9G	1.6	mg
CASTOR OIL	TOPICAL	OINTMENT	8001794	D5340Y2I9G	14.9	%w/w
CASTOR OIL	TOPICAL	SOLUTION	8001794	D5340Y2I9G	1.38	%w/w
CELLABURATE	ORAL	CAPSULE, EXTENDED RELEASE	9004368	NA			33	mg
CELLABURATE	ORAL	TABLET, EXTENDED RELEASE	9004368	NA			177	mg
CELLACEFATE	ORAL	CAPSULE, COATED PELLETS	9004380	F2O5O2OI9F	28.2	mg
CELLACEFATE	ORAL	CAPSULE, EXTENDED RELEASE	9004380	F2O5O2OI9F	9.42	mg
CELLACEFATE	ORAL	TABLET	9004380	F2O5O2OI9F			396	mg	Y
CELLACEFATE	ORAL	TABLET, COATED	9004380	F2O5O2OI9F	11.15	mg
CELLACEFATE	ORAL	TABLET, DELAYED RELEASE	9004380	F2O5O2OI9F			419	mg
CELLACEFATE	ORAL	TABLET, EXTENDED RELEASE	9004380	F2O5O2OI9F	70	mg
CELLACEFATE	ORAL	TABLET, FILM COATED	9004380	F2O5O2OI9F	15.6	mg
CELLULOSE ACETATE	ORAL	CAPSULE	9004357	3J2P07GVB6			186	mg
CELLULOSE ACETATE	ORAL	TABLET	9004357	3J2P07GVB6	27.39	mg
CELLULOSE ACETATE	ORAL	TABLET, CHEWABLE	9004357	3J2P07GVB6			27	mg	Y
CELLULOSE ACETATE	ORAL	TABLET, EXTENDED RELEASE	9004357	3J2P07GVB6			187	mg
CELLULOSE ACETATE	ORAL	TABLET, FILM COATED, EXTENDED RELEASE	9004357	3J2P07GVB6	44.6	mg
CELLULOSE ACETATE CA-320S	ORAL	TABLET, EXTENDED RELEASE		NA			143	mg
CELLULOSE ACETATE CA-398-10	ORAL	TABLET, EXTENDED RELEASE		NA			113	mg
CELLULOSE MICROCRYSTALLINE/CARBOXYMETHYLCELLULOSE SODIUM	NASAL	SPRAY		NA			8	mg
CELLULOSE MICROCRYSTALLINE/CARBOXYMETHYLCELLULOSE SODIUM	NASAL	SPRAY, METERED		NA			8	mg
CELLULOSE MICROCRYSTALLINE/CARBOXYMETHYLCELLULOSE SODIUM	ORAL	CAPSULE, EXTENDED RELEASE		NA			144	mg
CELLULOSE MICROCRYSTALLINE/CARBOXYMETHYLCELLULOSE SODIUM	ORAL	GRANULE, FOR SUSPENSION		NA			600	mg
CELLULOSE MICROCRYSTALLINE/CARBOXYMETHYLCELLULOSE SODIUM	ORAL	POWDER, FOR SUSPENSION		NA			800	mg
CELLULOSE MICROCRYSTALLINE/CARBOXYMETHYLCELLULOSE SODIUM	ORAL	SUSPENSION		NA			1500	mg
CELLULOSE MICROCRYSTALLINE/CARBOXYMETHYLCELLULOSE SODIUM	ORAL	SUSPENSION/ DROPS		NA			79	mg
CELLULOSE MICROCRYSTALLINE/CARBOXYMETHYLCELLULOSE SODIUM	ORAL	TABLET		NA			336	mg
CELLULOSE, OXIDIZED	ORAL	TABLET	9032535	44AIH82TSC	200	mg
CELLULOSE, OXIDIZED	ORAL	TABLET, COATED	9032535	44AIH82TSC	20	mg
CELLULOSIC POLYMERS	ORAL	CAPSULE, DELAYED RELEASE		NA		NA
CELLULOSIC POLYMERS	ORAL	TABLET, DELAYED RELEASE		NA		NA
CELLULOSIC POLYMERS	ORAL	TABLET, EXTENDED RELEASE		NA		NA
CELLULOSIC POLYMERS	ORAL	TABLET, FILM COATED		NA		NA
CERESIN	TOPICAL	OINTMENT	8001750	Q1LS2UJO3A			1097	mg
CERESIN	VAGINAL	CREAM	8001750	Q1LS2UJO3A			280	mg
CETEARETH-12	TOPICAL	AEROSOL, FOAM	68439496	7V4MR24V5P			200	mg
CETEARETH-12	TOPICAL	CREAM	68439496	7V4MR24V5P	5	%w/w
CETEARETH-15	TOPICAL	CREAM	68439496	867H4YOZ8Z			20	mg
CETEARETH-30	TOPICAL	CREAM	68439496	1R9DCZ5FOX	3	%w/w
CETEARETH-30	TOPICAL	CREAM, AUGMENTED	68439496	1R9DCZ5FOX	1	%w/w
CETEARETH-30	TOPICAL	LOTION	68439496	1R9DCZ5FOX	2.3	%w/w
CETEARYL ALCOHOL/CETEARETH-20	TOPICAL	CREAM		NA	8	%w/w
CETEARYL ALCOHOL/CETEARETH-20	TOPICAL	CREAM, AUGMENTED		NA	4.72	%w/w
CETETH-10	TOPICAL	LOTION	9004959	LF9X1PN3XJ	2.5	%w/w
CETETH-2	TOPICAL	CREAM	5274613	7H8VAM7778	2.59	%w/w
CETETH-2	TOPICAL	LOTION	5274613	7H8VAM7778	0.8	%w/w
CETETH-20	TOPICAL	CREAM	9004959	I835H2IHHX	6	%w/w
CETETH-20	TOPICAL	LOTION	9004959	I835H2IHHX	2	%w/w
CETETH-20	TOPICAL	SOLUTION	9004959	I835H2IHHX	2	%w/w
CETETH-20	VAGINAL	TAMPON	9004959	I835H2IHHX		NA
CETETH-23	TOPICAL	CREAM	9004959	495CTZ441V	2	%w/w
CETOSTEARYL ALCOHOL	ORAL	CAPSULE, EXTENDED RELEASE	67762270	2DMT128M1S	9.43	mg
CETOSTEARYL ALCOHOL	ORAL	TABLET, EXTENDED RELEASE	67762270	2DMT128M1S			800	mg
CETOSTEARYL ALCOHOL	ORAL	TABLET, FILM COATED, EXTENDED RELEASE	67762270	2DMT128M1S	62	mg
CETOSTEARYL ALCOHOL	TOPICAL	AEROSOL, FOAM	67762270	2DMT128M1S			21	mg
CETOSTEARYL ALCOHOL	TOPICAL	CREAM	67762270	2DMT128M1S			1428	mg
CETOSTEARYL ALCOHOL	TOPICAL	CREAM, AUGMENTED	67762270	2DMT128M1S	8	%w/w
CETOSTEARYL ALCOHOL	TOPICAL	LOTION	67762270	2DMT128M1S			3627	mg
CETOSTEARYL ALCOHOL	TOPICAL	OINTMENT	67762270	2DMT128M1S	1.2	%w/w
CETOSTEARYL ALCOHOL	TOPICAL	SPRAY	67762270	2DMT128M1S	1	%w/w
CETOSTEARYL ALCOHOL	TOPICAL	SUSPENSION	67762270	2DMT128M1S	2.5	%w/w
CETOSTEARYL ALCOHOL	VAGINAL	CREAM	67762270	2DMT128M1S	12	%w/w
CETOSTEARYL ALCOHOL	VAGINAL	SUPPOSITORY	67762270	2DMT128M1S		NA
CETYL ALCOHOL	AURICULAR (OTIC)	SUSPENSION	36653824	936JST6JCN	1	%w/v
CETYL ALCOHOL	OPHTHALMIC	SUSPENSION	36653824	936JST6JCN	0.5	%w/v
CETYL ALCOHOL	ORAL	CAPSULE, DELAYED RELEASE	36653824	936JST6JCN			59	mg
CETYL ALCOHOL	ORAL	TABLET	36653824	936JST6JCN		NA
CETYL ALCOHOL	ORAL	TABLET, COATED	36653824	936JST6JCN	0.25	mg
CETYL ALCOHOL	ORAL	TABLET, EXTENDED RELEASE	36653824	936JST6JCN			132	mg
CETYL ALCOHOL	ORAL	TABLET, FILM COATED	36653824	936JST6JCN		NA
CETYL ALCOHOL	ORAL	TABLET, FILM COATED, EXTENDED RELEASE	36653824	936JST6JCN	59	mg
CETYL ALCOHOL	ORAL	TABLET, ORALLY DISINTEGRATING	36653824	936JST6JCN			9	mg
CETYL ALCOHOL	RECTAL	AEROSOL, FOAM	36653824	936JST6JCN			17	mg
CETYL ALCOHOL	TOPICAL	AEROSOL	36653824	936JST6JCN	1.16	%w/w
CETYL ALCOHOL	TOPICAL	AEROSOL, FOAM	36653824	936JST6JCN			82	mg
CETYL ALCOHOL	TOPICAL	CREAM	36653824	936JST6JCN			1280	mg
CETYL ALCOHOL	TOPICAL	CREAM, AUGMENTED	36653824	936JST6JCN	4	%w/w
CETYL ALCOHOL	TOPICAL	EMULSION	36653824	936JST6JCN		NA
CETYL ALCOHOL	TOPICAL	LOTION	36653824	936JST6JCN			1140	mg
CETYL ALCOHOL	TOPICAL	OINTMENT	36653824	936JST6JCN	7	%w/w
CETYL ALCOHOL	TOPICAL	SOLUTION	36653824	936JST6JCN		NA
CETYL ALCOHOL	TOPICAL	SUSPENSION	36653824	936JST6JCN	2.01	%w/w
CETYL ALCOHOL	VAGINAL	AEROSOL, FOAM	36653824	936JST6JCN	0.75	%w/w
CETYL ALCOHOL	VAGINAL	CREAM	36653824	936JST6JCN			200	mg	Y
CETYL ALCOHOL	VAGINAL	SUPPOSITORY	36653824	936JST6JCN	0.03	mg
CETYL ESTERS WAX	ORAL	POWDER, FOR SUSPENSION		D072FFP9GU		NA
CETYL ESTERS WAX	TOPICAL	CREAM		D072FFP9GU	10.3	%w/w
CETYL ESTERS WAX	TOPICAL	LOTION		D072FFP9GU	1	%w/w
CETYL ESTERS WAX	VAGINAL	CREAM		D072FFP9GU	3	%w/w
CETYL ESTERS WAX	VAGINAL	SUPPOSITORY		D072FFP9GU		NA
CETYL PALMITATE	TOPICAL	CREAM	540103	5ZA2S6B08X	0.32	%w/w
CETYL PALMITATE	TOPICAL	OINTMENT	540103	5ZA2S6B08X		NA
CETYL PALMITATE	TOPICAL	SOLUTION	540103	5ZA2S6B08X	0.05	%w/w
CETYL PALMITATE	VAGINAL	CREAM	540103	5ZA2S6B08X	3.3	%w/w
CETYLPYRIDINIUM CHLORIDE	OPHTHALMIC	SOLUTION	6004246	D9OM4SK49P	0.01	%w/w
CETYLPYRIDINIUM CHLORIDE	ORAL	CAPSULE	6004246	D9OM4SK49P	1.5	mg
CETYLPYRIDINIUM CHLORIDE	ORAL	CAPSULE, EXTENDED RELEASE	6004246	D9OM4SK49P	0.02	mg
CETYLPYRIDINIUM CHLORIDE	RESPIRATORY (INHALATION)	AEROSOL, METERED	6004246	D9OM4SK49P		NA
CETYLPYRIDINIUM CHLORIDE	RESPIRATORY (INHALATION)	AEROSOL, SPRAY	6004246	D9OM4SK49P		NA
CHERRY	ORAL	TABLET		BUC5I9595W	0.45	mg
CHERRY	ORAL	TABLET, CHEWABLE		BUC5I9595W		NA
CHLOROBUTANOL	INTRAMUSCULAR	INJECTION	57158	HM4YQM8WRC	0.57	%w/v
CHLOROBUTANOL	INTRAMUSCULAR	SUSPENSION	57158	HM4YQM8WRC	3.5	mg
CHLOROBUTANOL	INTRAVENOUS	INJECTION	57158	HM4YQM8WRC			25	mg
CHLOROBUTANOL	NASAL	DROPS	57158	HM4YQM8WRC	500	mg
CHLOROBUTANOL	NASAL	SOLUTION	57158	HM4YQM8WRC	5.25	mg/1ml
CHLOROBUTANOL	NASAL	SPRAY, METERED	57158	HM4YQM8WRC			20	mg
CHLOROBUTANOL	OPHTHALMIC	DROPS	57158	HM4YQM8WRC	0.5	%w/w
CHLOROBUTANOL	OPHTHALMIC	OINTMENT	57158	HM4YQM8WRC	0.65	%w/w
CHLOROBUTANOL	OPHTHALMIC	SOLUTION	57158	HM4YQM8WRC	1.1	%w/v
CHLOROBUTANOL	ORAL	TABLET	57158	HM4YQM8WRC		NA
CHLOROBUTANOL	PARENTERAL	INJECTION	57158	HM4YQM8WRC	0.5	%w/v
CHLOROBUTANOL	RESPIRATORY (INHALATION)	INHALANT	57158	HM4YQM8WRC	3	mg
CHLOROBUTANOL	RESPIRATORY (INHALATION)	LIQUID	57158	HM4YQM8WRC	0.5	%w/w
CHLOROBUTANOL	RESPIRATORY (INHALATION)	SOLUTION	57158	HM4YQM8WRC	0.5	%w/w
CHLOROBUTANOL	SUBCUTANEOUS	INJECTION	57158	HM4YQM8WRC	0.53	%w/v
CHLOROBUTANOL	TOPICAL	LIQUID	57158	HM4YQM8WRC	0.5	%w/w
CHLOROBUTANOL HEMIHYDRATE	INTRAMUSCULAR	INJECTION	6001645	3X4P6271OX			26	mg
CHLOROBUTANOL HEMIHYDRATE	INTRAVENOUS	INJECTION	6001645	3X4P6271OX			26	mg
CHLOROBUTANOL HEMIHYDRATE	INTRAVENOUS	INJECTION, SOLUTION	6001645	3X4P6271OX	0.53	%w/v
CHLOROBUTANOL HEMIHYDRATE	TOPICAL	SOLUTION	6001645	3X4P6271OX	0.3	%w/w
CHLOROCRESOL	TOPICAL	CREAM	59507	36W53O7109			3	mg
CHLOROCRESOL	TOPICAL	CREAM, AUGMENTED	59507	36W53O7109	0.1	%w/w
CHLOROXYLENOL	AURICULAR (OTIC)	SOLUTION	88040	0F32U78V2Q	0.1	%w/w
CHLOROXYLENOL	TOPICAL	CREAM	88040	0F32U78V2Q	0.15	%w/w
CHOLESTEROL	EPIDURAL	INJECTION, SUSPENSION, LIPOSOMAL	57885	97C5T2UQ7J			7	mg
CHOLESTEROL	INFILTRATION	INJECTABLE, LIPOSOMAL	57885	97C5T2UQ7J	0.47	%w/v
CHOLESTEROL	INTRAVENOUS	INJECTABLE, LIPOSOMAL	57885	97C5T2UQ7J			437	mg
CHOLESTEROL	INTRAVENOUS	INJECTION	57885	97C5T2UQ7J			93	mg
CHOLESTEROL	INTRAVENOUS	INJECTION, POWDER, FOR SUSPENSION	57885	97C5T2UQ7J	52	mg
CHOLESTEROL	INTRAVENOUS	INJECTION, SUSPENSION, LIPOSOMAL	57885	97C5T2UQ7J	0.32	%w/v
CHOLESTEROL	TOPICAL	CREAM	57885	97C5T2UQ7J	1	%w/w
CHOLESTEROL	TOPICAL	LOTION	57885	97C5T2UQ7J	1.5	%w/w
CHOLESTEROL	TOPICAL	OINTMENT	57885	97C5T2UQ7J	5	%w/w
CHOLESTEROL	VAGINAL	CREAM	57885	97C5T2UQ7J	0.3	%w/w
CHOLETH	VAGINAL	CREAM	27321966	NA	1	%w/w
CHOLETH-24	TOPICAL	EMULSION	27321966	5UE7I54O43	5	%w/w
CHONDRUS CRISPUS	TOPICAL	LOTION		OQS23HUA1X		NA
CHONDRUS EXTRACT	DENTAL	PASTE, DENTIFRICE	8015950	NA	0.8	%w/w
CHROMA-KOTE T2956-Y YELLOW	ORAL	TABLET		NA	2.75	mg
CHROMA-KOTE T2956-Y YELLOW	ORAL	TABLET, FILM COATED		NA			5	mg
CINNAMALDEHYDE	ORAL	SUSPENSION	14371109	SR60A3XG0F		NA
CINNAMALDEHYDE	ORAL	TABLET	14371109	SR60A3XG0F	2.1	mg
CINNAMON	ORAL	CAPSULE		5S29HWU6QB		NA
CINNAMON	ORAL	ELIXIR		5S29HWU6QB	10.5	mg/5ml
CINNAMON OIL	DENTAL	PASTE, DENTIFRICE	8015916	E5GY4I6YCZ		NA
CINNAMON OIL	DENTAL	POWDER, DENTIFRICE	8015916	E5GY4I6YCZ		NA
CINNAMON OIL	ORAL	ELIXIR	8015916	E5GY4I6YCZ	0.58	mg/5ml
CINNAMON OIL	ORAL	PASTILLE	8015916	E5GY4I6YCZ	4	mg
CINNAMON OIL	ORAL	SUSPENSION	8015916	E5GY4I6YCZ	0.2	mg/5ml
CINNAMON OIL	ORAL	SYRUP	8015916	E5GY4I6YCZ	0.05	mg/5ml
CINNAMON OIL	ORAL	TABLET, CHEWABLE	8015916	E5GY4I6YCZ		NA
CITRIC ACID MONOHYDRATE	AURICULAR (OTIC)	SOLUTION	5949291	2968PHW8QP	0.2	%w/v
CITRIC ACID MONOHYDRATE	AURICULAR (OTIC)	SOLUTION/ DROPS	5949291	2968PHW8QP	0.04	%w/w
CITRIC ACID MONOHYDRATE	BUCCAL	SOLUTION	5949291	2968PHW8QP		NA
CITRIC ACID MONOHYDRATE	BUCCAL	TABLET	5949291	2968PHW8QP	30	mg
CITRIC ACID MONOHYDRATE	EPIDURAL	INJECTION	5949291	2968PHW8QP	0.02	%w/v
CITRIC ACID MONOHYDRATE	INFILTRATION	INJECTION	5949291	2968PHW8QP	0.02	%w/v
CITRIC ACID MONOHYDRATE	INTRA-ARTICULAR	INJECTION	5949291	2968PHW8QP		ADJ PH
CITRIC ACID MONOHYDRATE	INTRA-ARTICULAR	INJECTION, SOLUTION	5949291	2968PHW8QP		ADJ PH
CITRIC ACID MONOHYDRATE	INTRABURSAL	INJECTION	5949291	2968PHW8QP		ADJ PH
CITRIC ACID MONOHYDRATE	INTRACARDIAC	INJECTION	5949291	2968PHW8QP	1.05	%w/v
CITRIC ACID MONOHYDRATE	INTRALESIONAL	INJECTION	5949291	2968PHW8QP		ADJ PH
CITRIC ACID MONOHYDRATE	INTRAMUSCULAR	INJECTION	5949291	2968PHW8QP			28	mg
CITRIC ACID MONOHYDRATE	INTRAMUSCULAR	INJECTION, POWDER, FOR SOLUTION	5949291	2968PHW8QP		NA
CITRIC ACID MONOHYDRATE	INTRAMUSCULAR	INJECTION, SOLUTION	5949291	2968PHW8QP			26	mg
CITRIC ACID MONOHYDRATE	INTRAMUSCULAR	SOLUTION	5949291	2968PHW8QP	0.05	%w/v
CITRIC ACID MONOHYDRATE	INTRAMUSCULAR	SUSPENSION, EXTENDED RELEASE	5949291	2968PHW8QP			8	mg
CITRIC ACID MONOHYDRATE	INTRAOCULAR	INJECTION, SOLUTION, CONCENTRATE	5949291	2968PHW8QP	0.03	%w/v
CITRIC ACID MONOHYDRATE	INTRAOCULAR	SOLUTION	5949291	2968PHW8QP			1	mg
CITRIC ACID MONOHYDRATE	INTRAPLEURAL	INJECTION	5949291	2968PHW8QP		ADJ PH
CITRIC ACID MONOHYDRATE	INTRASYNOVIAL	INJECTION	5949291	2968PHW8QP		ADJ PH
CITRIC ACID MONOHYDRATE	INTRATHECAL	INJECTION	5949291	2968PHW8QP		ADJ PH
CITRIC ACID MONOHYDRATE	INTRAVENOUS	INJECTION	5949291	2968PHW8QP	2068	mg
CITRIC ACID MONOHYDRATE	INTRAVENOUS	INJECTION, POWDER, FOR SOLUTION	5949291	2968PHW8QP			608	mg
CITRIC ACID MONOHYDRATE	INTRAVENOUS	INJECTION, POWDER, LYOPHILIZED, FOR SOLUTION	5949291	2968PHW8QP			385	mg
CITRIC ACID MONOHYDRATE	INTRAVENOUS	INJECTION, SOLUTION	5949291	2968PHW8QP			396	mg
CITRIC ACID MONOHYDRATE	INTRAVENOUS	LIQUID	5949291	2968PHW8QP	0.2	%w/v
CITRIC ACID MONOHYDRATE	INTRAVENOUS	SOLUTION	5949291	2968PHW8QP			10	mg
CITRIC ACID MONOHYDRATE	INTRAVENOUS	SOLUTION, CONCENTRATE	5949291	2968PHW8QP		NA
CITRIC ACID MONOHYDRATE	IONTOPHORESIS	SOLUTION	5949291	2968PHW8QP	0.02	%w/v
CITRIC ACID MONOHYDRATE	IONTOPHORESIS	SYSTEM	5949291	2968PHW8QP	0.2	mg
CITRIC ACID MONOHYDRATE	IRRIGATION	INJECTION, SOLUTION, CONCENTRATE	5949291	2968PHW8QP	0.03	%w/v
CITRIC ACID MONOHYDRATE	NASAL	SOLUTION	5949291	2968PHW8QP	2.8	mg/1ml
CITRIC ACID MONOHYDRATE	NASAL	SPRAY	5949291	2968PHW8QP			9	mg
CITRIC ACID MONOHYDRATE	NASAL	SPRAY, METERED	5949291	2968PHW8QP			1	mg
CITRIC ACID MONOHYDRATE	OPHTHALMIC	SOLUTION	5949291	2968PHW8QP	0.03	%w/v
CITRIC ACID MONOHYDRATE	OPHTHALMIC	SOLUTION/ DROPS	5949291	2968PHW8QP	0.05	%w/v
CITRIC ACID MONOHYDRATE	OPHTHALMIC	SUSPENSION	5949291	2968PHW8QP		ADJ PH
CITRIC ACID MONOHYDRATE	ORAL	CAPSULE	5949291	2968PHW8QP			238	mg
CITRIC ACID MONOHYDRATE	ORAL	CAPSULE, EXTENDED RELEASE	5949291	2968PHW8QP			101	mg
CITRIC ACID MONOHYDRATE	ORAL	CONCENTRATE	5949291	2968PHW8QP	5.3	mg/1ml
CITRIC ACID MONOHYDRATE	ORAL	DROPS	5949291	2968PHW8QP		NA
CITRIC ACID MONOHYDRATE	ORAL	ELIXIR	5949291	2968PHW8QP	100	mg/5ml
CITRIC ACID MONOHYDRATE	ORAL	GRANULE, FOR SUSPENSION	5949291	2968PHW8QP			113	mg
CITRIC ACID MONOHYDRATE	ORAL	LIQUID	5949291	2968PHW8QP			114	mg
CITRIC ACID MONOHYDRATE	ORAL	LOZENGE	5949291	2968PHW8QP	9.8	mg
CITRIC ACID MONOHYDRATE	ORAL	POWDER	5949291	2968PHW8QP			840	mg
CITRIC ACID MONOHYDRATE	ORAL	POWDER, FOR SOLUTION	5949291	2968PHW8QP			315	mg
CITRIC ACID MONOHYDRATE	ORAL	POWDER, FOR SUSPENSION	5949291	2968PHW8QP			840	mg
CITRIC ACID MONOHYDRATE	ORAL	SOLUTION	5949291	2968PHW8QP			446	mg
CITRIC ACID MONOHYDRATE	ORAL	SUSPENSION	5949291	2968PHW8QP			269	mg
CITRIC ACID MONOHYDRATE	ORAL	SUSPENSION, EXTENDED RELEASE	5949291	2968PHW8QP	140.8	mg
CITRIC ACID MONOHYDRATE	ORAL	SUSPENSION/ DROPS	5949291	2968PHW8QP			19	mg
CITRIC ACID MONOHYDRATE	ORAL	SYRUP	5949291	2968PHW8QP	722	mg/5ml
CITRIC ACID MONOHYDRATE	ORAL	TABLET	5949291	2968PHW8QP	914	mg
CITRIC ACID MONOHYDRATE	ORAL	TABLET, CHEWABLE	5949291	2968PHW8QP	7	mg
CITRIC ACID MONOHYDRATE	ORAL	TABLET, COATED	5949291	2968PHW8QP		NA
CITRIC ACID MONOHYDRATE	ORAL	TABLET, DELAYED RELEASE	5949291	2968PHW8QP	1	mg
CITRIC ACID MONOHYDRATE	ORAL	TABLET, EFFERVESCENT	5949291	2968PHW8QP	460	mg
CITRIC ACID MONOHYDRATE	ORAL	TABLET, EXTENDED RELEASE	5949291	2968PHW8QP			45	mg
CITRIC ACID MONOHYDRATE	ORAL	TABLET, FILM COATED	5949291	2968PHW8QP			42	mg
CITRIC ACID MONOHYDRATE	ORAL	TABLET, ORALLY DISINTEGRATING	5949291	2968PHW8QP			83	mg
CITRIC ACID MONOHYDRATE	ORAL	TABLET, ORALLY DISINTEGRATING, DELAYED RELEASE	5949291	2968PHW8QP			2	mg
CITRIC ACID MONOHYDRATE	ORAL	TROCHE	5949291	2968PHW8QP	12	mg
CITRIC ACID MONOHYDRATE	PARENTERAL	INJECTION	5949291	2968PHW8QP			8	mg
CITRIC ACID MONOHYDRATE	PERIDURAL	INJECTION	5949291	2968PHW8QP		NA
CITRIC ACID MONOHYDRATE	PERINEURAL	INJECTION	5949291	2968PHW8QP	0.02	%w/v
CITRIC ACID MONOHYDRATE	RECTAL	AEROSOL, FOAM	5949291	2968PHW8QP			7	mg
CITRIC ACID MONOHYDRATE	RESPIRATORY (INHALATION)	INHALANT	5949291	2968PHW8QP		NA
CITRIC ACID MONOHYDRATE	RESPIRATORY (INHALATION)	LIQUID	5949291	2968PHW8QP	0.13	%w/w
CITRIC ACID MONOHYDRATE	RESPIRATORY (INHALATION)	SOLUTION	5949291	2968PHW8QP			8	mg
CITRIC ACID MONOHYDRATE	RESPIRATORY (INHALATION)	SUSPENSION	5949291	2968PHW8QP	0.03	%w/v
CITRIC ACID MONOHYDRATE	SOFT TISSUE	INJECTION	5949291	2968PHW8QP		ADJ PH
CITRIC ACID MONOHYDRATE	SUBCUTANEOUS	INJECTION	5949291	2968PHW8QP			28	mg
CITRIC ACID MONOHYDRATE	SUBCUTANEOUS	INJECTION, SOLUTION	5949291	2968PHW8QP			26	mg
CITRIC ACID MONOHYDRATE	SUBLINGUAL	FILM	5949291	2968PHW8QP			10	mg
CITRIC ACID MONOHYDRATE	SUBLINGUAL	TABLET	5949291	2968PHW8QP			24	mg
CITRIC ACID MONOHYDRATE	TOPICAL	AEROSOL	5949291	2968PHW8QP	0.11	%w/w
CITRIC ACID MONOHYDRATE	TOPICAL	AEROSOL, FOAM	5949291	2968PHW8QP	0.11	%w/w
CITRIC ACID MONOHYDRATE	TOPICAL	CREAM	5949291	2968PHW8QP			4	mg
CITRIC ACID MONOHYDRATE	TOPICAL	CREAM, AUGMENTED	5949291	2968PHW8QP	0.05	%w/w
CITRIC ACID MONOHYDRATE	TOPICAL	EMULSION	5949291	2968PHW8QP	0.11	%w/w
CITRIC ACID MONOHYDRATE	TOPICAL	GEL	5949291	2968PHW8QP			1	mg
CITRIC ACID MONOHYDRATE	TOPICAL	LOTION	5949291	2968PHW8QP	0.85	%w/w
CITRIC ACID MONOHYDRATE	TOPICAL	OINTMENT	5949291	2968PHW8QP			1	mg
CITRIC ACID MONOHYDRATE	TOPICAL	POWDER, FOR SOLUTION	5949291	2968PHW8QP		NA
CITRIC ACID MONOHYDRATE	TOPICAL	SHAMPOO	5949291	2968PHW8QP			17	mg
CITRIC ACID MONOHYDRATE	TOPICAL	SHAMPOO, SUSPENSION	5949291	2968PHW8QP	0.25	%w/v
CITRIC ACID MONOHYDRATE	TOPICAL	SOAP	5949291	2968PHW8QP	0.5	%w/w
CITRIC ACID MONOHYDRATE	TOPICAL	SOLUTION	5949291	2968PHW8QP			17	mg
CITRIC ACID MONOHYDRATE	TOPICAL	SOLUTION/ DROPS	5949291	2968PHW8QP	0.01	%w/v
CITRIC ACID MONOHYDRATE	TOPICAL	SWAB	5949291	2968PHW8QP	0.05	%w/w
CITRIC ACID MONOHYDRATE	TOPICAL	SYSTEM	5949291	2968PHW8QP	0.2	mg
CITRIC ACID MONOHYDRATE	TRANSDERMAL	FILM, EXTENDED RELEASE	5949291	2968PHW8QP	1.38	mg
CITRIC ACID MONOHYDRATE	VAGINAL	CREAM	5949291	2968PHW8QP	0.49	%w/w
CITRIC ACID MONOHYDRATE	VAGINAL	DOUCHE	5949291	2968PHW8QP	0.07	%w/w
CITRUS SINENSIS FLOWER OIL	ORAL	TABLET		AJ56JP5TFP		NA
CLOVE OIL	DENTAL	PASTE, DENTIFRICE	8000348	578389D6D0	2.4	%w/w
CLOVE OIL	ORAL	ELIXIR	8000348	578389D6D0	0.42	mg/5ml
CLOVE OIL	ORAL	SUSPENSION	8000348	578389D6D0	0.1	mg/5ml
COCO DIETHANOLAMIDE	TOPICAL	CREAM	61791319	92005F972D			30	mg
COCO DIETHANOLAMIDE	TOPICAL	SHAMPOO	61791319	92005F972D			600	mg	Y
COCO DIETHANOLAMIDE	TOPICAL	SOLUTION	61791319	92005F972D	2.5	%w/v
COCO DIETHANOLAMIDE	TOPICAL	SPONGE	61791319	92005F972D	2	%w/w
COCO DIETHANOLAMIDE	TOPICAL	SUSPENSION	61791319	92005F972D	4	%w/w
COCO MONOETHANOLAMIDE	TOPICAL	SHAMPOO	68140001	C80684146D	4	%w/w
COCOA	ORAL	SUSPENSION		D9108TZ9KG	246.66	mg/5ml
COCOA BUTTER	RECTAL	SUPPOSITORY	8002311	512OYT1CRR	2280	mg
COCO-BETAINE	TOPICAL	SHAMPOO	68424942	03DH2IZ3FY			133	mg
COCONUT ACID	TOPICAL	SHAMPOO	61788474	40U37V505D	3	%w/w
COCONUT ACID	TOPICAL	SOAP	61788474	40U37V505D	7	%w/w
COCONUT ACID	TOPICAL	SOLUTION	61788474	40U37V505D	0.7	%w/w
COCONUT OIL	ORAL	CAPSULE	8001318	Q9L0O73W7L		NA
COCONUT OIL	ORAL	CAPSULE, LIQUID FILLED	8001318	Q9L0O73W7L		NA
COCONUT OIL	ORAL	TABLET	8001318	Q9L0O73W7L		NA
COCONUT OIL	TOPICAL	AEROSOL, FOAM	8001318	Q9L0O73W7L	23.6	%w/w
COCONUT OIL	TOPICAL	OINTMENT	8001318	Q9L0O73W7L	14.75	%w/w
COCONUT OIL	TOPICAL	SOAP	8001318	Q9L0O73W7L	4.6	%w/w
COCONUT OIL	TOPICAL	SOLUTION	8001318	Q9L0O73W7L	15.5	%w/w
COCONUT OIL/PALM KERNEL OIL GLYCERIDES, HYDROGENATED	RECTAL	SUPPOSITORY		NA			2000	mg
COCONUT OIL/PALM KERNEL OIL GLYCERIDES, HYDROGENATED	VAGINAL	INSERT		NA			1229	mg
COCONUT OIL/PALM KERNEL OIL GLYCERIDES, HYDROGENATED	VAGINAL	SUPPOSITORY		NA		NA
COCONUT OIL/PALM KERNEL OIL GLYCERIDES, HYDROGENATED	VAGINAL	TAMPON		NA		NA
COCOYL CAPRYLOCAPRATE	TOPICAL	GEL	52623822	8D9H4QU99H	2.5	%w/w
COFFEE BEAN	ORAL	LIQUID		JFH385Y744		NA
COLA NUT	ORAL	CONCENTRATE		PQM9SA369U	247.2	mg/1ml
COLA NUT	ORAL	SOLUTION		PQM9SA369U	0.3	ml/15ml
COLA NUT	RECTAL	SOLUTION		PQM9SA369U	2	%v/v
COLD CREAM	TOPICAL	SOAP	8050768	NA	1.5	%w/w
COLLAGEN	TOPICAL	GEL	9007345	NA	0.02	%w/w
COLLAGEN	TOPICAL	LOTION	9007345	NA	8	%w/w
COLLAGEN	TOPICAL	SHAMPOO	9007345	NA	4.9	%w/w
COLORING SUSPENSION	ORAL	LIQUID		NA		NA
COMPRESSIBLE SUGAR	ORAL	CAPSULE		NA	270	mg
COMPRESSIBLE SUGAR	ORAL	CAPSULE, EXTENDED RELEASE		NA	75	mg
COMPRESSIBLE SUGAR	ORAL	POWDER, FOR SOLUTION		NA			37039	mg
COMPRESSIBLE SUGAR	ORAL	POWDER, FOR SUSPENSION		NA	497.3	mg
COMPRESSIBLE SUGAR	ORAL	SOLUTION		NA			42754	mg
COMPRESSIBLE SUGAR	ORAL	SUSPENSION, EXTENDED RELEASE		NA			1746	mg
COMPRESSIBLE SUGAR	ORAL	TABLET		NA			4706	mg
COMPRESSIBLE SUGAR	ORAL	TABLET, CHEWABLE		NA			3960	mg
COMPRESSIBLE SUGAR	ORAL	TABLET, COATED		NA	120	mg
COMPRESSIBLE SUGAR	ORAL	TABLET, EXTENDED RELEASE		NA			708	mg	Y
COMPRESSIBLE SUGAR	ORAL	TABLET, FILM COATED		NA			400	mg
COMPRESSIBLE SUGAR	ORAL	TABLET, FILM COATED, EXTENDED RELEASE		NA	354	mg
COMPRESSIBLE SUGAR	SUBLINGUAL	TABLET		NA	136	mg
COPOVIDONE K25-31	ORAL	CAPSULE	25086899	D9C330MD8B			1346	mg
COPOVIDONE K25-31	ORAL	CAPSULE, COATED PELLETS	25086899	D9C330MD8B			88	mg
COPOVIDONE K25-31	ORAL	CAPSULE, DELAYED RELEASE	25086899	D9C330MD8B			199	mg
COPOVIDONE K25-31	ORAL	CAPSULE, EXTENDED RELEASE	25086899	D9C330MD8B			200	mg
COPOVIDONE K25-31	ORAL	PELLET	25086899	D9C330MD8B			1653	mg
COPOVIDONE K25-31	ORAL	POWDER, FOR SUSPENSION	25086899	D9C330MD8B			5917	mg
COPOVIDONE K25-31	ORAL	SUSPENSION	25086899	D9C330MD8B			172	mg
COPOVIDONE K25-31	ORAL	TABLET	25086899	D9C330MD8B			6374	mg
COPOVIDONE K25-31	ORAL	TABLET, CHEWABLE	25086899	D9C330MD8B			5	mg
COPOVIDONE K25-31	ORAL	TABLET, DELAYED RELEASE	25086899	D9C330MD8B			168	mg
COPOVIDONE K25-31	ORAL	TABLET, EXTENDED RELEASE	25086899	D9C330MD8B			300	mg
COPOVIDONE K25-31	ORAL	TABLET, FILM COATED	25086899	D9C330MD8B			5917	mg
COPOVIDONE K25-31	ORAL	TABLET, FILM COATED, EXTENDED RELEASE	25086899	D9C330MD8B			53	mg
COPOVIDONE K25-31	ORAL	TABLET, ORALLY DISINTEGRATING	25086899	D9C330MD8B	4.38	mg
COPOVIDONE K25-31	SUBLINGUAL	TABLET	25086899	D9C330MD8B			54	mg
COPOVIDONE K25-31	TRANSDERMAL	FILM, EXTENDED RELEASE	25086899	D9C330MD8B		NA
CORIANDER OIL	ORAL	DROPS	8008524	7626GC95E5	0.15	mg/1ml
CORIANDER OIL	ORAL	ELIXIR	8008524	7626GC95E5	0.03	mg
CORIANDER OIL	ORAL	LIQUID	8008524	7626GC95E5	2.5	mg
CORN GLYCERIDES	ORAL	CAPSULE	85536089	1DAF35W3S2			1896	mg
CORN GLYCERIDES	ORAL	SOLUTION	85536089	1DAF35W3S2	318.85	mg/1ml
CORN OIL	INTRAMUSCULAR	INJECTION	8001307	8470G57WFM		NA
CORN OIL	ORAL	CAPSULE	8001307	8470G57WFM	918	mg
CORN OIL	ORAL	SUSPENSION	8001307	8470G57WFM	2.5	ml/5ml
CORN OIL	ORAL	SUSPENSION, EXTENDED RELEASE	8001307	8470G57WFM			10	mg
CORN OIL	ORAL	TABLET	8001307	8470G57WFM	20	mg
CORN OIL	ORAL	TABLET, CHEWABLE	8001307	8470G57WFM		NA
CORN OIL	ORAL	TABLET, COATED	8001307	8470G57WFM	10	mg
CORN OIL	ORAL	TABLET, DELAYED RELEASE	8001307	8470G57WFM	0.03	mg
CORN OIL	ORAL	TABLET, EXTENDED RELEASE	8001307	8470G57WFM	10	mg
CORN OIL	SUBLINGUAL	TABLET	8001307	8470G57WFM	1.7	mg
CORN OIL	TOPICAL	CREAM	8001307	8470G57WFM		NA
CORN OIL MONO- AND DI- GLYCERIDES, C18	ORAL	CAPSULE, COATED		NA	86	mg
CORN OIL MONO- AND DI- GLYCERIDES, C18	ORAL	SOLUTION		NA		NA
CORN STARCH, PARTIALLY HYDROLYZED	ORAL	TABLET		NA			80	mg
CORN STARCH, PARTIALLY HYDROLYZED	ORAL	TABLET, CHEWABLE		NA			14	mg
CORN SYRUP	BUCCAL	TROCHE	8029434	9G5L16BK6N		NA
CORN SYRUP	ORAL	CAPSULE, EXTENDED RELEASE	8029434	9G5L16BK6N	28.5	mg
CORN SYRUP	ORAL	ELIXIR	8029434	9G5L16BK6N	400	mg/1ml
CORN SYRUP	ORAL	SOLUTION	8029434	9G5L16BK6N	750	mg/5ml
CORN SYRUP	ORAL	SUSPENSION	8029434	9G5L16BK6N	2500	mg/5ml
CORN SYRUP	ORAL	SUSPENSION, EXTENDED RELEASE	8029434	9G5L16BK6N	1500	mg/5ml
CORN SYRUP	ORAL	SYRUP	8029434	9G5L16BK6N	600	mg
CORN SYRUP	ORAL	TABLET	8029434	9G5L16BK6N	14.07	mg
CORN SYRUP	ORAL	TABLET, COATED	8029434	9G5L16BK6N	17	mg
CORN SYRUP	ORAL	TROCHE	8029434	9G5L16BK6N		NA
COTTONSEED OIL	INTRAMUSCULAR	INJECTION	8001294	H3E878020N			1084	mg
COTTONSEED OIL	INTRAMUSCULAR	INJECTION, SOLUTION	8001294	H3E878020N			1120	mg
COTTONSEED OIL	NASAL	SPRAY, METERED	8001294	H3E878020N	1.33	mg/0.1ml
COTTONSEED OIL	ORAL	CAPSULE	8001294	H3E878020N		NA
COTTONSEED OIL	ORAL	TABLET	8001294	H3E878020N	0.16	mg
CREATININE	AURICULAR (OTIC)	SOLUTION	60275	AYI8EX34EU	0.5	%w/w
CREATININE	INTRA-ARTICULAR	INJECTION	60275	AYI8EX34EU	0.8	%w/v
CREATININE	INTRALESIONAL	INJECTION	60275	AYI8EX34EU	0.8	%w/v
CREATININE	INTRAMUSCULAR	INJECTION	60275	AYI8EX34EU	0.8	%w/v
CREATININE	INTRASYNOVIAL	INJECTION	60275	AYI8EX34EU	0.8	%w/v
CREATININE	INTRAVENOUS	INJECTION	60275	AYI8EX34EU	0.8	%w/v
CREATININE	OPHTHALMIC	SOLUTION	60275	AYI8EX34EU	0.5	%w/w
CREATININE	OPHTHALMIC	SOLUTION/ DROPS	60275	AYI8EX34EU	0.2	%w/v
CREATININE	SOFT TISSUE	INJECTION	60275	AYI8EX34EU	0.8	%w/v
CROSCARMELLOSE	ORAL	TABLET		029TFK992N			80	mg
CROSCARMELLOSE SODIUM	INTRAMUSCULAR	INJECTION	74811657	M28OL1HH48	1	%w/v
CROSCARMELLOSE SODIUM	ORAL	CAPSULE	74811657	M28OL1HH48			257	mg
CROSCARMELLOSE SODIUM	ORAL	CAPSULE, COATED PELLETS	74811657	M28OL1HH48			198	mg
CROSCARMELLOSE SODIUM	ORAL	CAPSULE, DELAYED RELEASE	74811657	M28OL1HH48			72	mg
CROSCARMELLOSE SODIUM	ORAL	CAPSULE, EXTENDED RELEASE	74811657	M28OL1HH48	65.6	mg
CROSCARMELLOSE SODIUM	ORAL	GRANULE	74811657	M28OL1HH48			150	mg
CROSCARMELLOSE SODIUM	ORAL	GRANULE, FOR SUSPENSION	74811657	M28OL1HH48			282	mg
CROSCARMELLOSE SODIUM	ORAL	PELLET	74811657	M28OL1HH48			162	mg
CROSCARMELLOSE SODIUM	ORAL	POWDER, FOR SUSPENSION	74811657	M28OL1HH48	11.25	mg
CROSCARMELLOSE SODIUM	ORAL	SUSPENSION	74811657	M28OL1HH48			150	mg
CROSCARMELLOSE SODIUM	ORAL	TABLET	74811657	M28OL1HH48			736	mg
CROSCARMELLOSE SODIUM	ORAL	TABLET, CHEWABLE	74811657	M28OL1HH48			165	mg
CROSCARMELLOSE SODIUM	ORAL	TABLET, COATED	74811657	M28OL1HH48			224	mg
CROSCARMELLOSE SODIUM	ORAL	TABLET, DELAYED RELEASE	74811657	M28OL1HH48			280	mg
CROSCARMELLOSE SODIUM	ORAL	TABLET, DELAYED RELEASE PARTICLES	74811657	M28OL1HH48			64	mg
CROSCARMELLOSE SODIUM	ORAL	TABLET, EXTENDED RELEASE	74811657	M28OL1HH48			392	mg
CROSCARMELLOSE SODIUM	ORAL	TABLET, FILM COATED	74811657	M28OL1HH48			330	mg
CROSCARMELLOSE SODIUM	ORAL	TABLET, FOR SUSPENSION	74811657	M28OL1HH48			1875	mg
CROSCARMELLOSE SODIUM	ORAL	TABLET, ORALLY DISINTEGRATING	74811657	M28OL1HH48			144	mg
CROSCARMELLOSE SODIUM	ORAL	TROCHE	74811657	M28OL1HH48			50	mg
CROSCARMELLOSE SODIUM	SUBLINGUAL	TABLET	74811657	M28OL1HH48			10	mg
CROSPOVIDONE	INTRAVENOUS	INJECTION	9003398	2S7830E561	1.4	mg
CROSPOVIDONE	OPHTHALMIC	SOLUTION	9003398	2S7830E561	3	%w/w
CROSPOVIDONE	ORAL	CAPSULE	9003398	2S7830E561			250	mg
CROSPOVIDONE	ORAL	CAPSULE, COATED, EXTENDED RELEASE	9003398	2S7830E561		NA
CROSPOVIDONE	ORAL	CAPSULE, DELAYED RELEASE	9003398	2S7830E561			365	mg	Y
CROSPOVIDONE	ORAL	CAPSULE, EXTENDED RELEASE	9003398	2S7830E561	25.1	mg
CROSPOVIDONE	ORAL	GRANULE	9003398	2S7830E561			238	mg
CROSPOVIDONE	ORAL	GRANULE, FOR SOLUTION	9003398	2S7830E561	36.3	mg/120ml
CROSPOVIDONE	ORAL	GRANULE, FOR SUSPENSION	9003398	2S7830E561			810	mg
CROSPOVIDONE	ORAL	PELLET	9003398	2S7830E561			28	mg
CROSPOVIDONE	ORAL	SUSPENSION	9003398	2S7830E561			114	mg
CROSPOVIDONE	ORAL	SUSPENSION, EXTENDED RELEASE	9003398	2S7830E561	186.8	mg
CROSPOVIDONE	ORAL	TABLET	9003398	2S7830E561			2352	mg
CROSPOVIDONE	ORAL	TABLET, CHEWABLE	9003398	2S7830E561			300	mg
CROSPOVIDONE	ORAL	TABLET, CHEWABLE, EXTENDED RELEASE	9003398	2S7830E561			90	mg
CROSPOVIDONE	ORAL	TABLET, COATED	9003398	2S7830E561			208	mg
CROSPOVIDONE	ORAL	TABLET, DELAYED RELEASE	9003398	2S7830E561			336	mg
CROSPOVIDONE	ORAL	TABLET, EXTENDED RELEASE	9003398	2S7830E561			624	mg
CROSPOVIDONE	ORAL	TABLET, FILM COATED	9003398	2S7830E561			787	mg
CROSPOVIDONE	ORAL	TABLET, FILM COATED, EXTENDED RELEASE	9003398	2S7830E561			24	mg
CROSPOVIDONE	ORAL	TABLET, FOR SUSPENSION	9003398	2S7830E561			1733	mg
CROSPOVIDONE	ORAL	TABLET, ORALLY DISINTEGRATING	9003398	2S7830E561			1260	mg
CROSPOVIDONE	ORAL	TABLET, ORALLY DISINTEGRATING, DELAYED RELEASE	9003398	2S7830E561			660	mg
CROSPOVIDONE	ORAL	WAFER	9003398	2S7830E561	97	mg
CROSPOVIDONE	SUBCUTANEOUS	PELLET	9003398	2S7830E561	2	mg
CROSPOVIDONE	SUBLINGUAL	TABLET	9003398	2S7830E561			60	mg
CROSPOVIDONE	TOPICAL	EMULSION	9003398	2S7830E561	1	%w/w
CROSPOVIDONE	TOPICAL	LOTION	9003398	2S7830E561	0.5	%w/w
CROSPOVIDONE	TRANSDERMAL	FILM	9003398	2S7830E561			4	mg
CROSPOVIDONE	TRANSDERMAL	FILM, EXTENDED RELEASE	9003398	2S7830E561			60	mg
CROSPOVIDONE	TRANSDERMAL	SYSTEM	9003398	2S7830E561			286	mg
CROSPOVIDONE	VAGINAL	AEROSOL, FOAM	9003398	2S7830E561	1	%w/w
CROSPOVIDONE	VAGINAL	SUPPOSITORY	9003398	2S7830E561	116.1	mg
CUPRIC SULFATE	AURICULAR (OTIC)	SOLUTION	7758998	LRX7AJ16DT		NA
CUPRIC SULFATE	AURICULAR (OTIC)	SUSPENSION	7758998	LRX7AJ16DT		NA
CUTINA	SUBLINGUAL	TABLET		NA	1.6	mg
CYANOCOBALAMIN	ORAL	SOLUTION	68199	P6YC3EG204	60	mg/1000ml
CYCLOMETHICONE	TOPICAL	AEROSOL, FOAM	69430246	NMQ347994Z	5.26	%w/w
CYCLOMETHICONE	TOPICAL	CREAM	69430246	NMQ347994Z	13	%w/w
CYCLOMETHICONE	TOPICAL	CREAM, AUGMENTED	69430246	NMQ347994Z	7.6	%w/w
CYCLOMETHICONE	TOPICAL	LOTION	69430246	NMQ347994Z			1710	mg
CYCLOMETHICONE	TOPICAL	SOLUTION	69430246	NMQ347994Z	11.57	%w/v
CYCLOMETHICONE 5	TOPICAL	AEROSOL	541026	0THT5PCI0R	2.5	%w/w
CYCLOMETHICONE 5	TOPICAL	AEROSOL, FOAM	541026	0THT5PCI0R			144	mg
CYCLOMETHICONE 5	TOPICAL	CREAM, AUGMENTED	541026	0THT5PCI0R			260	mg
CYCLOMETHICONE/DIMETHICONE COPOLYOL	TOPICAL	GEL		NA			23	mg
CYSTEINE	INTRAVENOUS	INJECTION, SOLUTION	52904	K848JZ4886	0.02	%w/v
CYSTEINE	INTRAVENOUS	SOLUTION	52904	K848JZ4886	0.01	%w/v
CYSTEINE HYDROCHLORIDE	INTRAVENOUS	INJECTION	7048046	ZT934N0X4W	1.5	%w/v
CYSTEINE HYDROCHLORIDE	INTRAVENOUS	INJECTION, POWDER, FOR SOLUTION	7048046	ZT934N0X4W	1	mg
CYSTEINE HYDROCHLORIDE	INTRAVENOUS	INJECTION, POWDER, LYOPHILIZED, FOR SOLUTION	7048046	ZT934N0X4W			100	mg
CYSTEINE HYDROCHLORIDE	INTRAVENOUS	INJECTION, SOLUTION	7048046	ZT934N0X4W			100	mg
CYSTEINE HYDROCHLORIDE	INTRAVENOUS	SOLUTION	7048046	ZT934N0X4W			100	mg
CYSTEINE HYDROCHLORIDE	ORAL	CAPSULE	7048046	ZT934N0X4W		NA
CYSTEINE HYDROCHLORIDE	ORAL	SUSPENSION	7048046	ZT934N0X4W			3	mg
CYSTEINE HYDROCHLORIDE	ORAL	TABLET, EXTENDED RELEASE	7048046	ZT934N0X4W			24	mg
CYSTEINE HYDROCHLORIDE	ORAL	TABLET, FILM COATED, EXTENDED RELEASE	7048046	ZT934N0X4W			32	mg
CYSTEINE HYDROCHLORIDE ANHYDROUS	ORAL	TABLET, EXTENDED RELEASE	52891	A9U1687S1S			50	mg
D&C BLUE NO. 1 LAKE	ORAL	TABLET		NA	15.4	mg
D&C BLUE NO. 1 LAKE	ORAL	TABLET, COATED		NA		NA
D&C BLUE NO. 1--ALUMINUM LAKE	ORAL	TABLET		NA	3.6	mg
D&C BLUE NO. 1--ALUMINUM LAKE	ORAL	TABLET, COATED		NA		NA
D&C BLUE NO. 1--ALUMINUM LAKE	ORAL	TABLET, FILM COATED		NA	1	mg
D&C BLUE NO. 2 LAKE	ORAL	CAPSULE		NA		NA
D&C BLUE NO. 2 LAKE	ORAL	TABLET		NA	0.24	mg
D&C BLUE NO. 2 LAKE	ORAL	TABLET, COATED		NA	0.01	mg
D&C GREEN NO. 3 LAKE	ORAL	CAPSULE		NA		NA
D&C GREEN NO. 3 LAKE	ORAL	TABLET, COATED		NA		NA
D&C GREEN NO. 5	ORAL	CAPSULE, EXTENDED RELEASE	4403901	8J6RDU8L9X		NA
D&C GREEN NO. 5	ORAL	SOLUTION	4403901	8J6RDU8L9X		NA
D&C GREEN NO. 5	ORAL	TABLET	4403901	8J6RDU8L9X	0.03	mg
D&C GREEN NO. 5	ORAL	TABLET, COATED	4403901	8J6RDU8L9X		NA
D&C GREEN NO. 5	TOPICAL	SHAMPOO	4403901	8J6RDU8L9X	0.09	%w/w
D&C GREEN NO. 5	TOPICAL	SOAP	4403901	8J6RDU8L9X		NA
D&C RED NO. 21 ALUMINUM LAKE	ORAL	CAPSULE	15876398	2M7H5Y5MJP		NA
D&C RED NO. 21 ALUMINUM LAKE	ORAL	TABLET, CHEWABLE	15876398	2M7H5Y5MJP		NA
D&C RED NO. 22	ORAL	CAPSULE	17372871	1678RKX8RT	0.02	mg
D&C RED NO. 22	ORAL	CAPSULE, EXTENDED RELEASE	17372871	1678RKX8RT		NA
D&C RED NO. 22	ORAL	SUSPENSION	17372871	1678RKX8RT		NA
D&C RED NO. 22	ORAL	TABLET, COATED	17372871	1678RKX8RT		NA
D&C RED NO. 22	ORAL	TABLET, DELAYED RELEASE	17372871	1678RKX8RT	0.38	mg
D&C RED NO. 27	ORAL	POWDER, FOR SUSPENSION	13473262	2LRS185U6K	1.67	mg/5ml
D&C RED NO. 27	ORAL	TABLET	13473262	2LRS185U6K			1	mg
D&C RED NO. 27	ORAL	TABLET, CHEWABLE	13473262	2LRS185U6K			7	mg
D&C RED NO. 27	ORAL	TABLET, DELAYED RELEASE	13473262	2LRS185U6K			1	mg
D&C RED NO. 27	ORAL	TABLET, EXTENDED RELEASE	13473262	2LRS185U6K	1.43	mg
D&C RED NO. 27 ALUMINUM LAKE	ORAL	CAPSULE	15876581	ZK64F7XSTX	1.31	mg
D&C RED NO. 27 ALUMINUM LAKE	ORAL	TABLET	15876581	ZK64F7XSTX			1	mg
D&C RED NO. 27 ALUMINUM LAKE	ORAL	TABLET, CHEWABLE	15876581	ZK64F7XSTX			3	mg
D&C RED NO. 27 ALUMINUM LAKE	ORAL	TABLET, DELAYED RELEASE	15876581	ZK64F7XSTX			1	mg
D&C RED NO. 27 ALUMINUM LAKE	ORAL	TABLET, EXTENDED RELEASE	15876581	ZK64F7XSTX	0.54	mg
D&C RED NO. 27 ALUMINUM LAKE	ORAL	TABLET, FILM COATED	15876581	ZK64F7XSTX		NA
D&C RED NO. 27 ALUMINUM LAKE	ORAL	TABLET, FILM COATED, EXTENDED RELEASE	15876581	ZK64F7XSTX		NA
D&C RED NO. 27 LAKE	ORAL	CAPSULE, EXTENDED RELEASE		NA		NA
D&C RED NO. 27 LAKE	ORAL	TABLET		NA	0.4	mg
D&C RED NO. 28	ORAL	CAPSULE	18472872	767IP0Y5NH			1	mg
D&C RED NO. 28	ORAL	CAPSULE, COATED PELLETS	18472872	767IP0Y5NH		NA
D&C RED NO. 28	ORAL	CAPSULE, COATED, EXTENDED RELEASE	18472872	767IP0Y5NH		NA
D&C RED NO. 28	ORAL	CAPSULE, DELAYED RELEASE	18472872	767IP0Y5NH			1	mg
D&C RED NO. 28	ORAL	CAPSULE, EXTENDED RELEASE	18472872	767IP0Y5NH	0.2	mg
D&C RED NO. 28	ORAL	POWDER, FOR SOLUTION	18472872	767IP0Y5NH			3	mg
D&C RED NO. 28	ORAL	POWDER, FOR SUSPENSION	18472872	767IP0Y5NH	0.7	mg/5ml
D&C RED NO. 28	ORAL	SUSPENSION	18472872	767IP0Y5NH	2.5	mg/5ml
D&C RED NO. 28	ORAL	TABLET	18472872	767IP0Y5NH		NA
D&C RED NO. 28	TOPICAL	AEROSOL	18472872	767IP0Y5NH		NA
D&C RED NO. 28	TOPICAL	SOAP	18472872	767IP0Y5NH		NA
D&C RED NO. 28--ALUMINUM LAKE	ORAL	CAPSULE		NA		NA
D&C RED NO. 28--ALUMINUM LAKE	ORAL	TABLET		NA	0.11	mg
D&C RED NO. 30	ORAL	CAPSULE	52641313	2S42T2808B	0.1	mg
D&C RED NO. 30	ORAL	TABLET	52641313	2S42T2808B			19	mg
D&C RED NO. 30	ORAL	TABLET, CHEWABLE	52641313	2S42T2808B			3	mg
D&C RED NO. 30	ORAL	TABLET, CHEWABLE, EXTENDED RELEASE	52641313	2S42T2808B			1	mg
D&C RED NO. 30	ORAL	TABLET, COATED	52641313	2S42T2808B	1.16	mg
D&C RED NO. 30	ORAL	TABLET, DELAYED RELEASE	52641313	2S42T2808B		NA
D&C RED NO. 30	ORAL	TABLET, EXTENDED RELEASE	52641313	2S42T2808B	0.22	mg
D&C RED NO. 30	ORAL	TABLET, FILM COATED	52641313	2S42T2808B	0.26	mg
D&C RED NO. 30 ALUMINUM LAKE	ORAL	CAPSULE	1342901	GE75M6YV5W		NA
D&C RED NO. 30 ALUMINUM LAKE	ORAL	CAPSULE, DELAYED RELEASE	1342901	GE75M6YV5W			5	mg
D&C RED NO. 30 ALUMINUM LAKE	ORAL	POWDER, FOR SUSPENSION	1342901	GE75M6YV5W			18	mg
D&C RED NO. 30 ALUMINUM LAKE	ORAL	SUSPENSION	1342901	GE75M6YV5W			1	mg
D&C RED NO. 30 ALUMINUM LAKE	ORAL	SUSPENSION, EXTENDED RELEASE	1342901	GE75M6YV5W			7	mg
D&C RED NO. 30 ALUMINUM LAKE	ORAL	TABLET	1342901	GE75M6YV5W			30	mg
D&C RED NO. 30 ALUMINUM LAKE	ORAL	TABLET, CHEWABLE	1342901	GE75M6YV5W	5	mg
D&C RED NO. 30 ALUMINUM LAKE	ORAL	TABLET, COATED	1342901	GE75M6YV5W			5	mg
D&C RED NO. 30 ALUMINUM LAKE	ORAL	TABLET, DELAYED RELEASE	1342901	GE75M6YV5W	0.04	mg
D&C RED NO. 30 ALUMINUM LAKE	ORAL	TABLET, EXTENDED RELEASE	1342901	GE75M6YV5W			1	mg
D&C RED NO. 30 ALUMINUM LAKE	ORAL	TABLET, FILM COATED	1342901	GE75M6YV5W	0.3	mg
D&C RED NO. 30 ALUMINUM LAKE	ORAL	WAFER	1342901	GE75M6YV5W	0.9	mg
D&C RED NO. 33	DENTAL	SOLUTION	3567666	9DBA0SBB0L		NA
D&C RED NO. 33	ORAL	CAPSULE	3567666	9DBA0SBB0L			1	mg
D&C RED NO. 33	ORAL	CAPSULE, EXTENDED RELEASE	3567666	9DBA0SBB0L		NA
D&C RED NO. 33	ORAL	CAPSULE, LIQUID FILLED	3567666	9DBA0SBB0L	0.01	mg
D&C RED NO. 33	ORAL	CONCENTRATE	3567666	9DBA0SBB0L	0.02	mg/1ml
D&C RED NO. 33	ORAL	ELIXIR	3567666	9DBA0SBB0L	27.5	mg/5ml
D&C RED NO. 33	ORAL	SOLUTION	3567666	9DBA0SBB0L			2	mg
D&C RED NO. 33	ORAL	SUSPENSION	3567666	9DBA0SBB0L	0.13	mg/5ml
D&C RED NO. 33	ORAL	SUSPENSION, EXTENDED RELEASE	3567666	9DBA0SBB0L		NA
D&C RED NO. 33	ORAL	SYRUP	3567666	9DBA0SBB0L	0.1	mg
D&C RED NO. 33	ORAL	TABLET	3567666	9DBA0SBB0L	0.24	mg
D&C RED NO. 33	ORAL	TABLET, COATED	3567666	9DBA0SBB0L		NA
D&C RED NO. 33	ORAL	TABLET, FILM COATED	3567666	9DBA0SBB0L		NA
D&C RED NO. 33	TOPICAL	SHAMPOO	3567666	9DBA0SBB0L		NA
D&C RED NO. 33 LAKE	ORAL	CAPSULE		NA		NA
D&C RED NO. 33 LAKE	ORAL	TABLET		NA	0.3	mg
D&C RED NO. 36	ORAL	TABLET	2814779	OE8ZA0KN9Z	48.75	mg
D&C RED NO. 40 LAKE	ORAL	CAPSULE		NA		NA
D&C RED NO. 40 LAKE	ORAL	CAPSULE, EXTENDED RELEASE		NA		NA
D&C RED NO. 40 LAKE	ORAL	TABLET		NA	0.15	mg
D&C RED NO. 40 LAKE	ORAL	TABLET, COATED		NA		NA
D&C RED NO. 40 LAKE	RECTAL	SUPPOSITORY		NA		NA
D&C RED NO. 6 BARIUM LAKE	ORAL	TABLET	17852981	K4XZD9W99K	0.38	mg
D&C RED NO. 6 LAKE	ORAL	TABLET		NA	1.5	mg
D&C RED NO. 6 LAKE	ORAL	TABLET, EXTENDED RELEASE		NA	0.13	mg
D&C RED NO. 7	ORAL	CAPSULE	5281049	ECW0LZ41X8		NA
D&C RED NO. 7	ORAL	CAPSULE, DELAYED RELEASE	5281049	ECW0LZ41X8		NA
D&C RED NO. 7	ORAL	TABLET	5281049	ECW0LZ41X8	0.5	mg
D&C RED NO. 7	ORAL	TABLET, CHEWABLE, EXTENDED RELEASE	5281049	ECW0LZ41X8	0.4	mg
D&C RED NO. 7	ORAL	TABLET, COATED	5281049	ECW0LZ41X8		NA
D&C RED NO. 7	ORAL	TABLET, EXTENDED RELEASE	5281049	ECW0LZ41X8		NA
D&C RED NO. 7	ORAL	TABLET, FILM COATED	5281049	ECW0LZ41X8			2	mg
D&C RED NO. 7	SUBLINGUAL	TABLET	5281049	ECW0LZ41X8	0.01	mg
D&C RED NO. 7 LAKE	ORAL	CAPSULE		NA		NA
D&C RED NO. 7 LAKE	ORAL	TABLET		NA	0.6	mg
D&C RED NO. 7 LAKE	ORAL	TABLET, DELAYED RELEASE		NA	0.5	mg
D&C RED NO. 7 LAKE	ORAL	TABLET, FILM COATED		NA		NA
D&C YELLOW NO. 10	BUCCAL	GUM, CHEWING	8004920	35SW5USQ3G			24	mg
D&C YELLOW NO. 10	DENTAL	GEL	8004920	35SW5USQ3G		NA
D&C YELLOW NO. 10	DENTAL	PASTE	8004920	35SW5USQ3G		NA
D&C YELLOW NO. 10	ORAL	CAPSULE	8004920	35SW5USQ3G	20	mg
D&C YELLOW NO. 10	ORAL	CAPSULE, COATED PELLETS	8004920	35SW5USQ3G	0.01	mg
D&C YELLOW NO. 10	ORAL	CAPSULE, DELAYED RELEASE	8004920	35SW5USQ3G			1	mg
D&C YELLOW NO. 10	ORAL	CAPSULE, EXTENDED RELEASE	8004920	35SW5USQ3G			3	mg
D&C YELLOW NO. 10	ORAL	CAPSULE, LIQUID FILLED	8004920	35SW5USQ3G	1.51	mg
D&C YELLOW NO. 10	ORAL	CONCENTRATE	8004920	35SW5USQ3G	0.03	mg/1ml
D&C YELLOW NO. 10	ORAL	ELIXIR	8004920	35SW5USQ3G	0.3	mg/15ml
D&C YELLOW NO. 10	ORAL	GUM, CHEWING	8004920	35SW5USQ3G			2	mg
D&C YELLOW NO. 10	ORAL	LIQUID	8004920	35SW5USQ3G		NA
D&C YELLOW NO. 10	ORAL	POWDER	8004920	35SW5USQ3G	6	mg
D&C YELLOW NO. 10	ORAL	POWDER, FOR SOLUTION	8004920	35SW5USQ3G		NA
D&C YELLOW NO. 10	ORAL	POWDER, FOR SUSPENSION	8004920	35SW5USQ3G			76	mg
D&C YELLOW NO. 10	ORAL	SOLUTION	8004920	35SW5USQ3G			8	mg
D&C YELLOW NO. 10	ORAL	SUSPENSION	8004920	35SW5USQ3G	20	mg/5ml
D&C YELLOW NO. 10	ORAL	SUSPENSION, EXTENDED RELEASE	8004920	35SW5USQ3G			1	mg
D&C YELLOW NO. 10	ORAL	SYRUP	8004920	35SW5USQ3G			4	mg
D&C YELLOW NO. 10	ORAL	TABLET	8004920	35SW5USQ3G	80	mg
D&C YELLOW NO. 10	ORAL	TABLET, CHEWABLE	8004920	35SW5USQ3G			4	mg
D&C YELLOW NO. 10	ORAL	TABLET, COATED	8004920	35SW5USQ3G	2.5	mg
D&C YELLOW NO. 10	ORAL	TABLET, DELAYED RELEASE	8004920	35SW5USQ3G	1.9	mg
D&C YELLOW NO. 10	ORAL	TABLET, EXTENDED RELEASE	8004920	35SW5USQ3G			14	mg
D&C YELLOW NO. 10	ORAL	TABLET, FILM COATED	8004920	35SW5USQ3G	120	mg
D&C YELLOW NO. 10	RECTAL	SOLUTION	8004920	35SW5USQ3G		NA
D&C YELLOW NO. 10	RECTAL	SUPPOSITORY	8004920	35SW5USQ3G	0.11	mg
D&C YELLOW NO. 10	SUBLINGUAL	TABLET	8004920	35SW5USQ3G	0.23	mg
D&C YELLOW NO. 10	TOPICAL	GEL	8004920	35SW5USQ3G		NA
D&C YELLOW NO. 10	TOPICAL	LOTION	8004920	35SW5USQ3G		NA
D&C YELLOW NO. 10	TOPICAL	SHAMPOO	8004920	35SW5USQ3G		NA
D&C YELLOW NO. 10	TOPICAL	SOAP	8004920	35SW5USQ3G	1.4	%w/w
D&C YELLOW NO. 10 ALUMINUM LAKE	BUCCAL	GUM, CHEWING	68814040	CQ3XH3DET6			58	mg
D&C YELLOW NO. 10 ALUMINUM LAKE	ORAL	CAPSULE	68814040	CQ3XH3DET6	1.2	mg
D&C YELLOW NO. 10 ALUMINUM LAKE	ORAL	CAPSULE, COATED, EXTENDED RELEASE	68814040	CQ3XH3DET6		NA
D&C YELLOW NO. 10 ALUMINUM LAKE	ORAL	CAPSULE, DELAYED RELEASE	68814040	CQ3XH3DET6			5	mg
D&C YELLOW NO. 10 ALUMINUM LAKE	ORAL	CAPSULE, EXTENDED RELEASE	68814040	CQ3XH3DET6	1.24	mg
D&C YELLOW NO. 10 ALUMINUM LAKE	ORAL	POWDER	68814040	CQ3XH3DET6			240	mg
D&C YELLOW NO. 10 ALUMINUM LAKE	ORAL	POWDER, FOR SUSPENSION	68814040	CQ3XH3DET6			258	mg
D&C YELLOW NO. 10 ALUMINUM LAKE	ORAL	SOLUTION	68814040	CQ3XH3DET6	0.09	mg/5ml
D&C YELLOW NO. 10 ALUMINUM LAKE	ORAL	SUSPENSION	68814040	CQ3XH3DET6			7	mg
D&C YELLOW NO. 10 ALUMINUM LAKE	ORAL	TABLET	68814040	CQ3XH3DET6			24	mg
D&C YELLOW NO. 10 ALUMINUM LAKE	ORAL	TABLET, CHEWABLE	68814040	CQ3XH3DET6			25	mg
D&C YELLOW NO. 10 ALUMINUM LAKE	ORAL	TABLET, COATED	68814040	CQ3XH3DET6	3.68	mg
D&C YELLOW NO. 10 ALUMINUM LAKE	ORAL	TABLET, DELAYED RELEASE	68814040	CQ3XH3DET6	0.05	mg
D&C YELLOW NO. 10 ALUMINUM LAKE	ORAL	TABLET, EXTENDED RELEASE	68814040	CQ3XH3DET6			28	mg
D&C YELLOW NO. 10 ALUMINUM LAKE	ORAL	TABLET, FILM COATED	68814040	CQ3XH3DET6			6	mg
D&C YELLOW NO. 10 ALUMINUM LAKE	ORAL	TABLET, FILM COATED, EXTENDED RELEASE	68814040	CQ3XH3DET6	0.8	mg
D&C YELLOW NO. 10 ALUMINUM LAKE	ORAL	TABLET, FOR SUSPENSION	68814040	CQ3XH3DET6	0.13	mg
D&C YELLOW NO. 10 ALUMINUM LAKE	ORAL	TABLET, ORALLY DISINTEGRATING	68814040	CQ3XH3DET6	2.08	mg
D&C YELLOW NO. 10 ALUMINUM LAKE	SUBLINGUAL	TABLET	68814040	CQ3XH3DET6	0.18	mg
D&C YELLOW NO. 10 ALUMINUM LAKE	TOPICAL	SOLUTION	68814040	CQ3XH3DET6		NA
D&C YELLOW NO. 6 LAKE	ORAL	CAPSULE		NA		NA
D&C YELLOW NO. 6 LAKE	ORAL	CAPSULE, COATED PELLETS		NA	0.5	mg
D&C YELLOW NO. 6 LAKE	ORAL	CAPSULE, EXTENDED RELEASE		NA	1.3	mg
D&C YELLOW NO. 6 LAKE	ORAL	SOLUTION		NA	0.25	mg/5ml
D&C YELLOW NO. 6 LAKE	ORAL	TABLET		NA	0.5	mg
D&C YELLOW NO. 6 LAKE	ORAL	TABLET, COATED		NA		NA
D&C YELLOW NO. 6 LAKE	ORAL	TABLET, EXTENDED RELEASE		NA	5.35	mg
D&C YELLOW NO. 6 LAKE	ORAL	TABLET, FILM COATED		NA		NA
D&C YELLOW NO. 6 LAKE	SUBLINGUAL	TABLET		NA	0.01	mg
DC ANTIFOAM AF TRITURATION 1% ON SUCROSE	ORAL	POWDER, FOR SOLUTION		NA			210	mg
DEHYDAG WAX SX	ORAL	TABLET, COATED	8023403	NA		NA
DEHYDAG WAX SX	TOPICAL	CREAM	8023403	NA	8.5	%w/w
DEHYDROACETIC ACID	TOPICAL	LOTION	520456	2KAG279R6R			1	mg	Y
DEHYDROACETIC ACID	TOPICAL	SHAMPOO	520456	2KAG279R6R		NA
DEHYMULS E	TOPICAL	OINTMENT		NA	7.5	%w/w
DENATONIUM BENZOATE	TOPICAL	GEL	86398530	4YK5Z54AT2		NA
DENATONIUM BENZOATE	TOPICAL	SOLUTION	86398530	4YK5Z54AT2		NA
DENATONIUM BENZOATE	TOPICAL	SWAB	86398530	4YK5Z54AT2		NA
DETOSU/TRIETHYLENE GLYCOL/TRIETHYLENE GLYCOL POLYGLYCOLIDE COPOLYMER	SUBCUTANEOUS	INJECTION		JC2Q67KRW7			392	mg
DEXTRAN	OPHTHALMIC	SOLUTION/ DROPS	9004540	NA			90	mg	Y
DEXTRAN 40	INTRAVENOUS	INJECTION, POWDER, LYOPHILIZED, FOR SOLUTION	9004540	K3R6ZDH4DU	300	mg
DEXTRATES	ORAL	LOZENGE		G263MI44RU	598.8	mg
DEXTRATES	ORAL	POWDER		G263MI44RU			2567	mg
DEXTRATES	ORAL	TABLET		G263MI44RU			437	mg
DEXTRATES	ORAL	TABLET, CHEWABLE		G263MI44RU			6398	mg
DEXTRATES	ORAL	TABLET, EXTENDED RELEASE		G263MI44RU			594	mg
DEXTRATES	ORAL	TABLET, ORALLY DISINTEGRATING		G263MI44RU			311	mg
DEXTRATES	ORAL	TROCHE		G263MI44RU			4505	mg
DEXTRATES	TRANSMUCOSAL	LOZENGE		G263MI44RU			7360	mg	Y
DEXTRINS MODIFIED	ORAL	TABLET		NA		NA
DEXTROSE	BUCCAL	LOZENGE		IY9XDZ35W2		NA
DEXTROSE	INTRAMUSCULAR	INJECTION		IY9XDZ35W2	5	%w/v
DEXTROSE	INTRASPINAL	INJECTION		IY9XDZ35W2	75	mg
DEXTROSE	INTRATHECAL	INJECTION, SOLUTION		IY9XDZ35W2			1925	mg
DEXTROSE	INTRAVENOUS	INJECTION		IY9XDZ35W2	5	%w/v
DEXTROSE	INTRAVENOUS	INJECTION, SOLUTION		IY9XDZ35W2	51.7	mg
DEXTROSE	INTRAVENOUS	SOLUTION		IY9XDZ35W2	5.05	%w/v
DEXTROSE	NASAL	SPRAY, METERED		IY9XDZ35W2	50	mg
DEXTROSE	ORAL	CONCENTRATE		IY9XDZ35W2	400	mg
DEXTROSE	ORAL	PASTILLE		IY9XDZ35W2	826	mg
DEXTROSE	ORAL	POWDER, FOR SOLUTION		IY9XDZ35W2		NA
DEXTROSE	ORAL	SOLUTION		IY9XDZ35W2	2489	mg/5ml
DEXTROSE	ORAL	SYRUP		IY9XDZ35W2	620	mg
DEXTROSE	ORAL	TABLET		IY9XDZ35W2	183.66	mg
DEXTROSE	ORAL	TABLET, CHEWABLE		IY9XDZ35W2	642.76	mg
DEXTROSE	ORAL	TABLET, COATED		IY9XDZ35W2	132	mg
DEXTROSE	ORAL	TABLET, DELAYED RELEASE		IY9XDZ35W2		NA
DEXTROSE	ORAL	TABLET, EXTENDED RELEASE		IY9XDZ35W2	103.95	mg
DEXTROSE	ORAL	TROCHE		IY9XDZ35W2	903.5	mg
DEXTROSE	SUBLINGUAL	TABLET		IY9XDZ35W2	115.78	mg
DEXTROSE	VAGINAL	POWDER		IY9XDZ35W2	430	mg
DEXTROSE MONOHYDRATE	INTRAMUSCULAR	INJECTION	77938637	LX22YL083G	5	%w/v			Y
DEXTROSE MONOHYDRATE	INTRAMUSCULAR	INJECTION, EMULSION	77938637	LX22YL083G			938	mg
DEXTROSE MONOHYDRATE	INTRAVENOUS	INJECTION	77938637	LX22YL083G			30144	mg
DEXTROSE MONOHYDRATE	INTRAVENOUS	INJECTION, EMULSION	77938637	LX22YL083G			188	mg
DEXTROSE MONOHYDRATE	INTRAVENOUS	INJECTION, SOLUTION	77938637	LX22YL083G			30144	mg
DEXTROSE MONOHYDRATE	NASAL	SPRAY, METERED	77938637	LX22YL083G			20	mg
DEXTROSE MONOHYDRATE	ORAL	CAPSULE	77938637	LX22YL083G			345	mg
DEXTROSE MONOHYDRATE	ORAL	TABLET	77938637	LX22YL083G			11	mg
DEXTROSE MONOHYDRATE	ORAL	TABLET, EXTENDED RELEASE	77938637	LX22YL083G			92	mg
DEXTROSE MONOHYDRATE	ORAL	TROCHE	77938637	LX22YL083G			4440	mg
DEXTROSE MONOHYDRATE	SUBCUTANEOUS	INJECTION, EMULSION	77938637	LX22YL083G			938	mg
DIACETYLATED MONOGLYCERIDES	ORAL	CAPSULE, DELAYED RELEASE	8029923	5Z17386USF			4	mg
DIACETYLATED MONOGLYCERIDES	ORAL	CAPSULE, EXTENDED RELEASE	8029923	5Z17386USF			8	mg
DIACETYLATED MONOGLYCERIDES	ORAL	SOLUTION	8029923	5Z17386USF	240	mg/1ml
DIACETYLATED MONOGLYCERIDES	ORAL	TABLET	8029923	5Z17386USF			189	mg
DIACETYLATED MONOGLYCERIDES	ORAL	TABLET, COATED	8029923	5Z17386USF	0.63	mg
DIACETYLATED MONOGLYCERIDES	ORAL	TABLET, DELAYED RELEASE	8029923	5Z17386USF			51	mg
DIACETYLATED MONOGLYCERIDES	ORAL	TABLET, EXTENDED RELEASE	8029923	5Z17386USF	2.48	mg
DIACETYLATED MONOGLYCERIDES	ORAL	TABLET, FILM COATED	8029923	5Z17386USF	12	mg
DIATOMACEOUS EARTH	ORAL	CAPSULE	61790532	2RF6EJ0M85	3.4	mg
DIATOMACEOUS EARTH	ORAL	CAPSULE, EXTENDED RELEASE	61790532	2RF6EJ0M85	5	mg
DIATOMACEOUS EARTH	ORAL	CONCENTRATE	61790532	2RF6EJ0M85		NA
DIATOMACEOUS EARTH	ORAL	ELIXIR	61790532	2RF6EJ0M85		NA
DIATOMACEOUS EARTH	ORAL	SYRUP	61790532	2RF6EJ0M85		NA
DIATOMACEOUS EARTH	ORAL	TABLET	61790532	2RF6EJ0M85	88	mg
DIATOMACEOUS EARTH	ORAL	TABLET, CHEWABLE	61790532	2RF6EJ0M85	2	mg
DIATOMACEOUS EARTH	ORAL	TABLET, COATED	61790532	2RF6EJ0M85	7.2	mg
DIATOMACEOUS EARTH	ORAL	TABLET, EXTENDED RELEASE	61790532	2RF6EJ0M85	5	mg
DIATOMACEOUS EARTH	TOPICAL	SOAP	61790532	2RF6EJ0M85	0.27	%w/w
DIATRIZOIC ACID	INTRAMUSCULAR	INJECTION	117964	5UVC90J1LK		ADJ PH
DIATRIZOIC ACID	INTRAVASCULAR	INJECTION	117964	5UVC90J1LK		ADJ PH
DIATRIZOIC ACID	INTRAVENOUS	INJECTION	117964	5UVC90J1LK		ADJ PH
DIATRIZOIC ACID	URETERAL	SOLUTION	117964	5UVC90J1LK		ADJ PH
DIAZOLIDINYL UREA	TOPICAL	CREAM	78491028	H5RIZ3MPW4	0.25	%w/w
DIAZOLIDINYL UREA	TOPICAL	LOTION	78491028	H5RIZ3MPW4	3	%w/w			Y
DIAZOLIDINYL UREA	TOPICAL	OINTMENT	78491028	H5RIZ3MPW4	0.1	%w/w
DIBASIC CALCIUM PHOSPHATE DIHYDRATE	DENTAL	PASTE, DENTIFRICE	7789777	O7TSZ97GEP	51	%w/w
DIBASIC CALCIUM PHOSPHATE DIHYDRATE	ORAL	CAPSULE	7789777	O7TSZ97GEP	400	mg
DIBASIC CALCIUM PHOSPHATE DIHYDRATE	ORAL	CAPSULE, EXTENDED RELEASE	7789777	O7TSZ97GEP			51	mg
DIBASIC CALCIUM PHOSPHATE DIHYDRATE	ORAL	TABLET	7789777	O7TSZ97GEP			2442	mg
DIBASIC CALCIUM PHOSPHATE DIHYDRATE	ORAL	TABLET, CHEWABLE	7789777	O7TSZ97GEP	53	mg
DIBASIC CALCIUM PHOSPHATE DIHYDRATE	ORAL	TABLET, COATED	7789777	O7TSZ97GEP	488.7	mg
DIBASIC CALCIUM PHOSPHATE DIHYDRATE	ORAL	TABLET, DELAYED RELEASE	7789777	O7TSZ97GEP			44	mg
DIBASIC CALCIUM PHOSPHATE DIHYDRATE	ORAL	TABLET, EXTENDED RELEASE	7789777	O7TSZ97GEP			1036	mg
DIBASIC CALCIUM PHOSPHATE DIHYDRATE	ORAL	TABLET, FILM COATED	7789777	O7TSZ97GEP			953	mg
DIBASIC CALCIUM PHOSPHATE DIHYDRATE	ORAL	TABLET, FILM COATED, EXTENDED RELEASE	7789777	O7TSZ97GEP	258.45	mg
DIBASIC POTASSIUM PHOSPHATE	INTRA-ARTICULAR	INJECTION	7758114	CI71S98N1Z	0.6	%w/v
DIBASIC POTASSIUM PHOSPHATE	INTRAMUSCULAR	INJECTION	7758114	CI71S98N1Z	0.6	%w/v
DIBASIC POTASSIUM PHOSPHATE	ORAL	CAPSULE	7758114	CI71S98N1Z	30	mg
DIBASIC POTASSIUM PHOSPHATE	ORAL	SOLUTION	7758114	CI71S98N1Z			890	mg
DIBASIC POTASSIUM PHOSPHATE	ORAL	SUSPENSION	7758114	CI71S98N1Z			24	mg
DIBASIC POTASSIUM PHOSPHATE	ORAL	SYRUP	7758114	CI71S98N1Z	22	mg/5ml
DIBASIC POTASSIUM PHOSPHATE	ORAL	TABLET	7758114	CI71S98N1Z		NA
DIBASIC POTASSIUM PHOSPHATE	SUBCUTANEOUS	INJECTION	7758114	CI71S98N1Z	13.6	mg
DIBUTYL SEBACATE	ORAL	CAPSULE	109433	4W5IH7FLNY			15	mg
DIBUTYL SEBACATE	ORAL	CAPSULE, DELAYED RELEASE	109433	4W5IH7FLNY			20	mg
DIBUTYL SEBACATE	ORAL	CAPSULE, EXTENDED RELEASE	109433	4W5IH7FLNY			278	mg
DIBUTYL SEBACATE	ORAL	GRANULE, DELAYED RELEASE	109433	4W5IH7FLNY	43.2	mg
DIBUTYL SEBACATE	ORAL	PELLET	109433	4W5IH7FLNY			4	mg
DIBUTYL SEBACATE	ORAL	SUSPENSION, EXTENDED RELEASE	109433	4W5IH7FLNY			37	mg
DIBUTYL SEBACATE	ORAL	TABLET	109433	4W5IH7FLNY			23	mg
DIBUTYL SEBACATE	ORAL	TABLET, COATED	109433	4W5IH7FLNY			24	mg
DIBUTYL SEBACATE	ORAL	TABLET, DELAYED RELEASE	109433	4W5IH7FLNY			48	mg	Y
DIBUTYL SEBACATE	ORAL	TABLET, EXTENDED RELEASE	109433	4W5IH7FLNY			59	mg
DIBUTYL SEBACATE	ORAL	TABLET, FILM COATED	109433	4W5IH7FLNY		NA
DICHLOROBENZYL ALCOHOL	TOPICAL	CREAM	1777828	1NKX3648J9	0.1	%w/w
DICHLORODIFLUOROMETHANE	INTRAPLEURAL	AEROSOL, METERED	75718	OFM06SG1KO	26	%w/v
DICHLORODIFLUOROMETHANE	NASAL	AEROSOL, METERED	75718	OFM06SG1KO		NA
DICHLORODIFLUOROMETHANE	RECTAL	AEROSOL, METERED	75718	OFM06SG1KO		NA
DICHLORODIFLUOROMETHANE	RESPIRATORY (INHALATION)	AEROSOL, METERED	75718	OFM06SG1KO	98.7	%w/w
DICHLORODIFLUOROMETHANE	RESPIRATORY (INHALATION)	AEROSOL, SPRAY	75718	OFM06SG1KO	31.8	%w/w
DICHLORODIFLUOROMETHANE	TOPICAL	AEROSOL, FOAM	75718	OFM06SG1KO	8	%w/w
DICHLORODIFLUOROMETHANE	TOPICAL	AEROSOL, POWDER	75718	OFM06SG1KO		NA
DICHLORODIFLUOROMETHANE	TOPICAL	AEROSOL, SPRAY	75718	OFM06SG1KO	26	%w/w
DICHLORODIFLUOROMETHANE	VAGINAL	AEROSOL, FOAM	75718	OFM06SG1KO	20	%w/w
DICHLOROTETRAFLUOROETHANE	RECTAL	AEROSOL, METERED	76142	6B5VVT93AR		NA
DICHLOROTETRAFLUOROETHANE	RESPIRATORY (INHALATION)	AEROSOL, METERED	76142	6B5VVT93AR	51.12	%w/w
DICHLOROTETRAFLUOROETHANE	RESPIRATORY (INHALATION)	AEROSOL, SPRAY	76142	6B5VVT93AR	67.2	%w/w
DICHLOROTETRAFLUOROETHANE	TOPICAL	AEROSOL, FOAM	76142	6B5VVT93AR		NA
DICHLOROTETRAFLUOROETHANE	VAGINAL	AEROSOL, FOAM	76142	6B5VVT93AR	85	%w/w
DICHLOROTETRAFLUOROETHANE	VAGINAL	AEROSOL, SPRAY	76142	6B5VVT93AR		NA
DIETHANOLAMINE	INTRAVENOUS	INJECTION	111422	AZE05TDV2V	1.5	%w/v
DIETHANOLAMINE	TOPICAL	CREAM	111422	AZE05TDV2V	0.3	%w/w
DIETHYL PHTHALATE	ORAL	CAPSULE	84662	UF064M00AF			9	mg
DIETHYL PHTHALATE	ORAL	CAPSULE, COATED PELLETS	84662	UF064M00AF	6.8	mg
DIETHYL PHTHALATE	ORAL	CAPSULE, DELAYED RELEASE	84662	UF064M00AF	12	mg
DIETHYL PHTHALATE	ORAL	CAPSULE, EXTENDED RELEASE	84662	UF064M00AF			172	mg
DIETHYL PHTHALATE	ORAL	TABLET	84662	UF064M00AF			6	mg
DIETHYL PHTHALATE	ORAL	TABLET, CHEWABLE	84662	UF064M00AF			6	mg
DIETHYL PHTHALATE	ORAL	TABLET, COATED	84662	UF064M00AF	2.8	mg
DIETHYL PHTHALATE	ORAL	TABLET, DELAYED RELEASE	84662	UF064M00AF			131	mg
DIETHYL PHTHALATE	ORAL	TABLET, EXTENDED RELEASE	84662	UF064M00AF			43	mg
DIETHYL PHTHALATE	ORAL	TABLET, FILM COATED	84662	UF064M00AF			4	mg
DIETHYL SEBACATE	TOPICAL	LOTION	110407	I41B9FJK6V			212	mg
DIETHYL SEBACATE	TOPICAL	SOLUTION	110407	I41B9FJK6V	24	%w/w
DIETHYLENE GLYCOL MONO- AND DIPALMITOSTEARATE	VAGINAL	CREAM	85116978	94YQ11Y95F			874	mg
DIETHYLENE GLYCOL MONOETHYL ETHER	TOPICAL	CREAM	111900	A1A1I8X02B			1290	mg
DIETHYLENE GLYCOL MONOETHYL ETHER	TOPICAL	GEL	111900	A1A1I8X02B			1500	mg
DIETHYLENE GLYCOL MONOETHYL ETHER	TOPICAL	LOTION	111900	A1A1I8X02B			714	mg
DIETHYLENE GLYCOL MONOETHYL ETHER	TOPICAL	OINTMENT	111900	A1A1I8X02B	5	%w/w
DIETHYLENE GLYCOL MONOETHYL ETHER	TOPICAL	SYSTEM	111900	A1A1I8X02B			1720	mg
DIETHYLENE GLYCOL MONOETHYL ETHER	TRANSDERMAL	GEL	111900	A1A1I8X02B	5	%w/w
DIHYDROXYALUMINUM AMINOACETATE	ORAL	TABLET	41354487	DO250MG0W6		NA
DIHYDROXYALUMINUM AMINOACETATE	TOPICAL	SYSTEM	41354487	DO250MG0W6			420	mg
DIHYDROXYALUMINUM SODIUM CARBONATE	ORAL	TABLET	16482556	84H8Z9550J	7.2	mg
DIHYDROXYALUMINUM SODIUM CARBONATE	ORAL	TABLET, CHEWABLE	16482556	84H8Z9550J		NA
DIISOPROPANOLAMINE	TOPICAL	CREAM	110974	0W44HYL8T5			10	mg
DIISOPROPANOLAMINE	TOPICAL	GEL	110974	0W44HYL8T5	1.5	%w/w
DIISOPROPANOLAMINE	TOPICAL	SOLUTION	110974	0W44HYL8T5		ADJ PH
DIISOPROPYL ADIPATE	TOPICAL	AEROSOL, FOAM	6938949	P7E6YFV72X			200	mg
DIISOPROPYL ADIPATE	TOPICAL	CREAM	6938949	P7E6YFV72X			170	mg
DIISOPROPYL ADIPATE	TOPICAL	GEL	6938949	P7E6YFV72X			150	mg
DIISOPROPYL ADIPATE	TOPICAL	LOTION	6938949	P7E6YFV72X			250	mg
DIISOPROPYL ADIPATE	TOPICAL	SOLUTION	6938949	P7E6YFV72X	10.88	%w/v
DIISOPROPYL ADIPATE	TOPICAL	SPRAY	6938949	P7E6YFV72X			360	mg
DIISOPROPYL ADIPATE	TRANSDERMAL	GEL	6938949	P7E6YFV72X	1.5	%w/w
DIISOPROPYLBENZOTHIAZYL-2-SULFENAMIDE	ORAL	TABLET	95294	3LH1P5MUK0	105	mg
DIISOPROPYLBENZOTHIAZYL-2-SULFENAMIDE	ORAL	TABLET, CHEWABLE	95294	3LH1P5MUK0	151.98	mg
DIMETHICONE 100	ORAL	CAPSULE	9006659	RO266O364U			4	mg	Y
DIMETHICONE 100	ORAL	TABLET, FILM COATED	9006659	RO266O364U			10	mg
DIMETHICONE 100	TOPICAL	GEL	9006659	RO266O364U	0.1	%w/w
DIMETHICONE 12500	TRANSDERMAL	SYSTEM	9006659	D1R3R4B8M8	0.45	mg			Y
DIMETHICONE 20	TOPICAL	CREAM	9006659	H8YMB5QY0D			5	mg
DIMETHICONE 200	TOPICAL	CREAM	9006659	RGS4T2AS00	1	%w/w			Y
DIMETHICONE 200	TOPICAL	LOTION	9006659	RGS4T2AS00	1	%w/w			Y
DIMETHICONE 350	ORAL	CAPSULE	9006659	2Y53S6ATLU	3.7	mg
DIMETHICONE 350	ORAL	CAPSULE, EXTENDED RELEASE	9006659	2Y53S6ATLU	0.11	mg
DIMETHICONE 350	TOPICAL	CLOTH	9006659	2Y53S6ATLU		NA
DIMETHICONE 350	TOPICAL	CREAM	9006659	2Y53S6ATLU			114	mg
DIMETHICONE 350	TOPICAL	GEL	9006659	2Y53S6ATLU			3	mg	Y
DIMETHICONE 350	TOPICAL	LOTION	9006659	2Y53S6ATLU	1	%w/w
DIMETHICONE 350	TOPICAL	SOLUTION	9006659	2Y53S6ATLU	0.5	%w/w
DIMETHICONOL/TRIMETHYLSILOXYSILICATE CROSSPOLYMER (40/60 W/W; 1000000 PA.S)	ORAL	TABLET, EXTENDED RELEASE		83D19O7250	1.14	mg
DIMETHICONOL/TRIMETHYLSILOXYSILICATE CROSSPOLYMER (40/60 W/W; 1000000 PA.S)	TRANSDERMAL	FILM, EXTENDED RELEASE		83D19O7250	164	mg
DIMETHICONOL/TRIMETHYLSILOXYSILICATE CROSSPOLYMER (40/60 W/W; 1000000 PA.S)	TRANSDERMAL	SYSTEM		83D19O7250	47.31	mg
DIMETHOXANE	TOPICAL	EMULSION	828002	S0859MSI8I	0.08	%w/w
DIMETHYL ISOSORBIDE	TOPICAL	AEROSOL, FOAM	5306854	SA6A6V432S	5.44	%w/w
DIMETHYL ISOSORBIDE	TOPICAL	CREAM	5306854	SA6A6V432S	15	%w/w
DIMETHYL SULFOXIDE	INTRAVENOUS	INJECTION, POWDER, FOR SUSPENSION	67685	YOW8V9698H		NA
DIMETHYL SULFOXIDE	SUBCUTANEOUS	IMPLANT	67685	YOW8V9698H	104	mg
DIMETHYL SULFOXIDE	TOPICAL	LOTION	67685	YOW8V9698H	45.5	%w/w
DIMETHYL SULFOXIDE	TOPICAL	SOLUTION	67685	YOW8V9698H			8008	mg
DIMETHYLAMINOETHYL METHACRYLATE - BUTYL METHACRYLATE - METHYL METHACRYLATE COPOLYMER	ORAL	CAPSULE	24938167	905HNO1SIH			72	mg
DIMETHYLAMINOETHYL METHACRYLATE - BUTYL METHACRYLATE - METHYL METHACRYLATE COPOLYMER	ORAL	CAPSULE, EXTENDED RELEASE	24938167	905HNO1SIH			67	mg
DIMETHYLAMINOETHYL METHACRYLATE - BUTYL METHACRYLATE - METHYL METHACRYLATE COPOLYMER	ORAL	GRANULE	24938167	905HNO1SIH			229	mg
DIMETHYLAMINOETHYL METHACRYLATE - BUTYL METHACRYLATE - METHYL METHACRYLATE COPOLYMER	ORAL	PELLET	24938167	905HNO1SIH			55	mg
DIMETHYLAMINOETHYL METHACRYLATE - BUTYL METHACRYLATE - METHYL METHACRYLATE COPOLYMER	ORAL	SUSPENSION	24938167	905HNO1SIH			255	mg
DIMETHYLAMINOETHYL METHACRYLATE - BUTYL METHACRYLATE - METHYL METHACRYLATE COPOLYMER	ORAL	TABLET	24938167	905HNO1SIH			120	mg
DIMETHYLAMINOETHYL METHACRYLATE - BUTYL METHACRYLATE - METHYL METHACRYLATE COPOLYMER	ORAL	TABLET, CHEWABLE	24938167	905HNO1SIH			18	mg	Y
DIMETHYLAMINOETHYL METHACRYLATE - BUTYL METHACRYLATE - METHYL METHACRYLATE COPOLYMER	ORAL	TABLET, COATED	24938167	905HNO1SIH			160	mg
DIMETHYLAMINOETHYL METHACRYLATE - BUTYL METHACRYLATE - METHYL METHACRYLATE COPOLYMER	ORAL	TABLET, DELAYED RELEASE	24938167	905HNO1SIH			4	mg
DIMETHYLAMINOETHYL METHACRYLATE - BUTYL METHACRYLATE - METHYL METHACRYLATE COPOLYMER	ORAL	TABLET, EXTENDED RELEASE	24938167	905HNO1SIH			60	mg
DIMETHYLAMINOETHYL METHACRYLATE - BUTYL METHACRYLATE - METHYL METHACRYLATE COPOLYMER	ORAL	TABLET, FILM COATED	24938167	905HNO1SIH			100	mg
DIMETHYLAMINOETHYL METHACRYLATE - BUTYL METHACRYLATE - METHYL METHACRYLATE COPOLYMER	ORAL	TABLET, ORALLY DISINTEGRATING	24938167	905HNO1SIH			222	mg
DIMETHYLAMINOETHYL METHACRYLATE - BUTYL METHACRYLATE - METHYL METHACRYLATE COPOLYMER	TRANSDERMAL	FILM, EXTENDED RELEASE	24938167	905HNO1SIH		NA
DIMETHYLAMINOETHYL METHACRYLATE - BUTYL METHACRYLATE - METHYL METHACRYLATE COPOLYMER	TRANSDERMAL	SYSTEM	24938167	905HNO1SIH			18	mg
DINOSEB-AMMONIUM	TOPICAL	SPONGE	6365839	B5TNV5E10B		NA
DIPALMITOYLPHOSPHATIDYLGLYCEROL, DL-	INFILTRATION	INJECTABLE, LIPOSOMAL	4537773	VA9U6BR3SB	0.09	%w/v
DIPALMITOYLPHOSPHATIDYLGLYCEROL, DL-	INTRAVENOUS	INJECTION, SUSPENSION	4537773	VA9U6BR3SB		NA
DIPROPYLENE GLYCOL	BUCCAL	SYSTEM	25265718	E107L85C40	29.9	mg
DIPROPYLENE GLYCOL	TRANSDERMAL	FILM, EXTENDED RELEASE	25265718	E107L85C40			296	mg
DIPROPYLENE GLYCOL	TRANSDERMAL	SYSTEM	25265718	E107L85C40			6	mg
DISODIUM CITRATE SESQUIHYDRATE	INTRAVENOUS	INJECTION	6132054	CZ1032CEKR	0.18	%w/v
DISODIUM COCOAMPHODIACETATE	TOPICAL	SHAMPOO, SUSPENSION	68650395	18L9G3U51M	5	%w/v
DISODIUM HYDROGEN CITRATE	INTRAVENOUS	INJECTION	144332	6FO62KCQ7A	0.09	%w/v
DISODIUM LAURETH SULFOSUCCINATE	TOPICAL	GEL	58450525	D6DH1DTN7E	0.04	%w/w
DISODIUM LAURETH SULFOSUCCINATE	TOPICAL	SHAMPOO	58450525	D6DH1DTN7E			1530	mg	Y
DISODIUM LAURYL SULFOSUCCINATE	TOPICAL	GEL	26838051	P160Q81342	0.04	%w/w
DISODIUM LAURYL SULFOSUCCINATE	TOPICAL	SHAMPOO	26838051	P160Q81342	15	%w/w
DISTEAROYLPHOSPHATIDYLCHOLINE, DL-	INTRAVENOUS	INJECTION, POWDER, FOR SUSPENSION	4539702	EAG959U971	2.27	%w/v
DISTEAROYLPHOSPHATIDYLCHOLINE, DL-	INTRAVENOUS	INJECTION, SUSPENSION	4539702	EAG959U971		NA
DISTEAROYLPHOSPHATIDYLGLYCEROL, DL-	INTRAVENOUS	INJECTION, POWDER, FOR SUSPENSION	4537784	4271ZA8WXO	0.66	%w/v
DL-LACTIDE AND GLYCOLIDE (50:50) COPOLYMER 12000 ACID	ENDOSINUSIAL	IMPLANT	26780507	WE369X5600	1.35	mg
DL-LACTIDE AND GLYCOLIDE (50:50) COPOLYMER 12000 ACID	INTRAVITREAL	IMPLANT	26780507	WE369X5600	116	mg
DL-LACTIDE AND GLYCOLIDE (50:50) COPOLYMER 12000 ACID	INTRAVITREAL	INJECTION	26780507	WE369X5600	116	mg
DL-LACTIDE AND GLYCOLIDE (50:50) COPOLYMER 12000 ACID	SUBCUTANEOUS	INJECTION, SOLUTION	26780507	WE369X5600			533	mg
DL-LACTIDE AND GLYCOLIDE (75:25) COPOLYMER 20000 ACID	INTRAMUSCULAR	INJECTION	26780507	58X445TH30			145	mg
DL-LACTIDE AND GLYCOLIDE (75:25) COPOLYMER 20000 ACID	INTRAMUSCULAR	INJECTION, POWDER, FOR SUSPENSION	26780507	58X445TH30			99	mg
DMDM HYDANTOIN	TOPICAL	LOTION	6440580	BYR0546TOW			3	mg	Y
DOCOSANOL	TOPICAL	AEROSOL, FOAM	661198	9G1OE216XY	1.1	%w/w
DOCOSANOL	TOPICAL	SOLUTION	661198	9G1OE216XY	1.1	%w/w
DOCUSATE SODIUM	INTRAMUSCULAR	INJECTION	577117	F05Q2T2JA0	0.02	%w/v
DOCUSATE SODIUM	ORAL	CAPSULE	577117	F05Q2T2JA0	8.2	mg
DOCUSATE SODIUM	ORAL	CAPSULE, EXTENDED RELEASE	577117	F05Q2T2JA0		NA
DOCUSATE SODIUM	ORAL	GRANULE, FOR SUSPENSION, EXTENDED RELEASE	577117	F05Q2T2JA0		NA
DOCUSATE SODIUM	ORAL	SUSPENSION	577117	F05Q2T2JA0			48	mg
DOCUSATE SODIUM	ORAL	SUSPENSION, EXTENDED RELEASE	577117	F05Q2T2JA0	0.77	mg
DOCUSATE SODIUM	ORAL	TABLET	577117	F05Q2T2JA0			50	mg
DOCUSATE SODIUM	ORAL	TABLET, COATED	577117	F05Q2T2JA0	1	mg
DOCUSATE SODIUM	ORAL	TABLET, FILM COATED	577117	F05Q2T2JA0			6	mg
DOCUSATE SODIUM	TOPICAL	GEL	577117	F05Q2T2JA0			6	mg	Y
DOCUSATE SODIUM	TOPICAL	SHAMPOO	577117	F05Q2T2JA0	2	%w/w
DOCUSATE SODIUM/SODIUM BENZOATE	ORAL	CAPSULE	121183106	656HXR6YXN	85	mg
DOCUSATE SODIUM/SODIUM BENZOATE	ORAL	CAPSULE, EXTENDED RELEASE	121183106	656HXR6YXN	0.14	mg
DOCUSATE SODIUM/SODIUM BENZOATE	ORAL	TABLET	121183106	656HXR6YXN			61	mg
DOCUSATE SODIUM/SODIUM BENZOATE	ORAL	TABLET, FILM COATED	121183106	656HXR6YXN			6	mg
DRI KLEAR 042	ORAL	TABLET		NA	18	mg
DRI KLEAR 042	ORAL	TABLET, COATED		NA	10	mg
DRI KLEAR 042	ORAL	TABLET, FILM COATED		NA	5.67	mg
DURO-TAK 280-2516	TRANSDERMAL	FILM, EXTENDED RELEASE		NA		NA
DURO-TAK 280-2516	TRANSDERMAL	SYSTEM		NA			45	mg
DURO-TAK 87-2296	TRANSDERMAL	SYSTEM		NA	172	mg
DURO-TAK 87-2888	TRANSDERMAL	SYSTEM		NA	175.9	mg
DURO-TAK 87-2979	TRANSDERMAL	FILM, EXTENDED RELEASE		NA		NA
DURO-TAK 87-2979	TRANSDERMAL	SYSTEM		NA	96.97	mg
DYE BLACK LB-1171	ORAL	TABLET		NA	1.55	mg
DYE BLACK LB-442	ORAL	TABLET		NA	0.33	mg
DYE BLACK LB-9972	ORAL	TABLET		NA	0.19	mg
DYE BLUE LAKE BLEND LB-332	ORAL	CAPSULE		NA	0.56	mg
DYE BLUE LAKE BLEND LB-332	ORAL	TABLET		NA	0.11	mg
[truncated: 7,304 more rows]
