# Supplementary material for: Structure-Based Prediction of Molecular Interactions for Stabilizing Volatile Drugs
Source: Pharmaceutics. 2026 Jan 15;18(1):111. doi: 10.3390/pharmaceutics18010111 (PMC12845388; doi:10.3390/pharmaceutics18010111)
Supplement: Supplementary file 1 [file pharmaceutics-18-00111-s001.zip › data/inputs实例1.json]

[
    {
        "name": "protenix_job_e2ea0241",
        "covalent_bonds": [],
        "sequences": [
            {
                "ligand": {
                    "count": 1,
                    "ligand": "COC(N[C@@H]1[C@@H](O)[C@H](O[C@H]2[C@H](N)[C@@H](O)[C@H](O[C@H]3[C@H](N)[C@@H](O)[C@H](O[C@H]4[C@H](N)[C@@H](O)[C@H](O[C@H]5[C@H](N)[C@@H](O)[C@H](O[C@H]6[C@H](NC(C7=CC=C(O)C(O)=C7)=O)[C@@H](O)[C@H](O[C@H]8[C@H](N)[C@@H](O)[C@H](O)[C@@H](CO)O8)[C@@H](CO)O6)[C@@H](CO)O5)[C@@H](CO)O4)[C@@H](CO)O3)[C@@H](CO)O2)[C@@H](CO)O[C@H]1O[C@@H]9[C@@H](CO)O[C@@H](O[C@@H]%10[C@@H](CO)O[C@@H](O)[C@H](N)[C@H]%10O)[C@H](N)[C@H]9O)=O"
                }
            },
            {
                "ligand": {
                    "count": 1,
                    "ligand": "O=C(N)N"
                }
            },
            {
                "ligand": {
                    "count": 1,
                    "ligand": "OO"
                }
            }
        ]
    }
]
