# Supplementary material for: Structure-Based Prediction of Molecular Interactions for Stabilizing Volatile Drugs
Source: Pharmaceutics. 2026 Jan 15;18(1):111. doi: 10.3390/pharmaceutics18010111 (PMC12845388; doi:10.3390/pharmaceutics18010111)
Supplement: Supplementary file 1 [file pharmaceutics-18-00111-s001.zip › data/output1.xlsx]

## Sheet: Sheet1
INGREDIENT_NAME	UNII
.ALPHA.-TERPINEOL	21334LVV8W
.ALPHA.-TOCOPHEROL	H4N855PNZ1
.ALPHA.-TOCOPHEROL ACETATE	9E8X80D2L0
.ALPHA.-TOCOPHEROL ACETATE, DL-	WR1WPI7EW8
.ALPHA.-TOCOPHEROL, DL-	7QWA1RIO01
1-(PHENYLAZO)-2-NAPHTHYLAMINE	3VSI4D701X
1,2,6-HEXANETRIOL	W45XXM0XWE
1,2-DISTEAROYL-SN-GLYCERO-3-PHOSPHOCHOLINE	043IPI2M0K
1,4-SORBITAN	AV0YTZ4E6J
2-(4-STYRYL-3-SULFOPHENOL)-6-METHOXYBENZOTRIAZOLE	0MMD46SPU6
2-AMINOETHANOL	5KV86114PT
2-ETHYLHEXYL ACRYLATE-GLYCIDYL METHACRYLATE-2-HYDROXYETHYL ACRYLATE-VINYL ACETATE COPOLYMER (FOR DURO-TAK 387-2287)
ACACIA	5C5403N26O
ACESULFAME	MA3UYZ6K1H
ACESULFAME POTASSIUM	23OV73Q5G9
ACETIC ACID	Q40Q9N063P
ACETIC ANHYDRIDE	2E48G1QI9Q
ACETONE	1364PS73AF
ACETONITRILE	Z072SB282N
ACETYLTRIBUTYL CITRATE	0ZBX0N59RZ
ACRYLIC ACID-2-ETHYLHEXYL ACRYLATE-2-HYDROXYETHYL ACRYLATE-VINYL ACETATE COPOLYMER (FOR DURO-TAK 87-2070)	T9DNB7TEC3
ADIPIC ACID	76A0JE0FKJ
AGAR	89T13OHQ2B
ALBUMIN HUMAN	ZIF514RVZR
ALCLOXA	18B8O9DQA2
ALCOHOL	3K9958V90M
ALFADEX	Z1LH97KTRM
ALGELDRATE	03J11K103C
ALGINIC ACID	8C3Z4148WZ
ALLANTOIN	344S277G0Z
ALMOND OIL	66YXD4DKO9
ALUMINUM ACETATE	80EHD8I43D
ALUMINUM HYDROXIDE	5QB0T2IUN0
ALUMINUM MONOSTEARATE	P9BC99461E
ALUMINUM OXIDE	LMI26O6933
ALUMINUM SILICATE	T1FAD4SS2M
ALUMINUM SILICATE PENTAHYDRATE	IQ2A4DQ696
ALUMINUM STARCH OCTENYLSUCCINATE	I9PJ0O6294
ALUMINUM STEARATE	U6XF9NP8HM
ALUMINUM SULFATE	34S289N54E
ALUMINUM SULFATE ANHYDROUS	I7T908772F
AMARANTH	37RBV3X49K
AMINOBENZOATE SODIUM	75UI7QUZ5J
AMINOMETHYLPROPANOL	LU49E6626Q
AMMONIA SOLUTION	5138Q19F1X
AMMONIO METHACRYLATE COPOLYMER TYPE A	8GQS4E66YY
AMMONIO METHACRYLATE COPOLYMER TYPE B	161H3B14U2
AMMONIUM ACETATE	RRE756S6Q2
AMMONIUM CHLORIDE	01Q9PC255D
AMMONIUM LAURYL SULFATE	Q7AO2R1M0B
AMMONIUM PHOSPHATE, DIBASIC	10LGE70FSU
AMMONIUM SULFATE	SU46BAM238
ANETHOLE	Q3JEK5DO4K
ANHYDROUS CITRIC ACID	XF417D3PSL
ANHYDROUS DEXTROSE	5SL0G7R0OK
ANHYDROUS DIBASIC CALCIUM PHOSPHATE	L11K75P92J
ANHYDROUS LACTOSE	3SY5LH9PMK
ANHYDROUS TRISODIUM CITRATE	RS7A450LGA
ANISE	21C2F5E8RE
ANISE OIL	6Y89129C8H
ANTIPYRINE	T3CHA1B51H
APAFLURANE	R40P36GDK6
APRICOT KERNEL OIL PEG-6 ESTERS	DRG3KJZ1TJ
ARGININE	94ZLA3W45F
ASCORBIC ACID	PQ6CK8PD0R
ASCORBYL PALMITATE	QN83US2B0N
ASPARTAME	Z0H242BBR1
ASPARTIC ACID	30KYC7MIAI
BALSAM PERU	8P5F881OCY
BARIUM SULFATE	25BB7EKE2E
BEEF TALLOW	98HPY76U4W
BENTONITE	A3N5ZCN45C
BENZALDEHYDE	TA269SD04T
BENZALKONIUM CHLORIDE	F5UM2KM3W7
BENZENESULFONIC ACID	685928Z18A
BENZETHONIUM CHLORIDE	PH41D05744
BENZOCAINE	U3RSY48JW5
BENZODODECINIUM BROMIDE	IRY12B2TQ6
BENZOIC ACID	8SKN0B0MIM
BENZOIN RESIN	GK21SBA74R
BENZOIN, (+/-)-	L7J6A1NE81
BENZYL ALCOHOL	LKG8494WBH
BENZYL BENZOATE	N863NB338G
BENZYL CHLORIDE	83H19HW7K6
BETA CAROTENE	01YAE03M7J
BETADEX	JV039JZZ3A
BETADEX SULFOBUTYL ETHER SODIUM	2PP9364507
BETANAPHTHOL	P2Z71CIK5H
BISMUTH SUBCARBONATE	M41L2IN55T
BLACK CURRANT	9755T40D11
BORIC ACID	R57ZHV85D4
BROWN IRON OXIDE	1N032N7MFO
BUTANE	6LV4FOR43R
BUTYL ALCOHOL	8PJ61P6TS3
BUTYL ESTER OF METHYL VINYL ETHER/MALEIC ANHYDRIDE COPOLYMER (125000 MW)	389H2R62BD
BUTYL METHACRYLATE AND METHYL METHACRYLATE COPOLYMER (3:1; 150000 MW)	DJN2FGG8Z3
BUTYL STEARATE	6Y0AI5605C
BUTYLATED HYDROXYANISOLE	REK4960K2U
BUTYLATED HYDROXYTOLUENE	1P9D0Z171K
BUTYLENE GLYCOL	3XUS85K0RA
BUTYLPARABEN	3QPI1U3FV8
C12-15 ALKYL LACTATE	GC844VRD7E
CAFFEINE	3G6A5W338E
CALCIUM	SY7Q814VUP
CALCIUM ACETATE	Y882YXF34X
CALCIUM CARBONATE	H0G9379FGK
CALCIUM CHLORIDE	M4I0D6VV5M
CALCIUM CHLORIDE ANHYDROUS	OFM21057LP
CALCIUM CITRATE	MLM29U2X85
CALCIUM HYDROXIDE	PF5DZW74VN
CALCIUM PHOSPHATE	97Z1WI3NDX
CALCIUM PHOSPHATE, MONOBASIC, ANHYDROUS	701EKV9RMN
CALCIUM POLYCARBOPHIL	8F049NKY49
CALCIUM PYROPHOSPHATE	X69NU20D19
CALCIUM SACCHARATE	6AP9J91K4V
CALCIUM SILICATE	S4255P4G5M
CALCIUM STEARATE	776XM7047L
CALCIUM SULFATE	WAT0DDB505
CALCIUM SULFATE ANHYDROUS	E934B3V59H
CALCIUM SULFATE DIHYDRATE	4846Q921YM
CALDIAMIDE SODIUM	1M6415C70M
CAMPHOR (SYNTHETIC)	5TJD82A1ET
CANADA BALSAM	K304VI98I3
CANDELILLA WAX	WL0328HX19
CAPRYLIC/CAPRIC/SUCCINIC TRIGLYCERIDE	J4BY50FL78
CAPRYLOCAPROYL POLYOXYLGLYCERIDES 8	00BT03FSO2
CAPSICUM OLEORESIN	UW86K581WY
CAPTAN	EOL5G26Q9F
CARAMEL	T9D99G2B1R
CARBOMER COPOLYMER TYPE A (ALLYL PENTAERYTHRITOL CROSSLINKED)	71DD5V995L
CARBOMER COPOLYMER TYPE B (ALLYL PENTAERYTHRITOL CROSSLINKED)	809Y72KV36
CARBOMER COPOLYMER TYPE C (ALLYL PENTAERYTHRITOL CROSSLINKED)	1N11AG4X4L
CARBOMER HOMOPOLYMER	0A5MM307FC
CARBOMER HOMOPOLYMER TYPE A (ALLYL PENTAERYTHRITOL CROSSLINKED)	F68VH75CJC
CARBOMER HOMOPOLYMER TYPE B (ALLYL PENTAERYTHRITOL CROSSLINKED)	HHT01ZNK31
CARBOMER HOMOPOLYMER TYPE B (ALLYL PENTAERYTHRITOL OR ALLYL SUCROSE CROSSLINKED)	K6MOM3T5YL
CARBOMER HOMOPOLYMER TYPE B (ALLYL SUCROSE CROSSLINKED)	Z135WT9208
CARBOMER HOMOPOLYMER TYPE C (ALLYL PENTAERYTHRITOL CROSSLINKED)	4Q93RCW27E
CARBON DIOXIDE	142M471B3J
CARBOXYMETHYLCELLULOSE	05JZI7B19X
CARBOXYMETHYLCELLULOSE CALCIUM	UTY7PDF93L
CARBOXYMETHYLCELLULOSE SODIUM	K679OBS311
CARBOXYMETHYLCELLULOSE SODIUM 12	0F4M8SIS5K
CARNAUBA WAX	R12CBM0EIZ
CARRAGEENAN	5C69YCD2YJ
CARRAGEENAN CALCIUM	5C4SQ0541D
CARRAGEENAN SODIUM	7CY8BVL34N
CASTOR OIL	D5340Y2I9G
CELLACEFATE	F2O5O2OI9F
CELLULOSE ACETATE	3J2P07GVB6
CELLULOSE, OXIDIZED	44AIH82TSC
CERESIN	Q1LS2UJO3A
CETEARETH-12	7V4MR24V5P
CETEARETH-15	867H4YOZ8Z
CETEARETH-30	1R9DCZ5FOX
CETETH-10	LF9X1PN3XJ
CETETH-2	7H8VAM7778
CETETH-20	I835H2IHHX
CETETH-23	495CTZ441V
CETOSTEARYL ALCOHOL	2DMT128M1S
CETYL ALCOHOL	936JST6JCN
CETYL ESTERS WAX	D072FFP9GU
CETYL PALMITATE	5ZA2S6B08X
CETYLPYRIDINIUM CHLORIDE	D9OM4SK49P
CHERRY	BUC5I9595W
CHLOROBUTANOL	HM4YQM8WRC
CHLOROBUTANOL HEMIHYDRATE	3X4P6271OX
CHLOROCRESOL	36W53O7109
CHLOROXYLENOL	0F32U78V2Q
CHOLESTEROL	97C5T2UQ7J
CHOLETH-24	5UE7I54O43
CHONDRUS CRISPUS	OQS23HUA1X
CINNAMALDEHYDE	SR60A3XG0F
CINNAMON	5S29HWU6QB
CINNAMON OIL	E5GY4I6YCZ
CITRIC ACID MONOHYDRATE	2968PHW8QP
CITRUS SINENSIS FLOWER OIL	AJ56JP5TFP
CLOVE OIL	578389D6D0
COCO DIETHANOLAMIDE	92005F972D
COCO MONOETHANOLAMIDE	C80684146D
COCOA	D9108TZ9KG
COCOA BUTTER	512OYT1CRR
COCO-BETAINE	03DH2IZ3FY
COCONUT ACID	40U37V505D
COCONUT OIL	Q9L0O73W7L
COCOYL CAPRYLOCAPRATE	8D9H4QU99H
COFFEE BEAN	JFH385Y744
COLA NUT	PQM9SA369U
COPOVIDONE K25-31	D9C330MD8B
CORIANDER OIL	7626GC95E5
CORN GLYCERIDES	1DAF35W3S2
CORN OIL	8470G57WFM
CORN SYRUP	9G5L16BK6N
COTTONSEED OIL	H3E878020N
CREATININE	AYI8EX34EU
CROSCARMELLOSE	029TFK992N
CROSCARMELLOSE SODIUM	M28OL1HH48
CROSPOVIDONE	2S7830E561
CUPRIC SULFATE	LRX7AJ16DT
CYANOCOBALAMIN	P6YC3EG204
CYCLOMETHICONE	NMQ347994Z
CYCLOMETHICONE 5	0THT5PCI0R
CYSTEINE	K848JZ4886
CYSTEINE HYDROCHLORIDE	ZT934N0X4W
CYSTEINE HYDROCHLORIDE ANHYDROUS	A9U1687S1S
D&C GREEN NO. 5	8J6RDU8L9X
D&C RED NO. 21 ALUMINUM LAKE	2M7H5Y5MJP
D&C RED NO. 22	1678RKX8RT
D&C RED NO. 27	2LRS185U6K
D&C RED NO. 27 ALUMINUM LAKE	ZK64F7XSTX
D&C RED NO. 28	767IP0Y5NH
D&C RED NO. 30	2S42T2808B
D&C RED NO. 30 ALUMINUM LAKE	GE75M6YV5W
D&C RED NO. 33	9DBA0SBB0L
D&C RED NO. 36	OE8ZA0KN9Z
D&C RED NO. 6 BARIUM LAKE	K4XZD9W99K
D&C RED NO. 7	ECW0LZ41X8
D&C YELLOW NO. 10	35SW5USQ3G
D&C YELLOW NO. 10 ALUMINUM LAKE	CQ3XH3DET6
DEHYDROACETIC ACID	2KAG279R6R
DENATONIUM BENZOATE	4YK5Z54AT2
DETOSU/TRIETHYLENE GLYCOL/TRIETHYLENE GLYCOL POLYGLYCOLIDE COPOLYMER	JC2Q67KRW7
DEXTRAN 40	K3R6ZDH4DU
DEXTRATES	G263MI44RU
DEXTROSE	IY9XDZ35W2
DEXTROSE MONOHYDRATE	LX22YL083G
DIACETYLATED MONOGLYCERIDES	5Z17386USF
DIATOMACEOUS EARTH	2RF6EJ0M85
DIATRIZOIC ACID	5UVC90J1LK
DIAZOLIDINYL UREA	H5RIZ3MPW4
DIBASIC CALCIUM PHOSPHATE DIHYDRATE	O7TSZ97GEP
DIBASIC POTASSIUM PHOSPHATE	CI71S98N1Z
DIBUTYL SEBACATE	4W5IH7FLNY
DICHLOROBENZYL ALCOHOL	1NKX3648J9
DICHLORODIFLUOROMETHANE	OFM06SG1KO
DICHLOROTETRAFLUOROETHANE	6B5VVT93AR
DIETHANOLAMINE	AZE05TDV2V
DIETHYL PHTHALATE	UF064M00AF
DIETHYL SEBACATE	I41B9FJK6V
DIETHYLENE GLYCOL MONO- AND DIPALMITOSTEARATE	94YQ11Y95F
DIETHYLENE GLYCOL MONOETHYL ETHER	A1A1I8X02B
DIHYDROXYALUMINUM AMINOACETATE	DO250MG0W6
DIHYDROXYALUMINUM SODIUM CARBONATE	84H8Z9550J
DIISOPROPANOLAMINE	0W44HYL8T5
DIISOPROPYL ADIPATE	P7E6YFV72X
DIISOPROPYLBENZOTHIAZYL-2-SULFENAMIDE	3LH1P5MUK0
DIMETHICONE 100	RO266O364U
DIMETHICONE 12500	D1R3R4B8M8
DIMETHICONE 20	H8YMB5QY0D
DIMETHICONE 200	RGS4T2AS00
DIMETHICONE 350	2Y53S6ATLU
DIMETHICONOL/TRIMETHYLSILOXYSILICATE CROSSPOLYMER (40/60 W/W; 1000000 PA.S)	83D19O7250
DIMETHOXANE	S0859MSI8I
DIMETHYL ISOSORBIDE	SA6A6V432S
DIMETHYL SULFOXIDE	YOW8V9698H
DIMETHYLAMINOETHYL METHACRYLATE - BUTYL METHACRYLATE - METHYL METHACRYLATE COPOLYMER	905HNO1SIH
DINOSEB-AMMONIUM	B5TNV5E10B
DIPALMITOYLPHOSPHATIDYLGLYCEROL, DL-	VA9U6BR3SB
DIPROPYLENE GLYCOL	E107L85C40
DISODIUM CITRATE SESQUIHYDRATE	CZ1032CEKR
DISODIUM COCOAMPHODIACETATE	18L9G3U51M
DISODIUM HYDROGEN CITRATE	6FO62KCQ7A
DISODIUM LAURETH SULFOSUCCINATE	D6DH1DTN7E
DISODIUM LAURYL SULFOSUCCINATE	P160Q81342
DISTEAROYLPHOSPHATIDYLCHOLINE, DL-	EAG959U971
DISTEAROYLPHOSPHATIDYLGLYCEROL, DL-	4271ZA8WXO
DL-LACTIDE AND GLYCOLIDE (50:50) COPOLYMER 12000 ACID	WE369X5600
DL-LACTIDE AND GLYCOLIDE (75:25) COPOLYMER 20000 ACID	58X445TH30
DMDM HYDANTOIN	BYR0546TOW
DOCOSANOL	9G1OE216XY
DOCUSATE SODIUM	F05Q2T2JA0
DOCUSATE SODIUM/SODIUM BENZOATE	656HXR6YXN
EDETATE CALCIUM DISODIUM	25IH6R4SGF
EDETATE CALCIUM DISODIUM ANHYDROUS	8U5D034955
EDETATE DISODIUM	7FLD91C86K
EDETATE DISODIUM ANHYDROUS	8NLQ36F6MM
EDETATE SODIUM	MP1J8420LU
EDETATE TRISODIUM	420IP921MB
EDETIC ACID	9G34HU7RV0
EGG PHOSPHOLIPIDS	1Z74184RGV
ENTSUFON	4HI65O1DUA
ENTSUFON SODIUM	L6867H5FR4
ERYTHORBIC ACID	311332OII1
ERYTHROSINE SODIUM ANHYDROUS	8TL7LH93FM
ETHYL ACETATE	76845O8NMZ
ETHYL ACRYLATE AND METHYL METHACRYLATE COPOLYMER (2:1; 600000 MW)	XRK36F13ZZ
ETHYL ACRYLATE AND METHYL METHACRYLATE COPOLYMER (2:1; 750000 MW)	P2OM2Q86BI
ETHYL ACRYLATE AND METHYL METHACRYLATE COPOLYMER DISPERSION (2:1; 750000 MW 30% AQUEOUS)	8NT5GK8OOD
ETHYL ACRYLATE AND METHYL METHACRYLATE COPOLYMER DISPERSION (2:1; 750000 MW 40% AQUEOUS)	0MKJ04EU89
ETHYL BUTYRATE	UFD2LZ005D
ETHYL MALTOL	L6Q8K29L05
ETHYL MYRISTATE	6995S49749
ETHYL OLEATE	Z2Z439864Y
ETHYL VANILLATE	V38JK4Z93O
ETHYL VANILLIN	YC9ST449YJ
ETHYLCELLULOSE	7Z8S9VYZ4B
ETHYLCELLULOSE (10 MPA.S)	3DYK7UYZ62
ETHYLCELLULOSE (100 MPA.S)	47MLB0F1MV
ETHYLCELLULOSE (20 MPA.S)	BJG0S321QY
ETHYLCELLULOSE (4 MPA.S)	KC5472WRJK
ETHYLCELLULOSE (45 MPA.S)	V7AD894FAZ
ETHYLCELLULOSE (50 MPA.S)	6I475159RA
ETHYLCELLULOSE (7 MPA.S)	H3UP11403C
ETHYLCELLULOSE AQUEOUS DISPERSION TYPE A	MX37N1DUF3
ETHYLCELLULOSE AQUEOUS DISPERSION TYPE B	HZJ2V81RYU
ETHYLENE	91GW059KN7
ETHYLENE GLYCOL	FC72KVT52F
ETHYLENE GLYCOL MONOETHYL ETHER	IDK7C2HS09
ETHYLENE OXIDE	JJH7GNN18P
ETHYLENEDIAMINE	60V9STC53F
ETHYLENEDIAMINE DIHYDROCHLORIDE	91WQV43244
ETHYLENE-VINYL ACETATE COPOLYMER (28% VINYL ACETATE)	8ILA5X28VS
ETHYLENE-VINYL ACETATE COPOLYMER (9% VINYLACETATE)	4OKC630HS6
ETHYLHEXYL HYDROXYSTEARATE	B7I80BVV5E
ETHYLPARABEN	14255EXE39
ETHYLPARABEN SODIUM	Z0D00IVA10
EUCALYPTOL	RV6J6604TK
EUCALYPTUS OIL	2R04ONI662
EXT. D&C YELLOW NO. 7	08F8S9O3I5
FD&C BLUE NO. 1	H3R47K3TBD
FD&C BLUE NO. 1 ALUMINUM LAKE	J9EQA3S2JM
FD&C BLUE NO. 2	L06K8R7DQK
FD&C BLUE NO. 2 ALUMINUM LAKE	4AQJ3LG584
FD&C GREEN NO. 3	3P3ONR6O1S
FD&C RED NO. 3	PN2ZH5LOQY
FD&C RED NO. 40	WZB9127XOA
FD&C RED NO. 40 ALUMINUM LAKE	6T47AS764T
FD&C YELLOW NO. 5	I753WB2F1M
FD&C YELLOW NO. 5 ALUMINUM LAKE	JQ6BLH9FR7
FD&C YELLOW NO. 6	H77VEI93A8
FD&C YELLOW NO. 6 ALUMINUM LAKE	GYP6Z2JR6Q
FERRIC OXIDE RED	1K09F3G675
FERRIC OXIDE YELLOW	EX438O2MRT
FERROSOFERRIC OXIDE	XM0M87F357
FERROUS OXIDE	G7036X8B5H
FORMALDEHYDE SOLUTION	T0H3L6C7I5
FORMIC ACID	0YIW783RG1
FRUCTOSE	6YSS42VSEV
FUMARIC ACID	88XHZ13131
GALACTOSE	X2RN3Q8DNE
GALACTOSE MONOHYDRATE	2C22T7DYYR
GELATIN	2G86QN327L
GENTISIC ACID	VP36V95O3T
GINGER	C5529G5JPQ
GLUCEPTATE SODIUM	3D49LE7HM2
GLUCONIC ACID	R4R8J0Q44B
GLUCONOLACTONE	WQ29KQ9POT
GLUTAMIC ACID HYDROCHLORIDE	M0C2SP444T
GLUTARAL	T3C89M417N
GLYCERIN	PDC6A3C0OX
GLYCERYL 1-STEARATE	258491E1RZ
GLYCERYL DIBEHENATE	R8WTH25YS2
GLYCERYL DISTEARATE	73071MW2KM
GLYCERYL ISOSTEARATE	HYE7O27HAO
GLYCERYL LAURATE	Y98611C087
GLYCERYL MONO- AND DICAPRYLOCAPRATE	U72Q2I8C85
GLYCERYL MONO- AND DIPALMITOSTEARATE	KC98RO82HJ
GLYCERYL MONOCAPRYLATE	TM2TZD4G4A
GLYCERYL MONOCAPRYLOCAPRATE	G7515SW10N
GLYCERYL MONOCITRATE	4987GT719I
GLYCERYL MONOLINOLEATE	4763AXI84L
GLYCERYL MONOOLEATE	C4YAD5F5G6
GLYCERYL MONOSTEARATE	230OU9XXE4
GLYCERYL OLEATE	4PC054V79P
GLYCERYL PALMITATE	6Y2XJ05B35
GLYCERYL PALMITOSTEARATE	GSY51O183C
GLYCERYL RICINOLEATE	ZUE0CEL42O
GLYCERYL STEARATE SE	FCZ5MH785I
GLYCERYL STEARATE/PEG-100 STEARATE	RD25J5V947
GLYCERYL TRISTEARATE	P6OCJ2551R
GLYCINE	TE7660XO1C
GLYCINE HYDROCHLORIDE	225ZLC74HX
GLYCOL CETEARATE	YHX98F77PB
GLYCOL STEARATE	0324G66D0E
GUAR GUM	E89I1637KE
GUINEA GREEN B	4L2574620F
HAMAMELIS VIRGINIANA TOP WATER	NT00Y05A2V
HARD FAT	8334LX7S21
HEXYLENE GLYCOL	KEH0A3F75J
HIGH DENSITY POLYETHYLENE	UG00KM4WR7
HIGH FRUCTOSE CORN SYRUP	XY6UN3QB6S
HISTIDINE	4QD397987E
HORNSTEDTIA COSTATA SEED	T44ZYB1BAV
HYALURONATE SODIUM	YSE9PPT4TH
HYDROCHLORIC ACID	QTT17582CB
HYDROGEN PEROXIDE	BBX060AN9V
HYDROGENATED CASTOR OIL	ZF94AP8MEY
HYDROGENATED COCONUT OIL	JY81OXM1OM
HYDROGENATED COTTONSEED OIL	Z82Y2C65EA
HYDROGENATED PALM OIL	257THB963H
HYDROGENATED SOYBEAN LECITHIN	H1109Z9J4N
HYDROGENATED SOYBEAN OIL	A2M91M918C
HYDROGENATED SOYBEAN PHOSPHATIDYLCHOLINE	QHQ97HF0PY
HYDROGENATED STARCH HYDROLYSATE	27F77DSJ5V
HYDROXYETHYL CELLULOSE	T4V6TWG28D
HYDROXYETHYL CELLULOSE (100 MPA.S AT 2%)	R33S7TK2EP
HYDROXYETHYL CELLULOSE (140 MPA.S AT 5%)	8136Y38GY5
HYDROXYETHYL CELLULOSE (2000 MPA.S AT 1%)	S38J6RZN16
HYDROXYETHYL CELLULOSE (280 MPA.S AT 2%)	12VCE9HR9E
HYDROXYETHYL CELLULOSE (4000 MPA.S AT 1%)	ZYD53NBL45
HYDROXYETHYL CELLULOSE (6500 MPA.S AT 2%)	2Q40985DRM
HYDROXYETHYL ETHYLCELLULOSE	ZDN57Z154K
HYDROXYETHYLPIPERAZINE ETHANE SULFONIC ACID	RWW266YE9I
HYDROXYMETHYL CELLULOSE	273FM27VK1
HYDROXYPROPYL .GAMMA.-CYCLODEXTRIN	P6BYU725IU
HYDROXYPROPYL BETADEX	1I96OHX6EK
HYDROXYPROPYL CELLULOSE	9XZ8H6N6OH
HYDROXYPROPYL CELLULOSE (110000 WAMW)	5Y0974F5PW
HYDROXYPROPYL CELLULOSE (160000 WAMW)	0A7M0N7SPE
HYDROXYPROPYL CELLULOSE (1600000 WAMW)	RFW2ET671P
HYDROXYPROPYL CELLULOSE (20000 WAMW)	KZQ570MOA5
HYDROXYPROPYL CELLULOSE (430000 WAMW)	VQ8ZWO78F6
HYDROXYPROPYL CELLULOSE (45000 WAMW)	8VAB711C5E
HYDROXYPROPYL CELLULOSE (650000 WAMW)	1L0RPI3ASP
HYDROXYPROPYL CELLULOSE (70000 WAMW)	66O7AQV0RT
HYDROXYPROPYL CELLULOSE (90000 WAMW)	UKE75GEA7F
HYMETELLOSE (50 MPA.S)	0MGW7Q3QG4
HYPROMELLOSE	3NXW29V3WO
HYPROMELLOSE 2208 (100 MPA.S)	B1QE5P712K
HYPROMELLOSE 2208 (100000 MPA.S)	VM7F0B23ZI
HYPROMELLOSE 2208 (1500 MPA.S)	L4RXU2VPD6
HYPROMELLOSE 2208 (15000 MPA.S)	Z78RG6M2N2
HYPROMELLOSE 2208 (200000 MPA.S)	LJY3MA129D
HYPROMELLOSE 2208 (3 MPA.S)	9H4L916OBU
HYPROMELLOSE 2208 (4 MPA.S)	58779NIC8P
HYPROMELLOSE 2208 (4000 MPA.S)	39J80LT57T
HYPROMELLOSE 2906 (4 MPA.S)	6531BH494O
HYPROMELLOSE 2906 (4000 MPA.S)	5EYA69XGAT
HYPROMELLOSE 2906 (50 MPA.S)	612E703ZUQ
HYPROMELLOSE 2910 (10000 MPA.S)	0HO1H52958
HYPROMELLOSE 2910 (15 MPA.S)	36SFW2JZ0W
HYPROMELLOSE 2910 (15000 MPA.S)	288VBX44JC
HYPROMELLOSE 2910 (3 MPA.S)	0VUT3PMY82
HYPROMELLOSE 2910 (4000 MPA.S)	RN3152OP35
HYPROMELLOSE 2910 (5 MPA.S)	R75537T0T4
HYPROMELLOSE 2910 (6 MPA.S)	0WZ8WG20P6
HYPROMELLOSE ACETATE SUCCINATE 06081224 (3 MPA.S)	6N003M473W
HYPROMELLOSE ACETATE SUCCINATE 12070923 (3 MPA.S)	36BGF0E889
HYPROMELLOSE ACETATE SUCCINATE 16070722 (3 MPA.S)	24P2YXD2PW
HYPROMELLOSE ACETATE SUCCINATE, UNSPECIFIED	A7ZHS2RJ34
HYPROMELLOSE PHTHALATE (24% PHTHALATE, 55 CST)	87Y6436BKR
HYPROMELLOSE PHTHALATE (31% PHTHALATE, 170 CST)	8LDD2V82F5
HYPROMELLOSE PHTHALATE (31% PHTHALATE, 40 CST)	G4U024CQK6
ICODEXTRIN	2NX48Z0A9G
IMIDUREA	M629807ATL
INDIGOTINDISULFONATE SODIUM	D3741U8K7L
INVERT SUGAR	ED959S6ACY
IRON	E1UOL152H7
ISOBUTANE	BXR49TP611
ISOLEUCINE	04Y7590D77
ISOMALT	S870P55O2W
ISOPROPYL ALCOHOL	ND2M416302
ISOPROPYL ISOSTEARATE	C67IXB9Y7T
ISOPROPYL MYRISTATE	0RE8K4LNJS
ISOPROPYL PALMITATE	8CRQ2TH63M
ISOSTEARIC ACID	X33R8U0062
ISOSTEARYL ALCOHOL	Q613OCQ44Y
ISOTONIC SODIUM CHLORIDE SOLUTION	VR5Y7PDT5W
KAOLIN	24H4NWX5CO
KARAYA GUM	73W9IQY50Q
KOLLICOAT SR 30D	IDP0HWP8PJ
KOLLIDON SR	S34RY76LK6
LACTIC ACID	33X04XA5AT
LACTIC ACID, DL-	3B8D35Y7S4
LACTIC ACID, L-	F9S9FFU82N
LACTITOL MONOHYDRATE	UH2K6W1Y64
LACTOBIONIC ACID	65R938S4DV
LACTOSE	J2B2A4N98G
LACTOSE MONOHYDRATE	EWQ57Q8I5X
LANOLIN	7EV65EAW6H
LANOLIN ALCOHOLS	884C3FA9HE
LANOLIN OIL	OVV5IIJ58F
LANOSTEROL	1J05Z83K3M
LAURAMINE OXIDE	4F6FC4MI8W
LAURETH-2	D4D38LT1L5
LAURETH-23	N72LMW566G
LAURETH-4	6HQ855798J
LAURIC DIETHANOLAMIDE	I29I2VHG38
LAURIC/MYRISTIC DIETHANOLOLAMIDE	KB1BQB7R06
LAUROYL PEG-32 GLYCERIDES	H5ZC52369M
LAURYL LACTATE	G5SU0BFK7O
LAURYL SULFATE	DIQ16UC154
LAVENDER OIL	ZBP1YXW0H8
LEMON OIL, COLD PRESSED	I9GRO824LL
LEUCINE	GMW67QNF9C
LEVOMENTHOL	BZ1R15MTK7
LEVULINIC ACID	RYX5QG61EI
LIGHT GREEN CF YELLOWISH	K414AX1M5S
LIGHT GREEN SF YELLOWISH	3F7BHA64Z0
LIGHT MINERAL OIL	N6K5787QVP
LIME (CALCIUM OXIDE)	C7X2M0VVNH
LIME OIL, COLD PRESSED	UZH29XGA8G
LIMONENE, (+)-	GFD7C86Q1W
LIQUID PETROLEUM	6ZAE7X688J
LOCUST BEAN GUM	V4716MY704
LOW-SUBSTITUTED HYDROXYPROPYL CELLULOSE	2165RE0K14
LOW-SUBSTITUTED HYDROXYPROPYL CELLULOSE (11% HYDROXYPROPYL; 100000 MW)	BMJ7J4127K
LOW-SUBSTITUTED HYDROXYPROPYL CELLULOSE (11% HYDROXYPROPYL; 120000 MW)	NZ94SDL6WR
LOW-SUBSTITUTED HYDROXYPROPYL CELLULOSE (11% HYDROXYPROPYL; 130000 MW)	7773C1ROEU
LOW-SUBSTITUTED HYDROXYPROPYL CELLULOSE (11% HYDROXYPROPYL; 140000 MW)	599BTP6K9F
LOW-SUBSTITUTED HYDROXYPROPYL CELLULOSE (8% HYDROXYPROPYL: 140000 MW)	U466TXA0AK
LOW-SUBSTITUTED HYDROXYPROPYL CELLULOSE (8% HYDROXYPROPYL; 120000 MW)	R67D5N7LRS
LYSINE	K3Z4F929H6
LYSINE ACETATE	TTL6G7LIWZ
LYSINE HYDROCHLORIDE	JNJ23Q2COM
LYSINE MONOHYDRATE	F7625B974U
MAGNESIUM ALUMINUM SILICATE	6M3P64V0NC
MAGNESIUM ALUMINUM SILICATE TYPE IC	XLI9KNX1FT
MAGNESIUM ALUMINUM SILICATE TYPE IIA	II0CAA4909
MAGNESIUM CARBONATE	0E53J927NA
MAGNESIUM CHLORIDE	02F3473H9O
MAGNESIUM HYDROXIDE	NBZ3QY004S
MAGNESIUM NITRATE	77CBG3UN78
MAGNESIUM OXIDE	3A3U0GI71G
MAGNESIUM SILICATE	9B9691B2N9
MAGNESIUM STEARATE	70097M6I30
MAGNESIUM SULFATE	DE08037SAB
MAGNESIUM SULFATE ANHYDROUS	ML30MJ2U7I
MAGNESIUM TRISILICATE	C2E1CI501T
MALEIC ACID	91XW058U2C
MALIC ACID	817L1N4CKP
MALIC ACID, L-	J3TZF807X5
MALTITOL	D65DG142WK
MALTODEXTRIN	7CVR7L4A2D
MALTOL	3A9RD92BS4
MALTOSE ANHYDROUS	66Y63L379N
MALTOSE MONOHYDRATE	DM477EE40D
MANNITOL	3OWL53L36A
MEDIUM-CHAIN TRIGLYCERIDES	C9H2L21V7U
MEGLUMINE	6HG8UB2MUY
MENTHOL	L7T10EIP3A
METACRESOL	GGO4Y809LO
METANIL YELLOW	7SPF5O5BW8
METAPHOSPHORIC ACID	MTK99R3UV0
METHACRYLIC ACID - ETHYL ACRYLATE COPOLYMER (1:1) TYPE A	NX76LV5T8J
METHACRYLIC ACID - METHYL METHACRYLATE COPOLYMER (1:1)	74G4R6TH13
METHACRYLIC ACID - METHYL METHACRYLATE COPOLYMER (1:2)	5KY68S2577
METHANESULFONIC ACID	12EH9M7279
METHIONINE	AE28F7PNPL
METHYL CHLORIDE	A6R43525YO
METHYL ETHYL KETONE	6PT9KLV9IO
METHYL GLUCETH-10	N0MWT4C7WH
METHYL GLUCETH-20	J3QD0LD11P
METHYL GLUCOSE SESQUISTEARATE	V1YW10H14D
METHYL LAURATE	8IPS6BI6KW
METHYL SALICYLATE	LAV5U5022Y
METHYL STEARATE	8D4NXF3ZH7
METHYLCELLULOSE	Z944H5SN0H
METHYLCELLULOSE (15 MPA.S)	NPU9M2E6L8
METHYLCELLULOSE (1500 MPA.S)	P0NTE48364
METHYLCELLULOSE (400 MPA.S)	O0GN6F9B2Y
METHYLCELLULOSE (4000 MPA.S)	MRJ667KA5E
METHYLCHLOROISOTHIAZOLINONE	DEL7T5QRPN
METHYLCHLOROISOTHIAZOLINONE/METHYLISOTHIAZOLINONE MIXTURE	15O9QS218W
METHYLENE BLUE	T42P99266K
METHYLPARABEN	A2I8C7HI9T
METHYLPARABEN SODIUM	CR6K9C2NHK
METHYLPYRROLIDONE	JR9CE63FPM
MICROCRYSTALLINE CELLULOSE	OP1R32D61U
MICROCRYSTALLINE WAX	XOF597Q3KY
MILK PROTEIN CONCENTRATE	871QYF3I7B
MINERAL OIL	T5L8T28FGP
MIRIPIRIUM CHLORIDE	3D6CWI0P23
MODIFIED CORN STARCH (1-OCTENYL SUCCINIC ANHYDRIDE)	461P5CJN6T
MONOBASIC POTASSIUM PHOSPHATE	4J9FJ0HL51
MONOSODIUM CITRATE	68538UP9SE
MONOSODIUM GLUTAMATE	W81N5U6R6U
MONOSTEARYL CITRATE	YWW937R1QR
MONOTHIOGLYCEROL	AAO1P0WSXJ
MONTAN WAX	N2TH4S4KUD
MYRISTIC ACID	0I3V7S25AW
MYRISTYL ALCOHOL	V42034O9PU
MYRISTYL LACTATE	1D822OC34X
N,N-DIMETHYLACETAMIDE	JCV5VDB3HY
N-ACETYL-D-ALANINE	IIE41SBQ9L
NAPHTHOL BLUE BLACK	SZT789770M
N-DODECYL .BETA.-D-MALTOSIDE	DI107E57B4
NEOTAME	VJ597D52EX
NIACINAMIDE	25X51I8RD4
NITRIC ACID	411VRN1TV4
NONCRYSTALLIZING SORBITOL SOLUTION	9E0S3UM200
NONOXYNOL-40	4867M0AEJI
NONOXYNOL-9	48Q180SH9T
NORFLURANE	DH9E53K1Y8
N-PHENYL-1-NAPTHYLAMINE	5I112077IN
NUTMEG OIL	Z1CLM48948
OCTISALATE	4X49Y0596W
OCTOXYNOL-40	9T1C662FKS
OCTOXYNOL-9	7JPC6Y25QS
OCTYLDODECANOL	461N1O614Y
OLEIC ACID	2UMI9U37CP
OLETH-2	7L6R1SQ6M0
OLETH-20	YTH167I2AG
OLEYL ALCOHOL	172F2WN8DV
OLEYL OLEATE	3X3L452Y85
OLIVE OIL	6UYK2W1W1E
OPACODE NS-78-17821 WB BLACK	M4565XE42N
OPACODE S-1-1666 RED	NSP54SZ9YB
OPACODE S-1-17822 BLACK	4AJX4M6SSA
OPACODE S-1-17823 BLACK	3Z4GL78VFW
OPACODE S-1-8115 BLACK	WNX8Q9P6UC
OPADRY 03B14436 PINK	4LK0LJX5WB
OPADRY 03B28796 WHITE	R2M5KK65A9
OPADRY 03B57519 GREY	M67GSV4XEH
OPADRY 03F82726 YELLOW	H82AGY7EQQ
OPADRY 04F58804 WHITE	TMJ4Z2Z4QW
OPADRY 12B58900 WHITE	4RW65XL9NG
OPADRY 85F19250 CLEAR	PLA64J57K9
OPADRY AMB 80W68912 WHITE	DWT35JJC4S
OPADRY II 33G11938 GREEN	B53ZH89YAO
OPADRY II 85F18378 WHITE	VTB5DCJ7N6
OPADRY II 85F18422 WHITE	UM45RMS9QT
OPADRY II RED 85G94101	A2E86PPP6D
OPADRY II Y-22-7719 WHITE	B38S8YKT74
OPADRY II Y-30-18037 WHITE	RX96DK7VVX
OPADRY OY-S-29019 CLEAR	WCE543V7AA
OPADRY YS-1-12726A YELLOW	PLG7GLN7QI
OPADRY YS-1-17274A BEIGE	UP4CT4IW2C
OPADRY YS-1-19025-A CLEAR	4PQ7L4V6AQ
OPADRY YS-1-7040 WHITE	UI8UMA9Q6F
ORANGE JUICE	5A9KE2L9L3
ORANGE OIL TERPENELESS	L8B7EWV9I7
ORANGE OIL, COLD PRESSED	AKN3KSD11B
ORANGE PEEL	TI9T76XD44
O-TOLYL BIGUANIDE	5T9Z06LCV4
PALM OIL	5QUO05548Z
PALMITIC ACID	2V16EO95H1
PALMITOSTEARIC ACID	Q8Y7S3B85M
PARAFFIN	I9O0E3H2ZE
PEANUT OIL	5TL50QU0W4
PECTIN	89NA02M4RX
PECTIN, CITRUS	47EQO8LE7H
PEG/PPG-18/18 DIMETHICONE	9H0AO7T794
PEG/PPG-4/30 COPOLYMER	6SG11EPD3Z
PEG-100 MONOSTEARATE	YD01N1999R
PEG-120 GLYCERYL STEARATE	6941286E4I
PEG-120 METHYL GLUCOSE DIOLEATE	YM0K64F20V
PEG-20 METHYL GLUCOSE SESQUISTEARATE	0345752X7U
PEG-20 SORBITAN ISOSTEARATE	X958PZJ9ON
PEG-25 PROPYLENE GLYCOL STEARATE	X21KPH4633
PEG-40 CASTOR OIL	4ERD2076EF
PEG-40 SORBITAN DIISOSTEARATE	JL4CCU7I1G
PEG-5 OLEATE	0240V77G50
PEG-6 ISOSTEARATE	0E2639OTJY
PEG-60 HYDROGENATED CASTOR OIL	02NG325BQG
PEG-7 LINOLEOYL GLYCERIDES	993L8OB0ER
PEG-75 LANOLIN	09179OX7TB
PEG-8 LAURATE	762O8IWA10
PEG-8 MONOSTEARATE	2P9L47VI5E
PEGOXOL 7 STEARATE	3EW5AXE5X5
PENTADECALACTONE	OK17S3S98K
PENTASODIUM PENTETATE	961TOZ5L7T
PENTETIC ACID	7A314HQM0I
PEPPERMINT OIL	AV092KU4JH
PETROLATUM	4T6H12BN9U
PHENAZOPYRIDINE HYDROCHLORIDE	0EWG668W17
PHENOL	339NCG44TV
PHENOXYETHANOL	HIE492ZZ3T
PHENYLALANINE	47E5O17Y3R
PHENYLETHYL ALCOHOL	ML9LGA7468
PHENYLMERCURIC ACETATE	OSX88361UX
PHENYLMERCURIC NITRATE	CG8692ZN14
PHOSPHORIC ACID	E4GA8884NN
PINE NEEDLE OIL (PINUS SYLVESTRIS)	5EXL5H740Y
PINEAPPLE	2A88ZO081O
PIPERAZINE	1RTM4PAL0V
PLASACRYL T20	U3HKX3SA66
POLACRILIN	RCZ785HI7S
POLACRILIN POTASSIUM	0BZ5A00FQU
POLIDRONIUM CHLORIDE	6716Z5YR3G
POLOXAMER 124	1S66E28KXA
POLOXAMER 182	JX0HIX6OAG
POLOXAMER 188	LQA7B6G8JG
POLOXAMER 331	IS93EQR73R
POLOXAMER 407	TUF2IVW3M2
POLY(METHYL ACRYLATE-CO-METHYL METHACRYLATE-CO-METHACRYLIC ACID 7:3:1; 280000 MW)	99Q3C7L77T
POLYACRYLIC ACID (250000 MW)	9G2MAD7J6W
POLYBUTENE (1400 MW)	1NA5AO9GH7
POLYCARBOPHIL	W25LM17A4W
POLYDEXTROSE	VH2XOU12IE
POLYETHYLENE GLYCOL 1000	U076Q6Q621
POLYETHYLENE GLYCOL 1450	OJ4Z5Z32L4
POLYETHYLENE GLYCOL 1600	1212Z7S33A
POLYETHYLENE GLYCOL 200	R95B8J264J
POLYETHYLENE GLYCOL 20000	5WKN5KL2O8
POLYETHYLENE GLYCOL 300	5655G9Y8AQ
POLYETHYLENE GLYCOL 3000	SA1B764746
POLYETHYLENE GLYCOL 3350	G2M7P15E5P
POLYETHYLENE GLYCOL 3500	FVS1AZD90Y
POLYETHYLENE GLYCOL 400	B697894SGQ
POLYETHYLENE GLYCOL 4000	4R4HFI6D95
POLYETHYLENE GLYCOL 4500	TVH7653921
POLYETHYLENE GLYCOL 600	NL4J9F21N9
POLYETHYLENE GLYCOL 6000	30IQX730WE
POLYETHYLENE GLYCOL 800	UH6KR4953D
POLYETHYLENE GLYCOL 8000	Q662QK8M3B
POLYETHYLENE GLYCOL 900	UEP843BRCQ
POLYETHYLENE GLYCOL MONOMETHYL ETHER 350	ENK4Y6S66X
POLYETHYLENE OXIDE 100000	V46Y6OJ5QB
POLYETHYLENE OXIDE 1000000	HZ58M6D839
POLYETHYLENE OXIDE 200000	11628IH70O
POLYETHYLENE OXIDE 2000000	5K3991GVWI
POLYETHYLENE OXIDE 4000000	RU64142H6P
POLYETHYLENE OXIDE 5000000	3IG9032SAH
POLYETHYLENE OXIDE 600000	2126FD486L
POLYETHYLENE OXIDE 7000000	G3MS6M810Y
POLYETHYLENE OXIDE 900000	16P9295IIL
POLYGLYCERYL-3 OLEATE	XRQ165498B
POLYISOBUTYLENE (1100000 MW)	FLT10CH37X
POLYISOBUTYLENE (55000 MW)	TQ77WR8A02
POLYLACTIDE	459TN2L5F5
POLYLACTIDE (14000 MW)	9J7G894K2M
POLYOXYL 15 HYDROXYSTEARATE	71YMM1X75O
POLYOXYL 20 CETOSTEARYL ETHER	YRC528SWUY
POLYOXYL 35 CASTOR OIL	6D4M1DAL6O
POLYOXYL 40 HYDROGENATED CASTOR OIL	7YC686GQ8F
POLYOXYL 40 STEARATE TYPE I	13A4J4NH9I
POLYPROPYLENE GLYCOL 11 STEARYL ETHER	S4G2J0Y0LG
POLYPROPYLENE GLYCOL 15 STEARYL ETHER	1II18XLS1L
POLYQUATERNIUM-7 (70/30 ACRYLAMIDE/DADMAC; 1600000 MW)	0L414VCS5Y
POLYSORBATE 20	7T1F30V5YH
POLYSORBATE 40	STI11B5A2X
POLYSORBATE 60	CAL22UVI4M
POLYSORBATE 80	6OZP39ZG8H
POLYSTYRENE SULFONIC ACID	70KO0R01RY
POLYVINYL ACETATE	32K497ZK2U
POLYVINYL ACETATE PHTHALATE	58QVG85GW3
POLYVINYL ALCOHOL	532B59J990
POLYVINYL ALCOHOL (94000 MW)	C1MS7RRZ6L
POLYVINYL ALCOHOL GRAFT POLYETHYLENE GLYCOL COPOLYMER (3:1; 45000 MW)	23ZQ42JZZH
POLYVINYL ALCOHOL/POLYVINYL ACETATE COPOLYMER (8:1; 18000 MW)	I5O20161WH
POTASSIUM ACETATE	M911911U02
POTASSIUM ALUM	1L24V9R23S
POTASSIUM BICARBONATE	HM5Z15LEBN
POTASSIUM BITARTRATE	NPT6P8P3UU
POTASSIUM CARBONATE	BQN1B9B9HA
POTASSIUM CHLORIDE	660YQ98I10
POTASSIUM CITRATE	EE90ONI6FF
POTASSIUM HYDROXIDE	WZH3C48M4T
POTASSIUM METABISULFITE	65OE787Q7W
POTASSIUM METAPHOSPHATE	01DMT14Z63
POTASSIUM SORBATE	1VPU26JZZ4
POTASSIUM SULFATE	1K573LC5TV
POVIDONE	FZ989GH94E
POVIDONE K12	333AG72FWJ
POVIDONE K15	E54VE15114
POVIDONE K17	C67P1734QJ
POVIDONE K25	K0KQV10C35
POVIDONE K30	U725QWY32X
POVIDONE K90	RDH86HJV5Z
POWDERED CELLULOSE	SMD1X3XO9M
PPG-12/SMDI COPOLYMER	1BK9DDD24E
PPG-20 METHYL GLUCOSE ETHER DISTEARATE	0057334FAB
PPG-26 OLEATE	G6ZWA1Q43P
PROLINE	9DLQ4CIU6V
PROPANE	T75W9911L6
PROPIONIC ACID	JHU490RVYR
PROPYL ALCOHOL	96F264O9SV
PROPYL GALLATE	8D4SNN7V92
PROPYLENE CARBONATE	8D08K3S51E
PROPYLENE GLYCOL	6DC9Q167V3
PROPYLENE GLYCOL ALGINATE	26CD3J2R0C
PROPYLENE GLYCOL DIACETATE	5Z492UNF9O
PROPYLENE GLYCOL DICAPRYLATE	581437HWX2
PROPYLENE GLYCOL MONOCAPRYLATE	RT9P9S09QI
PROPYLENE GLYCOL MONOLAURATE	668Z5835Z3
PROPYLENE GLYCOL MONOPALMITOSTEARATE	F76354LMGR
PROPYLENE GLYCOL MONOSTEARATE	MZM1I680W0
PROPYLPARABEN	Z8IX2SC1OH
PROPYLPARABEN SODIUM	625NNB0G9N
PROSOLV ODT	7ASB3EQN9N
PROTAMINE SULFATE	0DE9724IHC
PULLULAN	8ZQ0AYU1TT
QUATERNIUM-15	E40U03LEM0
QUATERNIUM-15 CIS-FORM	LIT014L4RH
RACEMENTHOL	YS08XHA860
RHODAMINE B	K7G5SCF8IL
RIBOFLAVIN	TLM2976OFR
RICINOLEIC ACID	I2D0F69854
ROSIN	88S87KL877
SACCHARIN	FST467XS7D
SACCHARIN CALCIUM	5101OP7P2I
SACCHARIN SODIUM	SB8ZUX40TY
SACCHARIN SODIUM ANHYDROUS	I4807BK602
SACCHARIN SODIUM MONOHYDRATE	A9CO00M9HV
SAFFLOWER OIL	65UEH262IS
SASSAFRAS OIL	78ZX2PFG2Z
SERINE	452VLY9402
SESAME OIL	QX10HYY4QV
SHEA BUTTER	K49155WL9Y
SHELLAC	46N107B71O
SILICA DIMETHYL SILYLATE	EU2PSP0G0W
SILICIFIED MICROCRYSTALLINE CELLULOSE (125 .MICRO.M)	88X4A2YW6T
SILICIFIED MICROCRYSTALLINE CELLULOSE (125 .MICRO.M, HIGH-DENSITY)	GRV5BG8C5N
SILICIFIED MICROCRYSTALLINE CELLULOSE (65 .MICRO.M)	K2EZE348C4
SILICON	Z4152N8IUI
SILICON DIOXIDE	ETJ7Z6XBU4
SILODRATE	9T3UU8T0QK
SODIUM 1,2-ETHANEDISULFONATE	2YZU14UIFP
SODIUM ACETATE	4550K0SC9B
SODIUM ACETATE ANHYDROUS	NVG71ZZ7P0
SODIUM ALGINATE	C269C4G2ZQ
SODIUM ALUMINOSILICATE	058TS43PSM
SODIUM ASCORBATE	S033EH8359
SODIUM BENZOATE	OJ245FE5EU
SODIUM BICARBONATE	8MDF5V39QO
SODIUM BISULFATE	BU8V88OWIQ
SODIUM BISULFATE ACETONE	A9IO7TF4S0
SODIUM BISULFITE	TZX5469Z6I
SODIUM BITARTRATE	75E63I9H07
SODIUM BORATE	91MBZ8H3QO
SODIUM C10-18 ALKANESULFONATES	V1Q1CE5CWQ
SODIUM CARBONATE	45P3261C7T
SODIUM CARBONATE MONOHYDRATE	2A1Q1Q3557
SODIUM CETOSTEARYL SULFATE	7ZBS06BH4B
SODIUM CHLORATE	T95DR77GMR
SODIUM CHLORIDE	451W47IQ8X
SODIUM CHLORITE	G538EBV4VF
SODIUM COCOYL ISETHIONATE	518XTE8493
SODIUM DESOXYCHOLATE	436LS6U35Y
SODIUM DITHIONATE	RPF7Z41GAW
SODIUM DITHIONITE	2K5B8F6ES1
SODIUM FORMALDEHYDE SULFOXYLATE	X4ZGP7K714
SODIUM GLUCONATE	R6Q3791S76
SODIUM HYDROXIDE	55X04QC32I
SODIUM HYPOCHLORITE	DY38VHM5OD
SODIUM IODIDE	F5WR8N145C
SODIUM LACTATE	TU7HW0W0QT
SODIUM LACTATE, L-	P2Y1C6M9PS
SODIUM LAURETH-2 SULFATE	ZZQ59TY3KG
SODIUM LAURETH-3 SULFATE	BPV390UAP0
SODIUM LAURETH-5 SULFATE	410Q7WN1BX
SODIUM LAUROYL SARCOSINATE	632GS99618
SODIUM LAURYL SULFATE	368GB5141J
SODIUM LAURYL SULFOACETATE	D0Y70F2B9J
SODIUM METABISULFITE	4VON5FNS3C
SODIUM METAPHOSPHATE, INSOLUBLE	GQ3AN47ZIY
SODIUM METHYL COCOYL TAURATE	JVL98CG53G
SODIUM N-(CARBONYL-METHOXYPOLYETHYLENE GLYCOL 2000)-1,2-DISTEAROYL-SN-GLYCERO-3-PHOSPHOETHANOLAMINE	3L6NN8ZZKU
SODIUM NITRATE	8M4L3H2ZVZ
SODIUM OLEATE	399SL044HN
SODIUM PHOSPHATE	SE337SVY37
SODIUM PHOSPHATE, DIBASIC	GR686LBA74
SODIUM PHOSPHATE, DIBASIC, ANHYDROUS	22ADO53M6F
SODIUM PHOSPHATE, DIBASIC, DIHYDRATE	94255I6E2T
SODIUM PHOSPHATE, DIBASIC, DODECAHYDRATE	E1W4N241FO
SODIUM PHOSPHATE, DIBASIC, HEPTAHYDRATE	70WT22SF4B
SODIUM PHOSPHATE, MONOBASIC	3980JIH2SW
SODIUM PHOSPHATE, MONOBASIC, ANHYDROUS	KH7I04HPUU
SODIUM PHOSPHATE, MONOBASIC, DIHYDRATE	5QWK665956
SODIUM PHOSPHATE, MONOBASIC, MONOHYDRATE	593YOG76RN
SODIUM PHOSPHATE, TRIBASIC	A752Q30A6X
SODIUM PHOSPHATE, TRIBASIC, ANHYDROUS	SX01TZO3QZ
SODIUM PHOSPHATE, TRIBASIC, DODECAHYDRATE	B70850QPHR
SODIUM PHOSPHATE, TRIBASIC, MONOHYDRATE	J9O85FKF29
SODIUM PHOSPHITE	X65D416703
SODIUM POLYMETAPHOSPHATE	P1BM4ZH95L
SODIUM POLYSTYRENE SULFONATE	1699G8679Z
SODIUM PROPIONATE	DK6Y9P42IN
SODIUM PYROPHOSPHATE	O352864B8Z
SODIUM PYRROLIDONE CARBOXYLATE	469OTG57A2
SODIUM SALICYLATE	WIQ1H85SYP
SODIUM SILICATE	IJF18F77L3
SODIUM STARCH GLYCOLATE TYPE A	H8AV0SQX4D
SODIUM STARCH GLYCOLATE TYPE B	SP4S77AHO6
SODIUM STEARATE	QU7E2XA9TG
SODIUM STEARYL FUMARATE	7CV7WJK4UI
SODIUM SUCCINATE HEXAHYDRATE	U16QOD6C4E
SODIUM SULFATE	0YPR65R21J
SODIUM SULFATE ANHYDROUS	36KCS0R750
SODIUM SULFITE	VTK01UQK3G
SODIUM TALLOWATE, BEEF	07RIK6QMEW
SODIUM TARTRATE	QTO9JB4MDD
SODIUM TARTRATE DIHYDRATE	DIA7C37AOW
SODIUM THIOSULFATE	HX1032V43M
SODIUM THIOSULFATE ANHYDROUS	L0IYT1O31N
SODIUM TRIPOLYPHOSPHATE	5HK03SA80J
SOLVENT ORANGE 2	E939MCU4ID
SORBIC ACID	X045WJ989B
SORBITAN	6O92ICV9RU
SORBITAN MONOLAURATE	6W9PS8B71J
SORBITAN MONOOLEATE	06XEA2VD56
SORBITAN MONOPALMITATE	77K6Z421KU
SORBITAN MONOSTEARATE	NVZ4I0H58X
SORBITAN SESQUIOLEATE	0W8RRI5W5A
SORBITAN TRIOLEATE	QE6F49RPJ1
SORBITAN TRISTEARATE	6LUM696811
SORBITOL	506T60A25R
SORBITOL SOLUTION	8KW3E207O2
SOYBEAN	L7HT8F1ZOD
SOYBEAN LECITHIN	1DI56QDM62
SOYBEAN OIL	241ATL177A
SOYBEAN PHOSPHATIDYLCHOLINE	1T6N4D9YV6
SPEARMINT	J7I2T6IV1N
SPEARMINT OIL	C3M81465G5
SPERMACETI	P86KHA8V3K
SQUALANE	GW89575KF9
STANNIC CHLORIDE	67H76LFL3V
STANNOUS CHLORIDE	1BQV3749L5
STANNOUS CHLORIDE ANHYDROUS	R30H55TN67
STANNOUS FLUORIDE	3FTR44B32Q
STANNOUS TARTRATE	6JS9U5611X
STARCH 1500, PREGELATINIZED	O8232NY3SJ
STARCH, POTATO	8I089SAH3T
STARCH, RICE	4DGK8B7I3S
STARCH, TAPIOCA	24SC3U704I
STARCH, WHEAT	79QS2MG2LP
STEARALKONIUM CHLORIDE	0OUO26BB88
STEARAMIDOETHYL DIETHYLAMINE	25FFJ4209Z
STEARETH-10	FD0913P475
STEARETH-100	4OH5W9UM87
STEARETH-2	V56DFE46J5
STEARETH-20	L0Q8IK9E08
STEARETH-21	53J3F32P58
STEARETH-40	6I2K5U1MWS
STEARIC ACID	4ELV7Z65AP
STEARIC DIETHANOLAMIDE	4V4H07OJB9
STEARIC HYDRAZIDE	3FV1C68XOP
STEAROYL POLYOXYL-32 GLYCERIDES	G6EP177239
STEARYL ALCOHOL	2KR89I4H1Y
STRAWBERRY	4J2TY8Y81V
STYRENE/ISOPRENE/STYRENE BLOCK COPOLYMER	K7S96QM8DV
SUCCINIC ACID	AB6MNQ6J6L
SUCRALOSE	96K6UQ3ZD4
SUCROSE	C151H8M554
SUCROSE DISTEARATE (HLB 5)	33X4X4B90S
SUCROSE PALMITATE	3OSQ643ZK5
SUCROSE STEARATE	274KW0O50M
SULFUR	70FD1KFU70
SULFURIC ACID	O40UQP6WCF
SULFUROUS ACID	J1P7893F4J
SYNTHETIC BEESWAX	08MNR5YE2R
TAGATOSE	T7A20Y888Y
TALC	7SEV7J4R1U
TARTARIC ACID	W4888I119H
TEA TREE OIL	VIF565UC2G
TERPENE RESIN	GR35AH6YDN
TERT-BUTYL ALCOHOL	MD83SFE959
TERT-BUTYLHYDROQUINONE	C12674942B
TETRACHLOROETHYLENE	TJ904HH8SN
TETRAXETAN	1HTE449DGZ
THIMEROSAL	2225PI3MOV
THREONINE	2ZD004190S
THYME OIL	2UK410MY6B
THYMOL	3J50XA376E
TITANIUM DIOXIDE	15FIX9V2JP
TOCOPHEROL	R0ZB2556P8
TRAGACANTH	2944357O2O
TREHALOSE DIHYDRATE	7YIN7J07X4
TRIACETIN	XHX3C3X673
TRIBASIC CALCIUM PHOSPHATE	91D9GV0Z28
TRICAPRILIN	6P92858988
TRICHLOROETHANE	113C650IR1
TRICHLOROMONOFLUOROMETHANE	990TYB331R
TRIDECETH-10	G624N6MSBA
TRIETHANOLAMINE LAURYL SULFATE	E8458C1KAA
TRIETHYL CITRATE	8Z96QXD6UM
TRIHYDROXYSTEARIN	06YD7896S3
TRIMETHYLSILYL TREATED DIMETHICONOL/TRIMETHYLSILOXYSILICATE CROSSPOLYMER (35/65 W/W; 50000000 PA.S)	0A6MDS9SLT
TRIMETHYLSILYL TREATED DIMETHICONOL/TRIMETHYLSILOXYSILICATE CROSSPOLYMER (40/60 W/W; 5000000 PA.S)	9N5G1G3D3H
TRIMETHYLSILYL TREATED DIMETHICONOL/TRIMETHYLSILOXYSILICATE CROSSPOLYMER (45/55 W/W; 100000 PA.S)	5VBE2X0WG0
TRISODIUM CITRATE DIHYDRATE	B22547B95K
TRISODIUM HEDTA	K3E0U7O8KI
TROLAMINE	9O3K93S3TK
TROMETHAMINE	023C2WHX2V
TRYPTOPHAN	8DUH1N11BX
TURPENTINE OIL	C5H0QJ6V7F
TYLOXAPOL	Y27PUL9H56
UNDECYLENIC ACID	K3D86KJ24N
UREA	8W8T17847W
VALINE	HG18B9YRS7
VANILLA BEAN	Q74T35078H
VANILLIN	CHI530446X
VERSETAMIDE	N78PI4C683
VITAMIN E POLYETHYLENE GLYCOL SUCCINATE	O03S90U1F2
WHITE PETROLATUM	B6E5W8RQJ4
WHITE WAX	7G1J5DA97F
XANTHAN GUM	TTV12P4NEE
XYLITOL	VCQ006KQ1E
YELLOW WAX	2ZA36H0S2V
ZEIN	80N308T1NN
ZINC	J41CSQ7QDS
ZINC ACETATE	FM5526K07A
ZINC CARBONATE	EQR32Y7H0M
ZINC CHLORIDE	86Q357L16B
ZINC OXIDE	SOI2LOH54Z
ZINC STEARATE	H92E6QA4FV
ZINC SULFATE	89DS0H96TB
