# Supplementary material for: Structure-Based Prediction of Molecular Interactions for Stabilizing Volatile Drugs
Source: Pharmaceutics. 2026 Jan 15;18(1):111. doi: 10.3390/pharmaceutics18010111 (PMC12845388; doi:10.3390/pharmaceutics18010111)
Supplement: Supplementary file 1 [file pharmaceutics-18-00111-s001.zip › data/output3.csv]

INGREDIENT_NAME	UNII	SMILES
.ALPHA.-TERPINEOL	21334LVV8W	C1=C(CCC(C(O)(C)C)C1)C
.ALPHA.-TOCOPHEROL ACETATE, DL-	WR1WPI7EW8	c12c(c(C)c(c(c1C)C)OC(=O)C)CCC(O2)(CCCC(CCCC(CCCC(C)C)C)C)C
.ALPHA.-TOCOPHEROL, DL-	7QWA1RIO01	c12c(c(C)c(c(c1C)C)O)CCC(O2)(CCCC(CCCC(CCCC(C)C)C)C)C
1-(PHENYLAZO)-2-NAPHTHYLAMINE	3VSI4D701X	c1(N)ccc2c(c1/N=N/c3ccccc3)cccc2
1,2,6-HEXANETRIOL	W45XXM0XWE	OC(CO)CCCCO
1,2-DISTEAROYL-SN-GLYCERO-3-PHOSPHOCHOLINE	043IPI2M0K	P([O-])(OC[C@H](OC(=O)CCCCCCCCCCCCCCCCC)COC(=O)CCCCCCCCCCCCCCCCC)(=O)OCC[N+](C)(C)C
1,4-SORBITAN	AV0YTZ4E6J	[C@]1(OC[C@@H]([C@H]1O)O)([C@H](O)CO)[H]
2-(4-STYRYL-3-SULFOPHENOL)-6-METHOXYBENZOTRIAZOLE	0MMD46SPU6	n1(S(c2cc(O)ccc2C=Cc3ccccc3)(=O)=O)nc4cc(OC)ccc4n1
2-AMINOETHANOL	5KV86114PT	C(CO)N
ACESULFAME	MA3UYZ6K1H	S1(NC(=O)C=C(O1)C)(=O)=O
ACESULFAME POTASSIUM	23OV73Q5G9	S1(N=C(C=C(O1)C)[O-])(=O)=O.[K+]
ACETIC ACID	Q40Q9N063P	C(=O)(O)C
ACETIC ANHYDRIDE	2E48G1QI9Q	O(C(=O)C)C(=O)C
ACETONE	1364PS73AF	O=C(C)C
ACETONITRILE	Z072SB282N	CC#N
ACETYLTRIBUTYL CITRATE	0ZBX0N59RZ	C(CC(=O)OCCCC)(CC(=O)OCCCC)(C(=O)OCCCC)OC(=O)C
ADIPIC ACID	76A0JE0FKJ	C(=O)(O)CCCCC(=O)O
ALCLOXA	18B8O9DQA2	C1(C([N-]C(N1)=O)=O)NC(=O)N.[Cl-].[OH-].[Al+3].[OH-].[OH-].[OH-].[Al+3]
ALCOHOL	3K9958V90M	OCC
ALFADEX	Z1LH97KTRM	[C@@]12(O[C@]3([C@@H]([C@H]([C@](O[C@]4([C@@H]([C@H]([C@](O[C@]5([C@@H]([C@H]([C@]([H])(O[C@@H]5CO)O[C@]6([C@@H]([C@H]([C@@](O[C@]7([C@@H]([C@H]([C@@](O[C@@]([C@H](O1)CO)([H])[C@@H]([C@H]2O)O)(O[C@@H]7CO)[H])O)O)[H])(O[C@@H]6CO)[H])O)O)[H])O)O)[H])([H])O[C@@H]4CO)O)O)[H])([H])O[C@@H]3CO)O)O)[H])[H]
ALGELDRATE	03J11K103C	[Al+3].[OH-].O.[OH-].[OH-]
ALLANTOIN	344S277G0Z	N1C(NC(C1=O)NC(=O)N)=O
ALUMINUM ACETATE	80EHD8I43D	CC([O-])=O.[Al+3].CC([O-])=O.CC([O-])=O
ALUMINUM HYDROXIDE	5QB0T2IUN0	[Al+3].[OH-].[OH-].[OH-]
ALUMINUM MONOSTEARATE	P9BC99461E	C(CCCCCCCCCCCCCCC([O-])=O)CC.[Al+3].[OH-].[OH-]
ALUMINUM OXIDE	LMI26O6933	[Al+3].[O-2].[Al+3].[O-2].[O-2]
ALUMINUM SILICATE	T1FAD4SS2M	[Si]([O-])([O-])([O-])[O-].[O-2].[Al+3].[Al+3]
ALUMINUM SILICATE PENTAHYDRATE	IQ2A4DQ696	[Si]([O-])([O-])([O-])[O-].[O-2].[Al+3].O.[Al+3].O.O.O.O
ALUMINUM STEARATE	U6XF9NP8HM	[Al+3].C(CC)CCCCCCCCCCCCCCC([O-])=O.C(CC)CCCCCCCCCCCCCCC([O-])=O.C(CC)CCCCCCCCCCCCCCC([O-])=O
ALUMINUM SULFATE	34S289N54E	S([O-])([O-])(=O)=O.[Al+3].O.[Al+3].S([O-])([O-])(=O)=O.S([O-])([O-])(=O)=O
ALUMINUM SULFATE ANHYDROUS	I7T908772F	[O-]S(=O)([O-])=O.[Al+3].[O-]S(=O)([O-])=O.[O-]S(=O)([O-])=O.[Al+3]
AMARANTH	37RBV3X49K	c1(c(c(cc2c1ccc(c2)S([O-])(=O)=O)S([O-])(=O)=O)O)/N=N/c3c4c(c(cc3)S([O-])(=O)=O)cccc4.[Na+].[Na+].[Na+]
AMINOBENZOATE SODIUM	75UI7QUZ5J	C(c1ccc(cc1)N)([O-])=O.[Na+]
AMINOMETHYLPROPANOL	LU49E6626Q	C(N)(CO)(C)C
AMMONIA SOLUTION	5138Q19F1X	N
AMMONIUM ACETATE	RRE756S6Q2	C([O-])(=O)C.[NH4+]
AMMONIUM CHLORIDE	01Q9PC255D	[NH4+].[Cl-]
AMMONIUM LAURYL SULFATE	Q7AO2R1M0B	S(=O)(=O)([O-])OCCCCCCCCCCCC.[NH4+]
AMMONIUM PHOSPHATE, DIBASIC	10LGE70FSU	[NH4+].[O-]P(=O)(O)[O-].[NH4+]
AMMONIUM SULFATE	SU46BAM238	[O-]S(=O)([O-])=O.[NH4+].[NH4+]
ANETHOLE	Q3JEK5DO4K	C(=C/C)\c1ccc(cc1)OC
ANHYDROUS CITRIC ACID	XF417D3PSL	C(CC(=O)O)(CC(=O)O)(C(=O)O)O
ANHYDROUS DEXTROSE	5SL0G7R0OK	OC[C@H]([C@H]([C@@H]([C@H](C=O)O)O)O)O
ANHYDROUS DIBASIC CALCIUM PHOSPHATE	L11K75P92J	P([O-])([O-])(=O)O.[Ca+2]
ANHYDROUS LACTOSE	3SY5LH9PMK	[C@]1([C@@H]([C@H]([C@@H](O)[C@H](O1)CO)O)O)(O[C@@]([C@@H]([C@@H](O)C=O)O)([C@H](O)CO)[H])[H]
ANHYDROUS TRISODIUM CITRATE	RS7A450LGA	[Na+].[O-]C(CC(CC([O-])=O)(O)C(=O)[O-])=O.[Na+].[Na+]
ANTIPYRINE	T3CHA1B51H	c1(n(n(C)c(c1)C)-c2ccccc2)=O
APAFLURANE	R40P36GDK6	C(C(C(F)(F)F)F)(F)(F)F
ARGININE	94ZLA3W45F	C(=N)(NCCC[C@@H](C(=O)O)N)N
ASCORBIC ACID	PQ6CK8PD0R	C1(=C([C@]([C@@H](O)CO)([H])OC1=O)O)O
ASCORBYL PALMITATE	QN83US2B0N	C(OC[C@@H]([C@@]1(C(=C(C(O1)=O)O)O)[H])O)(=O)CCCCCCCCCCCCCCC
ASPARTAME	Z0H242BBR1	C(N[C@H](C(=O)OC)Cc1ccccc1)([C@H](CC(=O)O)N)=O
ASPARTIC ACID	30KYC7MIAI	C(C(=O)O)[C@@H](C(=O)O)N
BARIUM SULFATE	25BB7EKE2E	S([O-])([O-])(=O)=O.[Ba+2]
BENTONITE	A3N5ZCN45C	[Si](=O)=O.O.[Al+3].[O-2].[Al+3].[O-2].[O-2].[Si](=O)=O.[Si](=O)=O.[Si](=O)=O
BENZALDEHYDE	TA269SD04T	c1ccc(cc1)C=O
BENZENESULFONIC ACID	685928Z18A	c1ccc(cc1)S(=O)(=O)O
BENZETHONIUM CHLORIDE	PH41D05744	C(c1ccc(OCCOCC[N+](Cc2ccccc2)(C)C)cc1)(CC(C)(C)C)(C)C.[Cl-]
BENZOCAINE	U3RSY48JW5	C(c1ccc(cc1)N)(=O)OCC
BENZODODECINIUM BROMIDE	IRY12B2TQ6	[N+](Cc1ccccc1)(CCCCCCCCCCCC)(C)C.[Br-]
BENZOIC ACID	8SKN0B0MIM	C(O)(=O)c1ccccc1
BENZOIN, (+/-)-	L7J6A1NE81	C(C(c1ccccc1)O)(=O)c2ccccc2
BENZYL ALCOHOL	LKG8494WBH	c1ccc(cc1)CO
BENZYL BENZOATE	N863NB338G	C(OCc1ccccc1)(=O)c2ccccc2
BENZYL CHLORIDE	83H19HW7K6	c1ccc(cc1)CCl
BETA CAROTENE	01YAE03M7J	C1(/C=C/C(=C/C=C/C(=C/C=C/C=C(/C=C/C=C(/C=C/C2=C(CCCC2(C)C)C)\C)\C)/C)/C)=C(CCCC1(C)C)C
BETADEX	JV039JZZ3A	[C@]12(O[C@]3([C@@H]([C@@H](O)[C@](O[C@@H]3CO)(O[C@]4([C@@H]([C@@H](O)[C@](O[C@@H]4CO)(O[C@]5([C@@H]([C@H]([C@](O[C@]6([H])[C@H](O[C@](O[C@]7([C@@H]([C@H]([C@@](O[C@@]8([C@H](O[C@](O[C@]([C@@H]([C@H]1O)O)([H])[C@H](O2)CO)([C@@H]([C@H]8O)O)[H])CO)[H])(O[C@@H]7CO)[H])O)O)[H])([C@@H]([C@H]6O)O)[H])CO)([H])O[C@@H]5CO)O)O)[H])[H])O)[H])[H])O)[H])[H]
BETADEX SULFOBUTYL ETHER SODIUM	2PP9364507	C(CCCOC[C@@H]1[C@]2(O[C@@]3([C@@H]([C@H]([C@@](O[C@]4(O[C@@H]([C@](O[C@@]5([C@@H]([C@H]([C@@](O[C@]6(O[C@@H]([C@](O[C@@]7([C@@H]([C@H]([C@](O[C@]8(O[C@@H]([C@](O[C@](O1)([H])[C@H](O)[C@H]2O)([H])[C@@H]([C@H]8O)O)COCCCCS(=O)(=O)[O-])[H])([C@H](O7)COCCCCS([O-])(=O)=O)[H])O)O)[H])([H])[C@@H]([C@H]6O)O)COCCCCS([O-])(=O)=O)[H])([H])[C@@H](CO)O5)O)O)[H])([H])[C@@H]([C@H]4O)O)COCCCCS([O-])(=O)=O)[H])([H…
BETANAPHTHOL	P2Z71CIK5H	c12cc(O)ccc1cccc2
BISMUTH SUBCARBONATE	M41L2IN55T	[Bi+3].[O-2].[O-]C([O-])=O.[Bi+3].[O-2]
BORIC ACID	R57ZHV85D4	B(O)(O)O
BUTANE	6LV4FOR43R	CCCC
BUTYL ALCOHOL	8PJ61P6TS3	OCCCC
BUTYL STEARATE	6Y0AI5605C	C(=O)(OCCCC)CCCCCCCCCCCCCCCCC
BUTYLATED HYDROXYTOLUENE	1P9D0Z171K	Cc1cc(c(O)c(c1)C(C)(C)C)C(C)(C)C
BUTYLENE GLYCOL	3XUS85K0RA	C(C(O)C)CO
BUTYLPARABEN	3QPI1U3FV8	C(c1ccc(cc1)O)(=O)OCCCC
CAFFEINE	3G6A5W338E	c12c(c(=O)n(c(n1C)=O)C)n(C)cn2
CALCIUM	SY7Q814VUP	[Ca]
CALCIUM ACETATE	Y882YXF34X	[Ca+2].CC([O-])=O.CC([O-])=O
CALCIUM CARBONATE	H0G9379FGK	C([O-])([O-])=O.[Ca+2]
CALCIUM CHLORIDE	M4I0D6VV5M	[Ca+2].[Cl-].O.[Cl-].O
CALCIUM CHLORIDE ANHYDROUS	OFM21057LP	[Ca+2].[Cl-].[Cl-]
CALCIUM CITRATE	MLM29U2X85	[Ca+2].[O-]C(=O)CC(O)(C(=O)[O-])CC(=O)[O-].O.[Ca+2].[Ca+2].[O-]C(=O)CC(O)(C(=O)[O-])CC(=O)[O-].O.O.O
CALCIUM HYDROXIDE	PF5DZW74VN	[Ca+2].[OH-].[OH-]
CALCIUM PHOSPHATE, MONOBASIC, ANHYDROUS	701EKV9RMN	OP([O-])(O)=O.[Ca+2].OP([O-])(O)=O
CALCIUM PYROPHOSPHATE	X69NU20D19	P(OP([O-])([O-])=O)([O-])([O-])=O.[Ca+2].[Ca+2]
CALCIUM SACCHARATE	6AP9J91K4V	[C@H](O)([C@H](O)[C@@H](O)C(=O)[O-])[C@H](O)C(=O)[O-].[Ca+2].O.O.O.O
CALCIUM SILICATE	S4255P4G5M	[Ca+2].[Si](O)([O-])(O)O.[Si](O)([O-])(O)O
CALCIUM STEARATE	776XM7047L	C([O-])(=O)CCCCCCCCCCCCCCCCC.[Ca+2].C([O-])(=O)CCCCCCCCCCCCCCCCC
CALCIUM SULFATE ANHYDROUS	E934B3V59H	S([O-])([O-])(=O)=O.[Ca+2]
CALCIUM SULFATE DIHYDRATE	4846Q921YM	S([O-])([O-])(=O)=O.[Ca+2].O.O
CALDIAMIDE SODIUM	1M6415C70M	O.[Ca+2].CN(C(=O)CN(CCN(CCN(CC([O-])=O)CC(=O)N(C)[H])CC([O-])=O)CC([O-])=O)[H].[Na+]
CAMPHOR (SYNTHETIC)	5TJD82A1ET	[C@]12(C([C@@H](CC1=O)CC2)(C)C)C
CAPTAN	EOL5G26Q9F	N1(C([C@]2(CC=CC[C@]2(C1=O)[H])[H])=O)SC(Cl)(Cl)Cl
CARBON DIOXIDE	142M471B3J	C(=O)=O
CETETH-2	7H8VAM7778	C(COCCO)OCCCCCCCCCCCCCCCC
CETYL ALCOHOL	936JST6JCN	OCCCCCCCCCCCCCCCC
CETYL PALMITATE	5ZA2S6B08X	C(=O)(OCCCCCCCCCCCCCCCC)CCCCCCCCCCCCCCC
CETYLPYRIDINIUM CHLORIDE	D9OM4SK49P	[n+]1(CCCCCCCCCCCCCCCC)ccccc1.[Cl-].O
CHLOROBUTANOL	HM4YQM8WRC	C(C(O)(C)C)(Cl)(Cl)Cl
CHLOROBUTANOL HEMIHYDRATE	3X4P6271OX	CC(O)(C)C(Cl)(Cl)Cl.O.CC(O)(C)C(Cl)(Cl)Cl
CHLOROCRESOL	36W53O7109	c1(c(ccc(c1)O)Cl)C
CHLOROXYLENOL	0F32U78V2Q	c1(c(cc(cc1C)O)C)Cl
CHOLESTEROL	97C5T2UQ7J	[C@]12([C@]([C@@]3(CC=C4[C@@]([C@]3(CC1)[H])(CC[C@H](O)C4)C)[H])(CC[C@@]2([C@@H](CCCC(C)C)C)[H])[H])C
CINNAMALDEHYDE	SR60A3XG0F	C(=C/c1ccccc1)\C=O
CITRIC ACID MONOHYDRATE	2968PHW8QP	C(CC(=O)O)(CC(=O)O)(C(=O)O)O.O
CREATININE	AYI8EX34EU	C1(=NC(=O)CN1C)N
CUPRIC SULFATE	LRX7AJ16DT	S(=O)(=O)([O-])[O-].[Cu+2].O.O.O.O.O
CYANOCOBALAMIN	P6YC3EG204	[C-]#N.[Co+3].[C@@]12([C@]([C@@H](C(=N1)/C(/C)=C3/[C@]([C@@H](C(=N3)/C=C/4N=C([C@H](C4(C)C)CCC(=O)N)/C(=C\5/[C@@]([C@H](C2[N-]5)CC(=O)N)(CCC(NC[C@H](OP(O[C@H]6[C@H]([C@@H](n7cnc8c7cc(c(c8)C)C)O[C@@H]6CO)O)([O-])=O)C)=O)C)/C)CCC(=O)N)(CC(=O)N)C)CCC(=O)N)(CC(=O)N)C)C
CYCLOMETHICONE 5	0THT5PCI0R	C[Si]1(O[Si](O[Si](O[Si](O[Si](O1)(C)C)(C)C)(C)C)(C)C)C
CYSTEINE	K848JZ4886	C([C@@H](C(=O)O)N)S
CYSTEINE HYDROCHLORIDE	ZT934N0X4W	C([C@@H](N)CS)(=O)O.Cl.O
CYSTEINE HYDROCHLORIDE ANHYDROUS	A9U1687S1S	C([C@@H](N)CS)(=O)O.Cl
D&C GREEN NO. 5	8J6RDU8L9X	[Na+].c1(Nc2c(cc(cc2)C)S([O-])(=O)=O)c3C(c4ccccc4C(c3c(cc1)Nc5ccc(cc5S([O-])(=O)=O)C)=O)=O.[Na+]
D&C RED NO. 21 ALUMINUM LAKE	2M7H5Y5MJP	c1ccc(c(c1)C2c3cc(c(c(c3Oc4c2cc(c(c4Br)[O-])Br)Br)O)Br)C(=O)[O-].[Al+3].c1ccc(c(c1)C2c3cc(c(c(c3Oc4c2cc(c(c4Br)[O-])Br)Br)O)Br)C(=O)[O-].c1ccc(c(c1)C2c3cc(c(c(c3Oc4c2cc(c(c4Br)[O-])Br)Br)O)Br)C(=O)[O-].[Al+3]
D&C RED NO. 27	2LRS185U6K	C12(OC(c3c1c(Cl)c(Cl)c(Cl)c3Cl)=O)c4cc(c(c(c4Oc5c2cc(c(c5Br)O)Br)Br)O)Br
D&C RED NO. 27 ALUMINUM LAKE	ZK64F7XSTX	c1(c(Br)cc2c(oc3-c(c2-c4c(c(c(c(c4C([O-])=O)Cl)Cl)Cl)Cl)cc(c(=O)c3Br)Br)c1Br)[O-].[Al+3].[Al+3].c1(c(Br)cc2c(c1Br)oc3-c(c2-c4c(c(c(c(c4C([O-])=O)Cl)Cl)Cl)Cl)cc(c(=O)c3Br)Br)[O-].c1(c(Br)cc2c(c1Br)oc3-c(c2-c4c(c(c(c(c4C([O-])=O)Cl)Cl)Cl)Cl)cc(c(=O)c3Br)Br)[O-]
D&C RED NO. 28	767IP0Y5NH	c1(c(Br)cc2c(oc3-c(c2-c4c(c(c(c(c4C([O-])=O)Cl)Cl)Cl)Cl)cc(c(=O)c3Br)Br)c1Br)[O-].[Na+].[Na+]
D&C RED NO. 30	2S42T2808B	c1c2S\C(\C(c2c(C)cc1Cl)=O)=C/3\Sc4cc(Cl)cc(c4C3=O)C
D&C RED NO. 33	9DBA0SBB0L	c12cc(c(c(c2c(cc(c1)S(=O)(=O)[O-])N)O)/N=N/c3ccccc3)S(=O)(=O)[O-].[Na+].[Na+]
D&C RED NO. 36	OE8ZA0KN9Z	c1(c2ccccc2ccc1O)\N=N\c3ccc(cc3Cl)[N+]([O-])=O
D&C RED NO. 6 BARIUM LAKE	K4XZD9W99K	[Ba+2].c1cc(c(S([O-])(=O)=O)cc1C)/N=N/c2c(c(cc3c2cccc3)C([O-])=O)O
D&C RED NO. 7	ECW0LZ41X8	[Ca+2].c1(/N=N/c2ccc(cc2S([O-])(=O)=O)C)c3ccccc3cc(C([O-])=O)c1O
DEHYDROACETIC ACID	2KAG279R6R	Cc1cc(c(C(=O)C)c(=O)o1)O
DENATONIUM BENZOATE	4YK5Z54AT2	c1(NC(C[N+](CC)(Cc2ccccc2)CC)=O)c(cccc1C)C.C([O-])(=O)c1ccccc1.O
DEXTROSE MONOHYDRATE	LX22YL083G	OC[C@H]([C@H]([C@@H]([C@H](C=O)O)O)O)O.O
DIATRIZOIC ACID	5UVC90J1LK	c1(c(c(NC(=O)C)c(c(c1I)NC(=O)C)I)I)C(=O)O
DIBASIC CALCIUM PHOSPHATE DIHYDRATE	O7TSZ97GEP	P([O-])([O-])(=O)O.[Ca+2].O.O
DIBASIC POTASSIUM PHOSPHATE	CI71S98N1Z	[O-]P(O)([O-])=O.[K+].[K+]
DIBUTYL SEBACATE	4W5IH7FLNY	C(=O)(OCCCC)CCCCCCCCC(=O)OCCCC
DICHLOROBENZYL ALCOHOL	1NKX3648J9	c1(c(ccc(c1)Cl)CO)Cl
DICHLORODIFLUOROMETHANE	OFM06SG1KO	C(Cl)(Cl)(F)F
DICHLOROTETRAFLUOROETHANE	6B5VVT93AR	C(C(Cl)(F)F)(F)(F)Cl
DIETHANOLAMINE	AZE05TDV2V	N(CCO)CCO
DIETHYL PHTHALATE	UF064M00AF	c1(c(C(=O)OCC)cccc1)C(=O)OCC
DIETHYL SEBACATE	I41B9FJK6V	C(=O)(OCC)CCCCCCCCC(=O)OCC
DIETHYLENE GLYCOL MONOETHYL ETHER	A1A1I8X02B	OCCOCCOCC
DIHYDROXYALUMINUM AMINOACETATE	DO250MG0W6	[Al+3].[O-]C(=O)CN.[OH-].O.[OH-]
DIHYDROXYALUMINUM SODIUM CARBONATE	84H8Z9550J	C([O-])(=O)[O-].[Na+].[Al+3].[OH-].[OH-]
DIISOPROPANOLAMINE	0W44HYL8T5	N(CC(O)C)CC(O)C
DIISOPROPYL ADIPATE	P7E6YFV72X	C(=O)(OC(C)C)CCCCC(=O)OC(C)C
DIISOPROPYLBENZOTHIAZYL-2-SULFENAMIDE	3LH1P5MUK0	c12c(sc(n1)SN(C(C)C)C(C)C)cccc2
DIMETHOXANE	S0859MSI8I	C1(OC(OC(C1)C)C)OC(=O)C
DIMETHYL ISOSORBIDE	SA6A6V432S	[C@]12([C@@]([C@@H](OC)CO1)(OC[C@H]2OC)[H])[H]
DIMETHYL SULFOXIDE	YOW8V9698H	[S+]([O-])(C)C
DINOSEB-AMMONIUM	B5TNV5E10B	c1(c(c(cc(c1)[N+](=O)[O-])[N+](=O)[O-])[O-])C(CC)C.[NH4+]
DIPALMITOYLPHOSPHATIDYLGLYCEROL, DL-	VA9U6BR3SB	P(O)(OCC(OC(=O)CCCCCCCCCCCCCCC)COC(=O)CCCCCCCCCCCCCCC)(=O)OCC(O)CO
DISODIUM CITRATE SESQUIHYDRATE	CZ1032CEKR	[Na+].O=C(CC(C([O-])=O)(O)CC(=O)[O-])[O-].[H+].O.[Na+].[Na+].[Na+].O=C(CC(C([O-])=O)(O)CC(=O)[O-])[O-].[H+].O.O
DISODIUM HYDROGEN CITRATE	6FO62KCQ7A	[H+].[O-]C(CC(CC([O-])=O)(O)C(=O)[O-])=O.[Na+].[Na+]
DISTEAROYLPHOSPHATIDYLCHOLINE, DL-	EAG959U971	P([O-])(OCC(OC(=O)CCCCCCCCCCCCCCCCC)COC(=O)CCCCCCCCCCCCCCCCC)(=O)OCC[N+](C)(C)C
DISTEAROYLPHOSPHATIDYLGLYCEROL, DL-	4271ZA8WXO	C(C(O)CO)OP(O)(=O)OCC(OC(CCCCCCCCCCCCCCCCC)=O)COC(=O)CCCCCCCCCCCCCCCCC
DMDM HYDANTOIN	BYR0546TOW	N1(C(N(CO)C(C1=O)(C)C)=O)CO
DOCOSANOL	9G1OE216XY	OCCCCCCCCCCCCCCCCCCCCCC
DOCUSATE SODIUM	F05Q2T2JA0	S(C(CC(=O)OCC(CC)CCCC)C(OCC(CC)CCCC)=O)([O-])(=O)=O.[Na+]
DOCUSATE SODIUM/SODIUM BENZOATE	656HXR6YXN	c1ccccc1C(=O)[O-].S(C(CC(=O)OCC(CC)CCCC)C(OCC(CC)CCCC)=O)([O-])(=O)=O.[Na+].[Na+]
EDETATE CALCIUM DISODIUM	25IH6R4SGF	C([O-])(=O)CN(CC(=O)[O-])CCN(CC([O-])=O)CC(=O)[O-].[Ca+2].[Na+].O.[Na+].O
EDETATE CALCIUM DISODIUM ANHYDROUS	8U5D034955	C([O-])(=O)CN(CC(=O)[O-])CCN(CC([O-])=O)CC(=O)[O-].[Na+].[Ca+2].[Na+]
EDETATE DISODIUM	7FLD91C86K	N(CC([O-])=O)(CC(=O)O)CCN(CC([O-])=O)CC(=O)O.[Na+].O.[Na+].O
EDETATE DISODIUM ANHYDROUS	8NLQ36F6MM	N(CC(O)=O)(CCN(CC(=O)O)CC([O-])=O)CC(=O)[O-].[Na+].[Na+]
EDETATE SODIUM	MP1J8420LU	C([O-])(=O)CN(CC(=O)[O-])CCN(CC([O-])=O)CC(=O)[O-].[Na+].[Na+].[Na+].[Na+]
EDETATE TRISODIUM	420IP921MB	C(=O)(CN(CC(=O)[O-])CCN(CC([O-])=O)CC(=O)[O-])O.[Na+].[Na+].[Na+]
EDETIC ACID	9G34HU7RV0	C(=O)(CN(CC(=O)O)CCN(CC(=O)O)CC(=O)O)O
ENTSUFON	4HI65O1DUA	S(CCOCCOCCOc1ccc(C(CC(C)(C)C)(C)C)cc1)(=O)(=O)O
ENTSUFON SODIUM	L6867H5FR4	S([O-])(CCOCCOCCOc1ccc(C(CC(C)(C)C)(C)C)cc1)(=O)=O.[Na+]
ERYTHORBIC ACID	311332OII1	C1(=C([C@@]([C@H](O)CO)(OC1=O)[H])O)O
ERYTHROSINE SODIUM ANHYDROUS	8TL7LH93FM	[Na+].c1(c(cc2c(oc3-c(c2-c4c(cccc4)C([O-])=O)cc(c(=O)c3I)I)c1I)I)[O-].[Na+]
ETHYL ACETATE	76845O8NMZ	C(=O)(OCC)C
ETHYL BUTYRATE	UFD2LZ005D	C(=O)(OCC)CCC
ETHYL MALTOL	L6Q8K29L05	c1(c(occc1=O)CC)O
ETHYL MYRISTATE	6995S49749	C(=O)(OCC)CCCCCCCCCCCCC
ETHYL OLEATE	Z2Z439864Y	C(=O)(OCC)CCCCCCC/C=C\CCCCCCCC
ETHYL VANILLATE	V38JK4Z93O	C(c1cc(OC)c(cc1)O)(=O)OCC
ETHYL VANILLIN	YC9ST449YJ	c1(c(ccc(c1)C=O)O)OCC
ETHYLENE	91GW059KN7	C=C
ETHYLENE GLYCOL	FC72KVT52F	C(CO)O
ETHYLENE GLYCOL MONOETHYL ETHER	IDK7C2HS09	OCCOCC
ETHYLENE OXIDE	JJH7GNN18P	O1CC1
ETHYLENEDIAMINE	60V9STC53F	C(CN)N
ETHYLENEDIAMINE DIHYDROCHLORIDE	91WQV43244	Cl.NCCN.Cl
ETHYLHEXYL HYDROXYSTEARATE	B7I80BVV5E	C(=O)(OCC(CC)CCCC)CCCCCCCCCCC(O)CCCCCC
ETHYLPARABEN	14255EXE39	C(c1ccc(cc1)O)(=O)OCC
ETHYLPARABEN SODIUM	Z0D00IVA10	C(c1ccc([O-])cc1)(=O)OCC.[Na+]
EUCALYPTOL	RV6J6604TK	O1C([C@H]2CCC1(CC2)C)(C)C
EXT. D&C YELLOW NO. 7	08F8S9O3I5	c1(S([O-])(=O)=O)ccc2c(c1)c([O-])c([N+]([O-])=O)cc2[N+]([O-])=O.[Na+].[Na+]
FD&C BLUE NO. 1 ALUMINUM LAKE	J9EQA3S2JM	c1(ccccc1/C(=C2/C=CC(\C=C2)=[N+](\CC)/Cc3cc(ccc3)S([O-])(=O)=O)/c4ccc(cc4)N(CC)Cc5cc(ccc5)S([O-])(=O)=O)S(=O)(=O)[O-].[Al+3].[Al+3].c1(ccccc1/C(=C2/C=CC(\C=C2)=[N+](\CC)/Cc3cc(ccc3)S([O-])(=O)=O)/c4ccc(cc4)N(CC)Cc5cc(ccc5)S([O-])(=O)=O)S(=O)(=O)[O-].c1(ccccc1/C(=C2/C=CC(\C=C2)=[N+](\CC)/Cc3cc(ccc3)S([O-])(=O)=O)/c4ccc(cc4)N(CC)Cc5cc(ccc5)S([O-])(=O)=O)S(=O)(=O)[O-]
FD&C BLUE NO. 2 ALUMINUM LAKE	4AQJ3LG584	C/1(=C\2/Nc3ccc(S(=O)(=O)[O-])cc3C2=O)\Nc4ccc(S(=O)(=O)[O-])cc4C1=O.[Al+3].C/1(=C\2/Nc3c(C2=O)cc(S(=O)(=O)[O-])cc3)\Nc4c(C1=O)cc(S(=O)(=O)[O-])cc4.C/1(=C\2/Nc3c(C2=O)cc(S(=O)(=O)[O-])cc3)\Nc4c(C1=O)cc(S(=O)(=O)[O-])cc4.[Al+3]
FD&C RED NO. 3	PN2ZH5LOQY	c1([O-])c(c2c(c(-c3ccccc3C([O-])=O)c4-c(o2)c(c(=O)c(I)c4)I)cc1I)I.[Na+].O.[Na+]
FD&C RED NO. 40	WZB9127XOA	c1c(ccc2c(c(ccc21)O)/N=N/c3c(cc(c(c3)C)S(=O)(=O)[O-])OC)S(=O)([O-])=O.[Na+].[Na+]
FD&C RED NO. 40 ALUMINUM LAKE	6T47AS764T	N(=N/c1c(OC)cc(S(=O)(=O)[O-])c(C)c1)\c2c3c(cc(S(=O)(=O)[O-])cc3)ccc2[O-].[Al+3]
FD&C YELLOW NO. 5	I753WB2F1M	[Na+].S(c1ccc(cc1)/N=N/c2c(n(-c3ccc(S([O-])(=O)=O)cc3)nc2C([O-])=O)O)([O-])(=O)=O.[Na+].[Na+]
FD&C YELLOW NO. 5 ALUMINUM LAKE	JQ6BLH9FR7	S(c1ccc(cc1)/N=N/c2c(n(-c3ccc(S([O-])(=O)=O)cc3)nc2C([O-])=O)O)([O-])(=O)=O.[Al+3]
FD&C YELLOW NO. 6	H77VEI93A8	c1c2c(ccc(c2)S([O-])(=O)=O)c(c(c1)O)/N=N/c3ccc(cc3)S([O-])(=O)=O.[Na+].[Na+]
FD&C YELLOW NO. 6 ALUMINUM LAKE	GYP6Z2JR6Q	c1c2c(ccc(c2)S([O-])(=O)=O)c(c(c1)[O-])/N=N/c3ccc(cc3)S([O-])(=O)=O.[Al+3]
FERRIC OXIDE RED	1K09F3G675	[Fe+3].[O-2].[Fe+3].[O-2].[O-2]
FERRIC OXIDE YELLOW	EX438O2MRT	[OH-].[O-2].[Fe+3].O
FERROSOFERRIC OXIDE	XM0M87F357	[Fe+3].[O-2].[Fe+2].[O-2].[O-2].[O-2].[Fe+3]
FERROUS OXIDE	G7036X8B5H	[Fe+2].[O-2]
FORMIC ACID	0YIW783RG1	C(=O)O
FRUCTOSE	6YSS42VSEV	[C@H]([C@@H](C(CO)=O)O)([C@@H](CO)O)O
FUMARIC ACID	88XHZ13131	C(\C=C\C(=O)O)(=O)O
GALACTOSE	X2RN3Q8DNE	C(O)[C@@H](O)[C@H](O)[C@H](O)[C@@H](O)C=O
GALACTOSE MONOHYDRATE	2C22T7DYYR	C(O)[C@@H](O)[C@H](O)[C@H](O)[C@@H](O)C=O.O
GENTISIC ACID	VP36V95O3T	c1(C(=O)O)c(ccc(c1)O)O
GLUCEPTATE SODIUM	3D49LE7HM2	[C@H]([C@H](C([O-])=O)O)([C@H]([C@@H]([C@H](O)CO)O)O)O.[Na+]
GLUCONIC ACID	R4R8J0Q44B	[C@@H]([C@H]([C@@H]([C@H](O)CO)O)O)(C(=O)O)O
GLUCONOLACTONE	WQ29KQ9POT	C([C@@H]1[C@H]([C@@H]([C@H](C(=O)O1)O)O)O)O
GLUTAMIC ACID HYDROCHLORIDE	M0C2SP444T	C(=O)([C@H](CCC(=O)O)N)O.Cl
GLUTARAL	T3C89M417N	O=CCCCC=O
GLYCERIN	PDC6A3C0OX	C(C(CO)O)O
GLYCERYL 1-STEARATE	258491E1RZ	C(=O)(OCC(O)CO)CCCCCCCCCCCCCCCCC
GLYCERYL ISOSTEARATE	HYE7O27HAO	C(=O)(OCC(CO)O)CCCCCCCCCCCCCCC(C)C
GLYCERYL RICINOLEATE	ZUE0CEL42O	C(=O)(OCC(O)CO)CCCCCCC/C=C\C[C@H](O)CCCCCC
GLYCERYL TRISTEARATE	P6OCJ2551R	C(OC(COC(=O)CCCCCCCCCCCCCCCCC)COC(=O)CCCCCCCCCCCCCCCCC)(=O)CCCCCCCCCCCCCCCCC
GLYCINE	TE7660XO1C	C(=O)(O)CN
GLYCINE HYDROCHLORIDE	225ZLC74HX	Cl.NCC(O)=O
GLYCOL STEARATE	0324G66D0E	C(=O)(OCCO)CCCCCCCCCCCCCCCCC
GUINEA GREEN B	4L2574620F	C(\c1ccc(N(Cc2cc(ccc2)S(=O)(=O)[O-])CC)cc1)(=C/3C=C/C(=[N+](/Cc4cc(ccc4)S(=O)(=O)[O-])\CC)C=C3)/c5ccccc5.[Na+]
HEXYLENE GLYCOL	KEH0A3F75J	C(CC(O)C)(O)(C)C
HISTIDINE	4QD397987E	n1c(C[C@@H](C(=O)O)N)c[nH]c1
HYDROCHLORIC ACID	QTT17582CB	Cl
HYDROGEN PEROXIDE	BBX060AN9V	OO
HYDROXYETHYLPIPERAZINE ETHANE SULFONIC ACID	RWW266YE9I	S(CCN1CCN(CCO)CC1)(=O)(=O)O
HYDROXYPROPYL .GAMMA.-CYCLODEXTRIN	P6BYU725IU	[C@]12([C@@H]([C@H]([C@@]([C@H](O1)COCC(C)O)(O[C@@]3([C@@H]([C@H]([C@@]([C@H](O3)CO)(O[C@@]4([C@@H]([C@H]([C@@]([C@H](O4)COCC(C)O)(O[C@@]5([C@@H]([C@H]([C@@]([C@H](O5)COCC(O)C)(O[C@@]6([C@@H]([C@H]([C@@]([C@H](O6)COCC(C)O)(O[C@@]7([C@@H]([C@H]([C@@]([C@H](O7)COCC(C)O)(O[C@@]8([C@@H]([C@H]([C@@]([C@H](O8)CO)(O[C@@]9([C@@H]([C@H]([C@@]([C@H](O9)CO)(O2)[H])O)O)[H])[H])O)O)[H])[H])O)O)[H])[H])O)O)[H]…
HYDROXYPROPYL BETADEX	1I96OHX6EK	[C@]12([C@@H]([C@H]([C@]([C@H](O1)CO)([H])O[C@@]3([C@@H](C[C@]([C@H](O3)COCC(O)C)([H])O[C@@]4([C@@H]([C@H]([C@]([C@H](O4)COCC(C)O)([H])O[C@@]5([C@@H]([C@H]([C@]([C@H](O5)CO)([H])O[C@@]6([C@@H]([C@H]([C@]([C@H](O6)COCC(C)O)([H])O[C@@]7([C@@H]([C@H]([C@]([C@H](O7)CO)([H])O[C@@]8([C@@H]([C@H]([C@]([C@H](O8)CO)([H])O2)O)OCC(C)O)[H])O)O)[H])O)O)[H])OCC(C)O)O)[H])O)O)[H])O)[H])O)OCC(C)O)[H]
IMIDUREA	M629807ATL	N1(C(NC(C1NC(NCNC(NC2N(C(=O)NC2=O)CO)=O)=O)=O)=O)CO
INDIGOTINDISULFONATE SODIUM	D3741U8K7L	c1(ccc2c(C(\C(\N2)=C/3\C(c4c(ccc(c4)S(=O)([O-])=O)N3)=O)=O)c1)S(=O)(=O)[O-].[Na+].[Na+]
IRON	E1UOL152H7	[Fe]
ISOBUTANE	BXR49TP611	C(C)(C)C
ISOLEUCINE	04Y7590D77	C([C@@H](N)[C@H](CC)C)(=O)O
ISOPROPYL ALCOHOL	ND2M416302	OC(C)C
ISOPROPYL ISOSTEARATE	C67IXB9Y7T	CC(CCCCCCCCCCCCCCC(=O)OC(C)C)C
ISOPROPYL MYRISTATE	0RE8K4LNJS	C(=O)(OC(C)C)CCCCCCCCCCCCC
ISOPROPYL PALMITATE	8CRQ2TH63M	CCCCCCCCCCCCCCCC(=O)OC(C)C
KAOLIN	24H4NWX5CO	[Al+3].O.[Si]([O-])(O[Si]([O-])([O-])[O-])([O-])[O-].O.[Al+3]
LACTIC ACID, DL-	3B8D35Y7S4	C(=O)(C(O)C)O
LACTIC ACID, L-	F9S9FFU82N	C(=O)([C@@H](O)C)O
LACTITOL MONOHYDRATE	UH2K6W1Y64	OC[C@@H]([C@H]([C@@H]([C@@H](CO)O)O[C@@H]1O[C@H](CO)[C@H](O)[C@H](O)[C@H]1O)O)O.O
LACTOBIONIC ACID	65R938S4DV	O([C@H]([C@H](O)CO)[C@H](O)[C@H](C(O)=O)O)[C@@H]1O[C@@H]([C@@H]([C@@H]([C@H]1O)O)O)CO
LACTOSE MONOHYDRATE	EWQ57Q8I5X	[C@]1([C@@H]([C@H]([C@@H](O)[C@H](O1)CO)O)O)(O[C@H]2[C@@H]([C@@H](O)[C@H](O[C@@H]2CO)O)O)[H].O
LANOSTEROL	1J05Z83K3M	[C@@]12(C3=C([C@]4(CC[C@@H](C([C@@]4(CC3)[H])(C)C)O)C)CC[C@@]1([C@]([C@@H](CCC=C(C)C)C)([H])CC2)C)C
LAURAMINE OXIDE	4F6FC4MI8W	[N+]([O-])(CCCCCCCCCCCC)(C)C
LAURETH-2	D4D38LT1L5	C(CCCCCCCCCCC)OCCOCCO
LAURIC DIETHANOLAMIDE	I29I2VHG38	C(N(CCO)CCO)(=O)CCCCCCCCCCC
LAURYL LACTATE	G5SU0BFK7O	C(=O)(C(O)C)OCCCCCCCCCCCC
LAURYL SULFATE	DIQ16UC154	S(=O)(=O)(O)OCCCCCCCCCCCC
LEUCINE	GMW67QNF9C	C([C@H](CC(C)C)N)(=O)O
LEVOMENTHOL	BZ1R15MTK7	C1[C@H]([C@@H](C[C@@H](C1)C)O)C(C)C
LEVULINIC ACID	RYX5QG61EI	CC(=O)CCC(=O)O
LIGHT GREEN CF YELLOWISH	K414AX1M5S	C(\c1ccc(N(Cc2cc(ccc2)S(=O)(=O)[O-])CC)cc1)(=C/3C=C/C(=[N+](/Cc4cc(ccc4)S(=O)(=O)[O-])\CC)C=C3)/c5ccc(S(=O)(=O)[O-])cc5.[Ca+2]
LIGHT GREEN SF YELLOWISH	3F7BHA64Z0	C(\c1ccc(N(Cc2cc(ccc2)S(=O)(=O)[O-])CC)cc1)(=C/3C=C/C(=[N+](/Cc4cc(ccc4)S(=O)(=O)[O-])\CC)C=C3)/c5ccc(S(=O)(=O)[O-])cc5.[Na+].[Na+]
LIME (CALCIUM OXIDE)	C7X2M0VVNH	[Ca+2].[O-2]
LIMONENE, (+)-	GFD7C86Q1W	C([C@H]1CC=C(CC1)C)(=C)C
LYSINE	K3Z4F929H6	C(=O)([C@@H](N)CCCCN)O
LYSINE ACETATE	TTL6G7LIWZ	C(=O)([C@@H](N)CCCCN)O.C(=O)(O)C
LYSINE HYDROCHLORIDE	JNJ23Q2COM	C(O)([C@@H](N)CCCCN)=O.Cl
LYSINE MONOHYDRATE	F7625B974U	C(=O)([C@@H](N)CCCCN)O.O
MAGNESIUM ALUMINUM SILICATE TYPE IC	XLI9KNX1FT	[Mg+2].[Si+4].[O-2].O.[Al+3]
MAGNESIUM ALUMINUM SILICATE TYPE IIA	II0CAA4909	[Mg+2].[Si+4].[O-2].O.[Al+3]
MAGNESIUM CARBONATE	0E53J927NA	C([O-])(=O)[O-].[Mg+2].O
MAGNESIUM CHLORIDE	02F3473H9O	[Mg+2].[Cl-].O.[Cl-].O.O.O.O.O
MAGNESIUM HYDROXIDE	NBZ3QY004S	[Mg+2].[OH-].[OH-]
MAGNESIUM NITRATE	77CBG3UN78	[Mg+2].[N+]([O-])(=O)[O-].[N+]([O-])(=O)[O-]
MAGNESIUM OXIDE	3A3U0GI71G	[O-2].[Mg+2]
MAGNESIUM SILICATE	9B9691B2N9	[Si+4].[O-2].[Mg+2].[O-2].[O-2]
MAGNESIUM STEARATE	70097M6I30	C(=O)([O-])CCCCCCCCCCCCCCCCC.[Mg+2].C(=O)([O-])CCCCCCCCCCCCCCCCC
MAGNESIUM SULFATE ANHYDROUS	ML30MJ2U7I	S([O-])([O-])(=O)=O.[Mg+2]
MAGNESIUM TRISILICATE	C2E1CI501T	[O-][Si](O[Si](O[Si]([O-])=O)([O-])[O-])=O.[Mg+2].O.[Mg+2]
MALEIC ACID	91XW058U2C	C(/C=C\C(=O)O)(=O)O
MALIC ACID	817L1N4CKP	C(C(=O)O)C(C(=O)O)O
MALIC ACID, L-	J3TZF807X5	C(C(=O)O)[C@@H](C(=O)O)O
MALTITOL	D65DG142WK	[C@H]1([C@@H]([C@@H](O)[C@@H]([C@H](O1)CO)O)O)O[C@@]([C@@H]([C@@H](O)CO)O)([C@H](O)CO)[H]
MALTOL	3A9RD92BS4	c1(c(occc1=O)C)O
MALTOSE ANHYDROUS	66Y63L379N	[C@@]1([C@@H]([C@H]([C@@H]([C@H](O1)CO)O)O)O)(O[C@@H]([C@@H]([C@@H](O)C=O)O)[C@H](O)CO)[H]
MALTOSE MONOHYDRATE	DM477EE40D	O.[C@@]1([C@@H]([C@H]([C@@H]([C@H](O1)CO)O)O)O)(O[C@@H]([C@@H]([C@@H](O)C=O)O)[C@H](O)CO)[H]
MANNITOL	3OWL53L36A	[C@H]([C@@H]([C@H](O)CO)O)([C@H](O)CO)O
MEGLUMINE	6HG8UB2MUY	[C@H]([C@@H]([C@@H](O)CNC)O)([C@H](O)CO)O
METACRESOL	GGO4Y809LO	c1c(O)cccc1C
METANIL YELLOW	7SPF5O5BW8	c1(/N=N/c2cc(ccc2)S([O-])(=O)=O)ccc(cc1)Nc3ccccc3.[Na+]
METHANESULFONIC ACID	12EH9M7279	CS(=O)(=O)O
METHIONINE	AE28F7PNPL	C(=O)([C@@H](N)CCSC)O
METHYL CHLORIDE	A6R43525YO	ClC
METHYL ETHYL KETONE	6PT9KLV9IO	O=C(CC)C
METHYL LAURATE	8IPS6BI6KW	C(=O)(OC)CCCCCCCCCCC
METHYL SALICYLATE	LAV5U5022Y	c1(C(=O)OC)c(O)cccc1
METHYL STEARATE	8D4NXF3ZH7	C(=O)(OC)CCCCCCCCCCCCCCCCC
METHYLCHLOROISOTHIAZOLINONE	DEL7T5QRPN	c1c(n(C)sc1Cl)=O
METHYLENE BLUE	T42P99266K	[s+]1c2cc(N(C)C)ccc2nc3c1cc(N(C)C)cc3.[Cl-].O.O.O
METHYLPARABEN	A2I8C7HI9T	C(c1ccc(O)cc1)(=O)OC
METHYLPARABEN SODIUM	CR6K9C2NHK	C(c1ccc([O-])cc1)(=O)OC.[Na+]
METHYLPYRROLIDONE	JR9CE63FPM	N1(C(=O)CCC1)C
MIRIPIRIUM CHLORIDE	3D6CWI0P23	[n+]1(ccc(C)cc1)CCCCCCCCCCCCCC.[Cl-]
MONOBASIC POTASSIUM PHOSPHATE	4J9FJ0HL51	P([O-])(=O)(O)O.[K+]
MONOSODIUM CITRATE	68538UP9SE	[O-]C(CC(CC([O-])=O)(O)C(=O)[O-])=O.[Na+].[H+].[H+]
MONOSODIUM GLUTAMATE	W81N5U6R6U	C([O-])(=O)[C@H](CCC(=O)[O-])N.[Na+].O.[H+]
MONOTHIOGLYCEROL	AAO1P0WSXJ	SCC(O)CO
MYRISTIC ACID	0I3V7S25AW	CCCCCCCCCCCCCC(=O)O
MYRISTYL ALCOHOL	V42034O9PU	OCCCCCCCCCCCCCC
MYRISTYL LACTATE	1D822OC34X	C(=O)(C(O)C)OCCCCCCCCCCCCCC
N,N-DIMETHYLACETAMIDE	JCV5VDB3HY	C(N(C)C)(=O)C
N-ACETYL-D-ALANINE	IIE41SBQ9L	C([C@@H](C)NC(C)=O)(=O)O
NAPHTHOL BLUE BLACK	SZT789770M	[Na+].c12c(cc(S(=O)(=O)[O-])c(c1N)/N=N/c3ccc([N+](=O)[O-])cc3)cc(S(=O)(=O)[O-])c(c2O)/N=N/c4ccccc4.[Na+]
N-DODECYL .BETA.-D-MALTOSIDE	DI107E57B4	[C@@H]1([C@@H]([C@H]([C@@H]([C@H](O1)CO)O[C@@]2([C@@H]([C@H]([C@@H]([C@@H](CO)O2)O)O)O)[H])O)O)OCCCCCCCCCCCC
NEOTAME	VJ597D52EX	CC(C)(CCN[C@H](C(N[C@H](C(=O)OC)Cc1ccccc1)=O)CC(=O)O)C
NIACINAMIDE	25X51I8RD4	C(c1cnccc1)(=O)N
NITRIC ACID	411VRN1TV4	[N+](=O)(O)[O-]
NORFLURANE	DH9E53K1Y8	C(F)(F)(F)CF
N-PHENYL-1-NAPTHYLAMINE	5I112077IN	c1(Nc2ccccc2)c3c(cccc3)ccc1
OCTISALATE	4X49Y0596W	c1(C(OCC(CC)CCCC)=O)c(O)cccc1
OCTYLDODECANOL	461N1O614Y	OCC(CCCCCCCCCC)CCCCCCCC
OLEIC ACID	2UMI9U37CP	CCCCCCCC/C=C\CCCCCCCC(=O)O
OLETH-2	7L6R1SQ6M0	O(CCOCCO)CCCCCCCC/C=C\CCCCCCCC
OLEYL ALCOHOL	172F2WN8DV	C(=C\CCCCCCCC)\CCCCCCCCO
OLEYL OLEATE	3X3L452Y85	C(=O)(OCCCCCCCC/C=C\CCCCCCCC)CCCCCCC/C=C\CCCCCCCC
O-TOLYL BIGUANIDE	5T9Z06LCV4	C(NC(=N)N)(Nc1c(C)cccc1)=N
PALMITIC ACID	2V16EO95H1	CCCCCCCCCCCCCCCC(=O)O
PENTADECALACTONE	OK17S3S98K	C1(OCCCCCCCCCCCCCC1)=O
PENTASODIUM PENTETATE	961TOZ5L7T	N(CCN(CC(=O)[O-])CC(=O)[O-])(CCN(CC(=O)[O-])CC(=O)[O-])CC(=O)[O-].[Na+].[Na+].[Na+].[Na+].[Na+]
PENTETIC ACID	7A314HQM0I	C(=O)(CN(CC(=O)O)CCN(CC(=O)O)CCN(CC(=O)O)CC(=O)O)O
PHENAZOPYRIDINE HYDROCHLORIDE	0EWG668W17	Cl.N(\c1ccccc1)=N/c2c(nc(cc2)N)N
PHENOL	339NCG44TV	c1ccc(cc1)O
PHENOXYETHANOL	HIE492ZZ3T	c1(OCCO)ccccc1
PHENYLALANINE	47E5O17Y3R	c1ccc(cc1)C[C@@H](C(=O)O)N
PHENYLETHYL ALCOHOL	ML9LGA7468	c1(CCO)ccccc1
PHENYLMERCURIC ACETATE	OSX88361UX	C([O-])(=O)C.[Hg+]c1ccccc1
PHENYLMERCURIC NITRATE	CG8692ZN14	[N+]([O-])([O-])=O.[Hg+]c1ccccc1
PHOSPHORIC ACID	E4GA8884NN	OP(=O)(O)O
PIPERAZINE	1RTM4PAL0V	N1CCNCC1
POLYGLYCERYL-3 OLEATE	XRQ165498B	O=C(CCCCCCC/C=C\CCCCCCCC)OCC(COCC(COCC(CO)O)O)O
POTASSIUM ACETATE	M911911U02	C([O-])(=O)C.[K+]
POTASSIUM ALUM	1L24V9R23S	[O-]S(=O)(=O)[O-].[Al+3].[K+].O.[O-]S(=O)(=O)[O-].O.O.O.O.O.O.O.O.O.O.O
POTASSIUM BICARBONATE	HM5Z15LEBN	C([O-])(=O)O.[K+]
POTASSIUM BITARTRATE	NPT6P8P3UU	[C@@H]([C@H](C(=O)O)O)(C([O-])=O)O.[K+]
POTASSIUM CARBONATE	BQN1B9B9HA	C(=O)([O-])[O-].[K+].[K+]
POTASSIUM CHLORIDE	660YQ98I10	[Cl-].[K+]
POTASSIUM CITRATE	EE90ONI6FF	[O-]C(CC(O)(C(=O)[O-])CC(=O)[O-])=O.[K+].O.[K+].[K+]
POTASSIUM HYDROXIDE	WZH3C48M4T	[OH-].[K+]
POTASSIUM METABISULFITE	65OE787Q7W	[K+].S([O-])(=O)S(=O)([O-])=O.[K+]
POTASSIUM SORBATE	1VPU26JZZ4	C(/C=C/C=C/C)([O-])=O.[K+]
POTASSIUM SULFATE	1K573LC5TV	[O-]S(=O)([O-])=O.[K+].[K+]
PROLINE	9DLQ4CIU6V	C([C@H]1NCCC1)(=O)O
PROPANE	T75W9911L6	C(C)C
PROPIONIC ACID	JHU490RVYR	C(=O)(O)CC
PROPYL ALCOHOL	96F264O9SV	OCCC
PROPYL GALLATE	8D4SNN7V92	c1(c(cc(cc1O)C(=O)OCCC)O)O
PROPYLENE CARBONATE	8D08K3S51E	C1(OC(C)CO1)=O
PROPYLENE GLYCOL	6DC9Q167V3	OC(CO)C
PROPYLENE GLYCOL DIACETATE	5Z492UNF9O	C(=O)(OC(COC(=O)C)C)C
PROPYLENE GLYCOL DICAPRYLATE	581437HWX2	C(=O)(OC(COC(=O)CCCCCCC)C)CCCCCCC
PROPYLPARABEN	Z8IX2SC1OH	C(c1ccc(cc1)O)(=O)OCCC
PROPYLPARABEN SODIUM	625NNB0G9N	C(c1ccc([O-])cc1)(=O)OCCC.[Na+]
QUATERNIUM-15 CIS-FORM	LIT014L4RH	[Cl-].[N+]12(CN3CN(C1)CN(C2)C3)C/C=C\Cl
RACEMENTHOL	YS08XHA860	[C@@H]1([C@@H](CC[C@H](C1)C)C(C)C)O
RHODAMINE B	K7G5SCF8IL	c1(c2c(oc3-c1ccc(c3)=[N+](CC)CC)cc(N(CC)CC)cc2)-c4c(cccc4)C(O)=O.[Cl-]
RIBOFLAVIN	TLM2976OFR	c12-c(nc3c(n1C[C@@H]([C@@H]([C@H](O)CO)O)O)cc(c(C)c3)C)c(=O)[nH]c(n2)=O
RICINOLEIC ACID	I2D0F69854	C(=O)(O)CCCCCCC/C=C\C[C@H](O)CCCCCC
SACCHARIN	FST467XS7D	S1(NC(=O)c2c1cccc2)(=O)=O
SACCHARIN CALCIUM	5101OP7P2I	S1([N-]C(c2c1cccc2)=O)(=O)=O.[Ca+2].O.S1([N-]C(c2c1cccc2)=O)(=O)=O.O.O.O.O.O.O
SACCHARIN SODIUM	SB8ZUX40TY	S1([N-]C(=O)c2c1cccc2)(=O)=O.[Na+].O.O
SACCHARIN SODIUM ANHYDROUS	I4807BK602	S1([N-]C(=O)c2c1cccc2)(=O)=O.[Na+]
SACCHARIN SODIUM MONOHYDRATE	A9CO00M9HV	O=S1(c2ccccc2C([N-]1)=O)=O.[Na+].O
SERINE	452VLY9402	C([C@@H](N)CO)(=O)O
SILICON	Z4152N8IUI	[Si]
SILICON DIOXIDE	ETJ7Z6XBU4	[Si](=O)=O
SILODRATE	9T3UU8T0QK	[O-][Si](=O)[O-].[O-2].[Mg+2].[Al+3].O.[Mg+2].[Al+3].[O-2].[O-][Si](=O)[O-].[O-][Si](=O)[O-]
SODIUM 1,2-ETHANEDISULFONATE	2YZU14UIFP	S([O-])(=O)(=O)CCS([O-])(=O)=O.[Na+].[Na+]
SODIUM ACETATE	4550K0SC9B	C(C)([O-])=O.[Na+].O.O.O
SODIUM ACETATE ANHYDROUS	NVG71ZZ7P0	C([O-])(=O)C.[Na+]
SODIUM ALUMINOSILICATE	058TS43PSM	[Al+3].[O-2].[Si+4].[O-2].[Na+].[O-2].O.[O-2].[Na+].[Al+3].[O-2].[O-2]
SODIUM ASCORBATE	S033EH8359	C1(=C(C(=O)O[C@@]1([C@@H](O)CO)[H])O)[O-].[Na+]
SODIUM BENZOATE	OJ245FE5EU	C([O-])(=O)c1ccccc1.[Na+]
SODIUM BICARBONATE	8MDF5V39QO	C([O-])(=O)O.[Na+]
SODIUM BISULFATE	BU8V88OWIQ	S([O-])(=O)(=O)O.[Na+]
SODIUM BISULFATE ACETONE	A9IO7TF4S0	[Na+].O(C(C)(C)O)S(=O)(=O)[O-]
SODIUM BISULFITE	TZX5469Z6I	[O-]S(=O)O.[Na+]
SODIUM BITARTRATE	75E63I9H07	[C@@H]([C@H](C(=O)O)O)(C([O-])=O)O.[Na+]
SODIUM BORATE	91MBZ8H3QO	[Na+].O.B1([O-])OB2OB([O-])OB(O2)O1.O.O.O.O.O.O.O.O.O.[Na+]
SODIUM CARBONATE	45P3261C7T	[O-]C([O-])=O.[Na+].[Na+]
SODIUM CARBONATE MONOHYDRATE	2A1Q1Q3557	[O-]C([O-])=O.[Na+].O.[Na+]
SODIUM CHLORATE	T95DR77GMR	Cl([O-])(=O)=O.[Na+]
SODIUM CHLORIDE	451W47IQ8X	[Cl-].[Na+]
SODIUM CHLORITE	G538EBV4VF	Cl(=O)[O-].[Na+]
SODIUM DESOXYCHOLATE	436LS6U35Y	[C@]12([C@]([C@@]3(CC[C@]4([C@@]([C@]3(C[C@@H]1O)[H])(CC[C@@H](O)C4)C)[H])[H])(CC[C@@]2([C@@H](CCC(=O)[O-])C)[H])[H])C.[Na+]
SODIUM DITHIONATE	RPF7Z41GAW	[Na+].S(=O)(=O)([O-])S(=O)([O-])=O.[Na+]
SODIUM DITHIONITE	2K5B8F6ES1	S(S([O-])=O)([O-])=O.[Na+].[Na+]
SODIUM FORMALDEHYDE SULFOXYLATE	X4ZGP7K714	S([O-])(=O)CO.[Na+]
SODIUM GLUCONATE	R6Q3791S76	[C@@H]([C@H]([C@@H]([C@H](O)CO)O)O)(C([O-])=O)O.[Na+]
SODIUM HYDROXIDE	55X04QC32I	[OH-].[Na+]
SODIUM HYPOCHLORITE	DY38VHM5OD	[O-]Cl.[Na+]
SODIUM IODIDE	F5WR8N145C	[I-].[Na+]
SODIUM LACTATE	TU7HW0W0QT	C([O-])(=O)C(O)C.[Na+]
SODIUM LACTATE, L-	P2Y1C6M9PS	C([O-])(=O)[C@@H](O)C.[Na+]
SODIUM LAURETH-2 SULFATE	ZZQ59TY3KG	C(OCCOCCCCCCCCCCCC)COS(=O)(=O)[O-].[Na+]
SODIUM LAURETH-3 SULFATE	BPV390UAP0	[Na+].C(OCCCCCCCCCCCC)COCCOCCOS([O-])(=O)=O
SODIUM LAUROYL SARCOSINATE	632GS99618	C(N(CC([O-])=O)C)(=O)CCCCCCCCCCC.[Na+]
SODIUM LAURYL SULFATE	368GB5141J	S([O-])(=O)(=O)OCCCCCCCCCCCC.[Na+]
SODIUM LAURYL SULFOACETATE	D0Y70F2B9J	S(CC(=O)OCCCCCCCCCCCC)([O-])(=O)=O.[Na+]
SODIUM METABISULFITE	4VON5FNS3C	[Na+].S([O-])(=O)S(=O)([O-])=O.[Na+]
SODIUM NITRATE	8M4L3H2ZVZ	[N+]([O-])([O-])=O.[Na+]
SODIUM OLEATE	399SL044HN	C([O-])(=O)CCCCCCC/C=C\CCCCCCCC.[Na+]
SODIUM PHOSPHATE, DIBASIC, ANHYDROUS	22ADO53M6F	[O-]P(O)([O-])=O.[Na+].[Na+]
SODIUM PHOSPHATE, DIBASIC, DIHYDRATE	94255I6E2T	[O-]P(O)([O-])=O.[Na+].O.[Na+].O
SODIUM PHOSPHATE, DIBASIC, DODECAHYDRATE	E1W4N241FO	[O-]P(=O)(O)[O-].[Na+].O.[Na+].O.O.O.O.O.O.O.O.O.O.O
SODIUM PHOSPHATE, DIBASIC, HEPTAHYDRATE	70WT22SF4B	[O-]P(=O)(O)[O-].[Na+].O.[Na+].O.O.O.O.O.O
SODIUM PHOSPHATE, MONOBASIC, ANHYDROUS	KH7I04HPUU	P([O-])(=O)(O)O.[Na+]
SODIUM PHOSPHATE, MONOBASIC, DIHYDRATE	5QWK665956	OP(=O)([O-])O.[Na+].O.O
SODIUM PHOSPHATE, MONOBASIC, MONOHYDRATE	593YOG76RN	P([O-])(=O)(O)O.[Na+].O
SODIUM PHOSPHATE, TRIBASIC, ANHYDROUS	SX01TZO3QZ	[O-]P(=O)([O-])[O-].[Na+].[Na+].[Na+]
SODIUM PHOSPHATE, TRIBASIC, DODECAHYDRATE	B70850QPHR	[O-]P(=O)([O-])[O-].[Na+].O.[Na+].[Na+].O.O.O.O.O.O.O.O.O.O.O
SODIUM PHOSPHATE, TRIBASIC, MONOHYDRATE	J9O85FKF29	[O-]P([O-])([O-])=O.[Na+].O.[Na+].[Na+]
SODIUM PHOSPHITE	X65D416703	P([O-])(=O)[O-].[Na+].[Na+]
SODIUM PROPIONATE	DK6Y9P42IN	C([O-])(=O)CC.[Na+]
SODIUM PYROPHOSPHATE	O352864B8Z	O(P([O-])([O-])=O)P([O-])([O-])=O.[Na+].[Na+].[Na+].[Na+]
SODIUM PYRROLIDONE CARBOXYLATE	469OTG57A2	N1C(=O)CCC1C([O-])=O.[Na+]
SODIUM SALICYLATE	WIQ1H85SYP	c1(C([O-])=O)c(O)cccc1.[Na+]
SODIUM STEARATE	QU7E2XA9TG	C([O-])(=O)CCCCCCCCCCCCCCCCC.[Na+]
SODIUM STEARYL FUMARATE	7CV7WJK4UI	C(/C=C/C(=O)OCCCCCCCCCCCCCCCCCC)([O-])=O.[Na+]
SODIUM SUCCINATE HEXAHYDRATE	U16QOD6C4E	C([O-])(=O)CCC([O-])=O.[Na+].O.[Na+].O.O.O.O.O
SODIUM SULFATE	0YPR65R21J	[O-]S(=O)(=O)[O-].[Na+].O.[Na+].O.O.O.O.O.O.O.O.O
SODIUM SULFATE ANHYDROUS	36KCS0R750	[O-]S(=O)(=O)[O-].[Na+].[Na+]
SODIUM SULFITE	VTK01UQK3G	[O-]S([O-])=O.[Na+].[Na+]
SODIUM TARTRATE	QTO9JB4MDD	[Na+].[O-]C(=O)[C@@H]([C@H](C([O-])=O)O)O.[Na+]
SODIUM TARTRATE DIHYDRATE	DIA7C37AOW	O.[O-]C(=O)[C@@H]([C@H](C([O-])=O)O)O.[Na+].[Na+].O
SODIUM THIOSULFATE	HX1032V43M	[O-]S(=O)([S-])=O.[Na+].O.[Na+].O.O.O.O
SODIUM THIOSULFATE ANHYDROUS	L0IYT1O31N	S(=O)([S-])([O-])=O.[Na+].[Na+]
SOLVENT ORANGE 2	E939MCU4ID	c12c(/N=N/c3c(cccc3)C)c(ccc1cccc2)O
SORBIC ACID	X045WJ989B	C(/C=C/C=C/C)(=O)O
SORBITAN MONOLAURATE	6W9PS8B71J	C(CCCCCCCC(OC[C@H]([C@@]1([C@@H]([C@@H](O)CO1)O)[H])O)=O)CCC
SORBITAN MONOOLEATE	06XEA2VD56	O(C(=O)CCCCCCC/C=C\CCCCCCCC)C[C@H]([C@@]1([C@@H]([C@@H](O)CO1)O)[H])O
SORBITAN MONOPALMITATE	77K6Z421KU	C(CCCCCCCC(OC[C@H]([C@@]1([C@@H]([C@@H](O)CO1)O)[H])O)=O)CCCCCCC
SORBITAN MONOSTEARATE	NVZ4I0H58X	C(CCCCCCCC(OC[C@H]([C@@]1([C@@H]([C@@H](O)CO1)O)[H])O)=O)CCCCCCCCC
SORBITAN SESQUIOLEATE	0W8RRI5W5A	C(=O)(O)CCCCCCC/C=C\CCCCCCCC.C([C@@H]([C@H]([C@@H]([C@H](O)CO)O)O)O)O.C(=O)(O)CCCCCCC/C=C\CCCCCCCC.C(=O)(O)CCCCCCC/C=C\CCCCCCCC.C([C@@H]([C@H]([C@@H]([C@H](O)CO)O)O)O)O
SORBITAN TRIOLEATE	QE6F49RPJ1	[C@@]1([C@@H]([C@@H](O)CO1)OC(CCCCCCC/C=C\CCCCCCCC)=O)([C@H](OC(CCCCCCC/C=C\CCCCCCCC)=O)COC(CCCCCCC/C=C\CCCCCCCC)=O)[H]
SORBITAN TRISTEARATE	6LUM696811	C(CCCCCCCCCCCCCCCC)C(O[C@H]1[C@@]([C@H](OC(CCCCCCCCCCCCCCCCC)=O)COC(CCCCCCCCCCCCCCCCC)=O)(OC[C@@H]1O)[H])=O
SORBITOL	506T60A25R	[C@H]([C@@H]([C@H](O)CO)O)([C@@H](O)CO)O
SQUALANE	GW89575KF9	C(CC(C)C)CC(CCCC(CCCCC(CCCC(CCCC(C)C)C)C)C)C
STANNIC CHLORIDE	67H76LFL3V	[Sn+4].[Cl-].[Cl-].[Cl-].[Cl-]
STANNOUS CHLORIDE	1BQV3749L5	[Sn+2].[Cl-].O.[Cl-].O
STANNOUS CHLORIDE ANHYDROUS	R30H55TN67	[Sn+2].[Cl-].[Cl-]
STANNOUS FLUORIDE	3FTR44B32Q	[Sn+2].[F-].[F-]
STANNOUS TARTRATE	6JS9U5611X	[C@@H]([C@H](C([O-])=O)O)(C([O-])=O)O.[Sn+2]
STEARALKONIUM CHLORIDE	0OUO26BB88	[N+](Cc1ccccc1)(CCCCCCCCCCCCCCCCCC)(C)C.[Cl-]
STEARAMIDOETHYL DIETHYLAMINE	25FFJ4209Z	C(=O)(NCCN(CC)CC)CCCCCCCCCCCCCCCCC
STEARETH-2	V56DFE46J5	C(CCCCCOCCOCCO)CCCCCCCCCCCC
STEARIC ACID	4ELV7Z65AP	CCCCCCCCCCCCCCCCCC(=O)O
STEARIC DIETHANOLAMIDE	4V4H07OJB9	C(N(CCO)CCO)(=O)CCCCCCCCCCCCCCCCC
STEARIC HYDRAZIDE	3FV1C68XOP	C(=O)(NN)CCCCCCCCCCCCCCCCC
STEARYL ALCOHOL	2KR89I4H1Y	OCCCCCCCCCCCCCCCCCC
SUCCINIC ACID	AB6MNQ6J6L	C(CC(=O)O)C(=O)O
SUCRALOSE	96K6UQ3ZD4	O1[C@@H]([C@H]([C@@H]([C@@]1(O[C@@H]2[C@H](O)[C@H]([C@@H](Cl)[C@@H](CO)O2)O)CCl)O)O)CCl
SUCROSE	C151H8M554	[C@]1([C@H]([C@H](O)[C@H](O1)CO)O)(O[C@@H]2[C@@H]([C@@H](O)[C@@H]([C@H](O2)CO)O)O)CO
SULFUR	70FD1KFU70	S1SSSSSSS1
SULFURIC ACID	O40UQP6WCF	OS(=O)(=O)O
SULFUROUS ACID	J1P7893F4J	S(=O)(O)O
TAGATOSE	T7A20Y888Y	[C@@H](C(=O)CO)([C@H]([C@H](O)CO)O)O
TALC	7SEV7J4R1U	[Si]12(O[Si]3(O[Si]([O-])(O[Si]([O-])(O3)O1)O2)[O-])[O-].[Mg+2].[OH-].[Mg+2].[Mg+2].[OH-]
TARTARIC ACID	W4888I119H	[C@@H]([C@H](C(=O)O)O)(C(=O)O)O
TERT-BUTYL ALCOHOL	MD83SFE959	CC(C)(C)O
TERT-BUTYLHYDROQUINONE	C12674942B	c1(C(C)(C)C)c(ccc(c1)O)O
TETRACHLOROETHYLENE	TJ904HH8SN	C(=C(Cl)Cl)(Cl)Cl
TETRAXETAN	1HTE449DGZ	C1CN(CC(O)=O)CCN(CC(O)=O)CCN(CC(O)=O)CCN1CC(=O)O
THIMEROSAL	2225PI3MOV	c1(C([O-])=O)c(S[Hg]CC)cccc1.[Na+]
THREONINE	2ZD004190S	C[C@H]([C@@H](C(=O)O)N)O
THYMOL	3J50XA376E	c1(c(ccc(c1)C)C(C)C)O
TITANIUM DIOXIDE	15FIX9V2JP	[Ti+4].[O-2].[O-2]
TREHALOSE DIHYDRATE	7YIN7J07X4	[C@H]1([C@H](O[C@@H]([C@@H]([C@H]1O)O)O[C@@]2([C@@H]([C@H]([C@@H]([C@H](O2)CO)O)O)O)[H])CO)O.O.O
TRIACETIN	XHX3C3X673	C(OC(COC(=O)C)COC(=O)C)(=O)C
TRIBASIC CALCIUM PHOSPHATE	91D9GV0Z28	[OH-].[Ca+2].P([O-])([O-])(=O)[O-].P([O-])([O-])(=O)[O-].P([O-])([O-])(=O)[O-].[Ca+2].[Ca+2].[Ca+2].[Ca+2]
TRICAPRILIN	6P92858988	C(OC(COC(=O)CCCCCCC)COC(=O)CCCCCCC)(=O)CCCCCCC
TRICHLOROETHANE	113C650IR1	CC(Cl)(Cl)Cl
TRICHLOROMONOFLUOROMETHANE	990TYB331R	C(Cl)(Cl)(Cl)F
TRIETHANOLAMINE LAURYL SULFATE	E8458C1KAA	C(OS(=O)(=O)O)CCCCCCCCCCC.N(CCO)(CCO)CCO
TRIETHYL CITRATE	8Z96QXD6UM	C(CC(=O)OCC)(CC(=O)OCC)(C(=O)OCC)O
TRIHYDROXYSTEARIN	06YD7896S3	C(OC(COC(=O)CCCCCCCCCCC(O)CCCCCC)COC(=O)CCCCCCCCCCC(O)CCCCCC)(=O)CCCCCCCCCCC(O)CCCCCC
TRISODIUM CITRATE DIHYDRATE	B22547B95K	[Na+].[O-]C(CC(CC([O-])=O)(O)C(=O)[O-])=O.O.[Na+].[Na+].O
TRISODIUM HEDTA	K3E0U7O8KI	[Na+].N(CC([O-])=O)(CC(=O)[O-])CCN(CC([O-])=O)CCO.[Na+].[Na+]
TROLAMINE	9O3K93S3TK	N(CCO)(CCO)CCO
TROMETHAMINE	023C2WHX2V	C(N)(CO)(CO)CO
TRYPTOPHAN	8DUH1N11BX	N[C@@H](Cc1c[nH]c2c1cccc2)C(O)=O
UNDECYLENIC ACID	K3D86KJ24N	C(=O)(O)CCCCCCCCC=C
UREA	8W8T17847W	C(=O)(N)N
VALINE	HG18B9YRS7	C([C@@H](N)C(C)C)(=O)O
VANILLIN	CHI530446X	c1(c(ccc(c1)C=O)O)OC
VERSETAMIDE	N78PI4C683	C(=O)(CN(CC(=O)O)CCN(CC(=O)O)CCN(CC(=O)NCCOC)CC(=O)O)NCCOC
XYLITOL	VCQ006KQ1E	[C@H]([C@H](O)CO)([C@@H](O)CO)O
ZINC	J41CSQ7QDS	[Zn]
ZINC ACETATE	FM5526K07A	CC([O-])=O.[Zn+2].O.O.CC([O-])=O
ZINC CARBONATE	EQR32Y7H0M	[OH-].C(=O)([O-])[O-].[Zn+2].[OH-].[OH-].[OH-].[OH-].[OH-].[Zn+2].[Zn+2].[Zn+2].[Zn+2].C(=O)([O-])[O-]
ZINC CHLORIDE	86Q357L16B	[Zn+2].[Cl-].[Cl-]
ZINC OXIDE	SOI2LOH54Z	[O-2].[Zn+2]
ZINC STEARATE	H92E6QA4FV	C([O-])(=O)CCCCCCCCCCCCCCCCC.[Zn+2].C([O-])(=O)CCCCCCCCCCCCCCCCC
