# Supplementary material for: Structure-Based Prediction of Molecular Interactions for Stabilizing Volatile Drugs
Source: Pharmaceutics. 2026 Jan 15;18(1):111. doi: 10.3390/pharmaceutics18010111 (PMC12845388; doi:10.3390/pharmaceutics18010111)
Supplement: Supplementary file 1 [file pharmaceutics-18-00111-s001.zip › data/UNII_Records_20Dec2024(2).xlsx]

## Sheet: Sheet1
UNII	Display Name	SMILES
0001H6R5H1	CEROUS SALICYLATE	[Ce+3].c1(ccccc1O)C([O-])=O.c1(ccccc1O)C([O-])=O.c1(ccccc1O)C([O-])=O
000360VJE1	DI(DEHYDROABIETYL)AMINE ACETATE	C[C@@]12c3ccc(C(C)C)cc3CC[C@]1([C@](CCC2)(C)CNC[C@@]4(CCC[C@@]5(c6ccc(C(C)C)cc6CC[C@]54[H])C)C)[H].C(=O)(O)C
0005633KTU	SYMPHYOTRICHUM OBLONGIFOLIUM WHOLE
000705ZASD	ADECATUMUMAB
00072J7XWS	GERMANIUM	[Ge]
00083HM9BY	SILVERGRAY ROCKFISH
0008D0X3XI	PLANTAGO AUSTRALIS WHOLE
0009YL8Y42	(5-((2,4-DIAMINOPYRIMIDIN-5-YL)METHYL)-2,3-DIMETHOXYPHENYL) HYPOBROMITE	n1c(c(Cc2cc(OBr)c(c(c2)OC)OC)cnc1N)N
000BPI4XCV	DIHEPTYLUNDECYL ADIPATE	C(CCCC(OCC(CCCCCCC)CCCCCCCCC)=O)C(=O)OCC(CCCCCCC)CCCCCCCCC
000F949089	SPIROFYLLINE	Cn1c(=O)n(C)c2c(n(CC(=O)N3CC4(CCN(CCc5ccccc5)CC4)OC3=O)cn2)c1=O
000J930IO1	COBALTOUS STEARATE	[Co+2].C(CCCCCCCCCCCCCCCCC)(=O)[O-].C(CCCCCCCCCCCCCCCCC)(=O)[O-]
000M2579QZ	MANGANESE 2-MERCAPTOBENZOTHIAZOLE	[Mn+2].[S-]c1sc2ccccc2n1.[S-]c1sc2ccccc2n1
000N5814MR	4-CHLORO-3-(TRIFLUOROMETHYL)ANILINE	FC(F)(F)c1c(ccc(N)c1)Cl
000QCM6HAL	ZAVEGEPANT HYDROCHLORIDE	N1(CCC(CC1)c2c([nH]c3ccccc3c2)=O)C(=O)N[C@@H](C(=O)N4CCN(CC4)C5CCN(CC5)C)Cc6cc7cn[nH]c7c(c6)C.Cl
000TKM5BBQ	ABLUKAST	c1(c(CCC)c(ccc1C(C)=O)OCCCCCOc2c(cc3c(c2)OC(CC3)C(O)=O)C(C)=O)O
000Z790X6I	LADENBERGIA MACROCARPA WHOLE
0010R6H2XE	7-((2-AMINO-1-NAPHTHYL)AZO)-3-PHENYL-2-BENZOPYRONE	o1c2c(cc(c1=O)-c3ccccc3)ccc(c2)\N=N\c4c5c(cccc5)ccc4N
17500000	CHF-6333 CATION	C(Cc1c(ccc(c1)C#N)[C@@H]2C(=C(N(c3n2c([nH]n3)=O)c4cc(ccc4)C(F)(F)F)C)C(=O)OC)[N+](C)(C)C
0019FYD0QQ	3,4-DIBROMOBIPHENYL	c1c(-c2ccc(Br)c(Br)c2)cccc1
001A774R6Q	BONEFISH
001E35HGVF	MAGNOLOL	c1(-c2c(ccc(c2)CC=C)O)c(ccc(c1)CC=C)O
001L2FE0M3	ALVESPIMYCIN	C=12C[C@H](C[C@H](OC)[C@@H]([C@H](\C=C(\[C@H](OC(=O)N)[C@H](/C=C\C=C(\C(NC(=CC(C1NCCN(C)C)=O)C2=O)=O)/C)OC)/C)C)O)C
001N5XW29X	TYPHONIUM FLAGELLIFORME WHOLE
001O2254AC	ALPHAPRODINE	[C@@H]1(C)[C@](CCN(C1)C)(c2ccccc2)OC(CC)=O
001P21T3RG	ERYTHRINA SENEGALENSIS WHOLE
0020414E5U	MINOCYCLINE HYDROCHLORIDE	[C@@]12(C(=C3C(c4c(ccc(c4C[C@]3(C[C@]1([C@@H](C(O)=C(C2=O)C(=O)N)N(C)C)[H])[H])N(C)C)O)=O)O)O.Cl
002239IPE1	DESETHYLENE ARIPIPRAZOLE	c1ccc(c(c1Cl)Cl)NCCNCCCCOc2ccc3c(c2)NC(CC3)=O
0022LFJ74Y	TARAXACUM OFFICINALE LEAF
00238AP6R9	TRICHLORMETHINE HYDROCHLORIDE	Cl.N(CCCl)(CCCl)CCCl
0023W2809K	BIS(TRIPROPYLTIN) OXIDE	[Sn](O[Sn](CCC)(CCC)CCC)(CCC)(CCC)CCC
0025848ZTJ	METCONAZOLE, CIS-	C(n1ncnc1)[C@]2(C(C)(C)CC[C@@H]2Cc3ccc(Cl)cc3)O
0026F8BCCU	CHOLYLSARCOSINE SODIUM	[C@]12([C@]([C@]3([C@]([C@@]4([C@](C[C@H](O)CC4)([H])C[C@H]3O)C)([H])C[C@@H]1O)[H])(CC[C@@]2([C@@H](CCC(N(CC(=O)[O-])C)=O)C)[H])[H])C.[Na+]
002CSZ80U7	SODIUM 3-(2-(4,5-DIHYDRO-2-OCTYL-1H-IMIDAZOL-1-YL)ETHOXY)PROPIONATE	[Na+].C(OCCC(=O)[O-])CN1C(=NCC1)CCCCCCCC
002FR4N8OV	LAURETH-15
002RK9L1FN	MICHELIA ALBA LEAF OIL
002TQ9QNIP	DOXAZOSIN HYDROCHLORIDE, (S)-	c1(nc(N)c2c(n1)cc(c(OC)c2)OC)N3CCN(C([C@H]4Oc5ccccc5OC4)=O)CC3.Cl
00338G7O3S	NORTHERN KINGFISH WHOLE
00344T3G2P	CRA-0450 FREE BASE	C1CC(=CCN1c2cc(nc3c(cccc23)-c4c(cc(cc4)Cl)Cl)C)C(=O)N
0035H8M4YL	HEPTAVERINE	C1C2CC(C(C2)=C(CCN(C)C)c3ccccc3)C1
0035OU92OP	PAULLINIA FUSCESCENS WHOLE
0037Y2U78J	PEG-15 HYDROGENATED LANOLIN
0038LLQ2FO	BLUESPOTTED SPINEFISH, COOKED
00399V6E44	DESACETYLASPERULOSIDIC ACID	[C@@H]1([C@]2([C@@](C(=CO1)C(=O)O)([C@H](C=C2CO)O)[H])[H])O[C@H]3[C@H](O)[C@@H](O)[C@H](O)[C@H](O3)CO
003ABL14YC	BLUE TILAPIA WHOLE
003D3IZ718	DODECYLCYCLOHEXANE	C1CCCC(C1)CCCCCCCCCCCC
003I54IGWO	BROMINE BR-77	[77Br]
003N66TS6T	RASAGILINE	N(CC#C)[C@H]1c2c(CC1)cccc2
003Q5FW7CS	FERRIC SULFIDE	[Fe+3].[S-2].[Fe+3].[S-2].[S-2]
003RU5UO9K	AMMONIUM NONOXYNOL-30 SULFATE
003VPM353K	PROPINEB	[Zn+2].N(C(=S)[S-])C(C)CNC([S-])=S
003X59ESM6	1,3,6,9-TETRACHLORODIBENZO-P-DIOXIN	c12c(Oc3c(ccc(c3O1)Cl)Cl)c(cc(c2)Cl)Cl
004014XD9S	POTASSIUM 4-AMINOAZOBENZENE-4'-SULFONATE	[K+].c1(ccc(cc1)/N=N/c2ccc(cc2)N)S(=O)(=O)[O-]
0040741VCN	7-METHYLURIC ACID	[nH]1c(=O)[nH]c2[nH]c(=O)n(c2c1=O)C
00427X161I	SCH-28080	c12c(cccn1c(c(n2)C)CC#N)OCc3ccccc3
00435Z54H1	DIMETHYLAMINOPROPIONYLPHENOTHIAZINE	C(C(C)N(C)C)(=O)N1c2ccccc2Sc3ccccc13
00458B1N2I	RHYNCHOSPORA CORYMBOSA WHOLE
004F72P8F4	BETHANECHOL	C(OC(C[N+](C)(C)C)C)(=O)N
004HXS4MNN	DEBIO-1452 TOSYLATE MONOHYDRATE	c1cc(ccc1C)S(=O)(=O)O.c1ccc2c(c1)oc(c2C)CN(C(=O)/C=C/c3cc4c(nc3)NC(CC4)=O)C.O
004T8726AU	DEXINDOPROFEN	C1(=O)c2c(cccc2)CN1c3ccc(cc3)[C@@H](C(=O)O)C
004U31C6CW	COLISTIN B HYDROGEN METHANESULFONATE	N(C(=O)[C@@](NC(=O)[C@@H](NC(CCCCC(C)C)=O)CCNCS(=O)(=O)O)([C@H](O)C)[H])[C@H](C(N[C@H]1CCNC(=O)[C@@]([C@@H](C)O)([H])NC(=O)[C@@H](NC([C@H](CCNCS(=O)(=O)O)NC(=O)[C@@H](NC([C@@H](CC(C)C)NC([C@H](CCNCS(=O)(=O)O)NC1=O)=O)=O)CC(C)C)=O)CCNCS(=O)(=O)O)=O)CCNCS(=O)(=O)O
004U52MQ2J	FLOURENSIA THURIFERA WHOLE
005173PK6V	P-HYDROXY ROSIGLITAZONE	N1C(SC(C1=O)Cc2ccc(cc2)OCCN(c3ncc(cc3)O)C)=O
0051H268HK	PEG-6 CAPRAMIDE
0052R0FG2V	PACIFIC POMFRET WHOLE
00541O72RY	ICD-1578	N(C(=O)Nc1ccccc1)c2cc3c(c(c(oc3=O)OCCC)Cl)cc2
00543AP1JV	DELPHINIUM STAPHISAGRIA SEED
005441MVKF	4-(BENZOYLAMINO)BENZENEACETIC ACID	c1(ccc(NC(c2ccccc2)=O)cc1)CC(O)=O
005443R93J	TRANSFERRIN ALDIFITOX R EPIMER
0056KS5787	PROPYLBENZILYLCHOLINE MUSTARD	C(c1ccccc1)(c2ccccc2)(C(OCCN(CCC)CCCl)=O)O
0057334FAB	PPG-20 METHYL GLUCOSE ETHER DISTEARATE
0057VRD75N	ZINC PICRATE NONAHYDRATE	[Zn+2].O.c1(c(c(cc([N+]([O-])=O)c1)[N+]([O-])=O)[O-])[N+]([O-])=O.O.O.O.O.O.O.O.O.c1(c(c(cc(c1)[N+]([O-])=O)[N+]([O-])=O)[O-])[N+]([O-])=O
0058X7264T	PACHYGONE OVATA WHOLE
005990WHZZ	DEOXYCHOLIC ACID	[C@]12([C@]([C@@]3(CC[C@]4([C@@]([C@]3(C[C@@H]1O)[H])(CC[C@@H](O)C4)C)[H])[H])(CC[C@@]2([C@@H](CCC(=O)O)C)[H])[H])C
005B24W9YP	ANCREMONAM TRIHYDRATE	Nc1nc(cs1)/C(/C(=O)N[C@H]2[C@@H](CN3CCOC3=O)N(S(O)(=O)=O)C2=O)=N/OC4(CC4)C(O)=O.O.O.O
005ICF6L27	LYCOPODIUM CLAVATUM WHOLE
005K9R2XVJ	ETHYL (2-(4-((CYCLOHEXYLCARBAMOYL)SULFAMOYL)PHENYL)ETHYL)CARBAMATE	C(NCCc1ccc(cc1)S(=O)(=O)NC(NC2CCCCC2)=O)(=O)OCC
005MIM19QV	QUINEZAMIDE	C(C)(=O)Nc1cnn2c(nc3ccccc3c21)C
005MKH0F6D	PROXIFEZONE	C(N(C)C)[C@@H](C)[C@](Cc1ccccc1)(OC(=O)CC)c2ccccc2.C(C)CCC1C(=O)N(c2ccccc2)N(c3ccccc3)C1=O
005SYP50G5	NEOSTIGMINE BROMIDE	C(Oc1cc([N+](C)(C)C)ccc1)(N(C)C)=O.[Br-]
005XSV4O0H	3-((11-ETHYL-12-PHENYL-6H-DIBENZO(B,F)THIOCIN-3-YL)OXY)-1,2-PROPANEDIOL	c1c2CSc3cc(OCC(O)CO)ccc3/C(/c4ccccc4)=C(/CC)\c2ccc1
00620A680W	2,2',3,3',4,4',5,6'-OCTABROMOBIPHENYL	c1(Br)c(-c2cc(Br)c(Br)c(Br)c2Br)c(Br)c(Br)c(Br)c1
0063SJ21TG	RAUNESCINE	C([C@@H]1[C@@H](O)[C@H](OC(c2cc(OC)c(OC)c(OC)c2)=O)C[C@@]3([H])[C@]1([H])C[C@@]4([H])N(C3)CCc5c6ccccc6[nH]c54)(=O)OC
00640UF4ZM	9,10-EPOXYSTEARIC ACID
0066WLJ02E	HUMAN ENDOTHELIN-3
006A6A2YSO	TRITYL CANDESARTAN CILEXETIL	c1(nc2c(n1Cc3ccc(cc3)-c4c(cccc4)-c5nnnn5C(c6ccccc6)(c7ccccc7)c8ccccc8)c(ccc2)C(=O)OC(C)OC(=O)OC9CCCCC9)OCC
006FKQ96T3	M-TOLUIDINE	c1c(cccc1N)C
006H22D6PZ	AMBROSIA TENUIFOLIA WHOLE
006N6854T9	DIHYDROXYETHYL CETYL GLYCINATE	C(C[N+](CC(=O)[O-])(CCO)CCO)CCCCCCCCCCCCCC
0072NN74TN	DIBUTYL PHOSPHATE	O(P(OCCCC)(O)=O)CCCC
0074597P6R	CAMPHENE, (+)-	C1C[C@H]2C(C([C@@H]1C2)=C)(C)C
0078AU906Y	N-(2-OLEAMIDOETHYL)-LINOLEAMIDE	C(CCCCCCC/C=C\C/C=C\CCCCC)(=O)NCCNC(CCCCCCC/C=C\CCCCCCCC)=O
0079MEB8ZY	KIGELIA AFRICANA WHOLE
007C07V77Z	BIBENZYL	c1(CCc2ccccc2)ccccc1
007H7H9S1E	POA SECUNDA WHOLE
007KG0HTO5	TECHNETIUM TC-99M FERPENTETATE	C=1(C(=O)O[C@]([C@@H](O)CO)(C1O)[H])O.C(O)(=O)CN(CC(O)=O)CCN(CC(O)=O)CCN(CC(O)=O)CC(O)=O.[Fe].[99Tc]
007M15U845	1,3-BUTYLENE GLYCOL MONOMYRISTATE
007OLM568L	ISOCONAZOLE NITRATE, (S)-	c1ccc(c(CO[C@H](Cn2cncc2)c3ccc(cc3Cl)Cl)c1Cl)Cl.[N+](O)(=O)[O-]
007OPM071E	TAGETES CAMPANULATA WHOLE
007QF56M4D	TIPROPIDIL	C(C(CNCCCCCCCC)O)Oc1ccc(cc1)SC(C)C
007X4XXS71	N-PHENYL-P-PHENYLENEDIAMINE	c1cc(ccc1N)Nc2ccccc2
007Y6OZQ0O	TETRAMELES NUDIFLORA WHOLE
007ZV40OLE	QUINTERENOL, (S)-	c12c(ccc(c1nccc2)O)[C@@H](CNC(C)C)O
0083BRI2A7	OXOFLUOXYMESTERONE	[C@]12([C@]([C@]3([C@](CC1=O)([C@@](C)(O)CC3)C)[H])(CCC=4[C@@]2(CCC(C4)=O)C)[H])F
0084XV5Z4C	8-ACETYL-4-METHYLUMBELLIFERONE	c12c(c(cc(o1)=O)C)ccc(c2C(C)=O)O
00865O20QZ	2,3,4,4',5,6-HEXACHLOROBIPHENYL	c1c(-c2c(Cl)c(Cl)c(Cl)c(Cl)c2Cl)ccc(Cl)c1
008803351S	CYCLOPROPANECARBOXYLIC ACID	C1(C(O)=O)CC1
0088043RDR	AGAVE TEQUILANA WHOLE
00891WM9X6	ALTERNANTHERA NODIFLORA WHOLE
0089IC5K88	AZELNIDIPINE, (R)-	C1N(CC1OC(C=2[C@H](c3cc([N+]([O-])=O)ccc3)C(C(=O)OC(C)C)=C(NC2N)C)=O)C(c4ccccc4)c5ccccc5
008B4980NR	LONGNOSED CHIMERA, COOKED
008I18L54T	PECTIS ANGUSTIFOLIA WHOLE
008JZJ6NVX	2-DIBENZOFURANAMINE	Nc1cc2c3c(oc2cc1)cccc3
008LR748FI	2-HYDROXY-3-METHOXYBENZALDEHYDE	c1(c(c(ccc1)C=O)O)OC
008PEK497F	GENTIANA TRIFLORA ROOT
008PUV3986	MECLIZINE MONOHYDROCHLORIDE	N1(C(c2ccc(cc2)Cl)c3ccccc3)CCN(CC1)Cc4cc(C)ccc4.Cl
008W2KH70E	CHLOROPHYLL C1	C1(=O)[C@H](C(OC)=O)c2c3nc(cc4[n-]c(cc5nc(cc6[n-]c2c1c6C)C(CC)=C5C)c(C=C)c4C)C(C)=C3/C=C/C(O)=O.[Mg+2]
008Y1C20O9	FORSYTHIA VIRIDISSIMA WHOLE
00913NLT2G	CANARIUM ASPERUM WHOLE
0091WH7STF	THIDIAZURON	c1(NC(Nc2cnns2)=O)ccccc1
009565ENH7	DIMETHYL 5-OXO-5,6-DIHYDROPYRAZOLO(1,5-C)QUINAZOLINE-1,2-DICARBOXYLATE	n12c(c(C(=O)OC)c(n1)C(=O)OC)c3ccccc3[nH]c2=O
009720W97U	3-BUTYL-4-AMINOBIPHENYL	Nc1c(CCCC)cc(-c2ccccc2)cc1
00978E5H3R	NS-102	C/1(\C(Nc2c1cc(c3CCCCc23)[N+](=O)[O-])=O)=N\O
009954O7PB	VM4-037	FCCOc1ccc(C[C@H](NC(=O)[C@@H](n2cc(COc3ccc4c(c3)sc(S(N)(=O)=O)n4)nn2)C(C)C)C(O)=O)cc1
0099V49P8N	FICUS SAUSSUREANA WHOLE
0099V88160	INDIUM TRIBROMIDE	[In+3].[Br-].[Br-].[Br-]
009CC7ZUTQ	CUSCUTA CAMPESTRIS WHOLE
009I1TO9N5	DISODIUM OXALOACETATE	C(C([O-])=O)(=O)CC([O-])=O.[Na+].[Na+]
009L92D6OC	MECHLORETHAMINE OXIDE HYDROCHLORIDE	[N+](CCCl)(CCCl)(C)[O-].Cl
009OMI967N	AZ-23	c1(nc(c(cn1)Cl)Nc2n[nH]c(c2)OC(C)C)N[C@@H](C)c3ccc(cn3)F
009RI221TG	RICE OIL GLYCERETH-8 ESTERS
009TF79759	ALOE VOLKENSII WHOLE
00A64ZX8NB	FLORASULAM	n1n2c(ncc(c2nc1S(Nc3c(cccc3F)F)(=O)=O)F)OC
00A9JB14O6	.BETA.-D-GLUCOURONIC ACID	O[C@H]1[C@H](O)[C@@H](O)[C@H](O)[C@@H](C(O)=O)O1
00AGK7XR9E	3-PROPYL-1,1,2,2-CYCLOPROPANETETRACARBONITRILE	C1(C(C#N)(C#N)C1CCC)(C#N)C#N
00ALI1GAY2	Y-33075	c1cc(ccc1[C@@H](C)N)C(Nc2ccnc3c2cc[nH]3)=O
00AOG6IRLE	HEDYCHIUM FLAVESCENS WHOLE
00AZ53Z27P	ST-39008	Cl.N(c1ccc(Cl)cc1)C(NC(Nc2ccc(Cl)cc2)=N)=N
00BCY677OT	OXAMNIQUINE, (-)-	[N+](c1cc2NC(CNC(C)C)CCc2cc1CO)([O-])=O
00BH33GNGH	CADMIUM	[Cd]
00BT03FSO2	CAPRYLOCAPROYL POLYOXYLGLYCERIDES 8
00C01APN10	.ALPHA.-N-ACETYL-D-GALACTOSAMINE	O[C@@H]1[C@H](NC(C)=O)[C@@H](O)[C@@H](O)[C@@H](CO)O1
00C2W8NVII	PPG-30 CETYL ETHER
00C380UHNL	ETHYL HEXYL KETONE	C(CCCCCC)(CC)=O
00C450511S	DALBERGIELLA NYASAE WHOLE
00CL952Z5H	CALIFORNIA FLYINGFISH
00CR8124AS	ENGLISH SOLE
00DPD30SOY	AMSACRINE	c1(Nc2c(cc(NS(=O)(=O)C)cc2)OC)c3c(cccc3)nc4c1cccc4
00EED65INL	ANCAROLOL	c1coc(C(=O)Nc2c(cccc2)OCC(CNC(C)(C)C)O)c1
00FEV085WX	SAPHENAMYCIN, (+)-	C(c1c(O)cccc1C)(O[C@H](c2c3nc4c(nc3ccc2)c(C(=O)O)ccc4)C)=O
00FN6IH15D	NORTRIPTYLINE HYDROCHLORIDE	C1(c2c(CCc3c1cccc3)cccc2)=CCCNC.Cl
00G939C83O	3-HYDROXYQUINIDINE	[N@@]12[C@@]([C@H](c3c4c(ccc(c4)OC)ncc3)O)(C[C@@H]([C@](C1)(C=C)O)CC2)[H]
00GG7UT6PL	CHICKEN SKIN, COOKED
00GYM12XJJ	N-ACETOXY-N-ACETYL-4-AMINODIPHENYL THIOETHER	S(c1ccc(cc1)N(OC(=O)C)C(=O)C)c2ccccc2
00H4Z3YXWE	PROPAZONE SODIUM	C(C1(OC(=O)[N-]C1=O)CCC)CC.[Na+]
00H8JMZ1ZT	GLAFENINE HYDROCHLORIDE, (R)-	c1(C(OC[C@H](O)CO)=O)c(Nc2c3c(cc(cc3)Cl)ncc2)cccc1.Cl
00HPQ7674K	MERCURY OLEATE	[Hg+2].[O-]C(=O)CCCCCCC/C=C\CCCCCCCC.[O-]C(=O)CCCCCCC/C=C\CCCCCCCC
00I7BI3BB7	DARSIDOMINE	c1c(on[n+]1N2[C@@H](CCC[C@@H]2C)C)[NH-]
00IBG87IQW	SERMORELIN ACETATE
00IF91KFKQ	CROCUS SATIVUS FLOWER
00J14P0P46	DESFLUORO RISPERIDONE	c1(c(c(nc2CCCCn12)C)CCN3CCC(c4noc5c4cccc5)CC3)=O
00J7LK389F	LIGULARIA FISCHERI LEAF
00J85O58VS	2-HYDROXY-3-METHYLBENZENESULFONIC ACID	c1ccc(S(O)(=O)=O)c(O)c1C
00J8H295NB	QUATERNIUM-91	C(CC)CCCCCCCCCCCCCCCCCCCC=1[N+](CCN1)(CCNC(=O)CCCCCCCCCCCCCCCCCCCCC)C.O(S(=O)(=O)[O-])C
00J8IS9IQI	3-(4-AMINOPHENYL)PROPIONIC ACID	C(C(=O)O)Cc1ccc(cc1)N
00J9J9XKDE	VANADIUM	[V]
00JKR0NZ8O	MALTOSE SYRUP
00JM91Q28F	DIFEMERINE HYDROCHLORIDE	c1(ccccc1)C(c2ccccc2)(C(OCC(N(C)C)(C)C)=O)O.Cl
00K1K06ADY	BMS-511926	[C@H]1([C@H]([C@@H]([C@H]([C@H](c2cc(c(cc2)Cl)Cc3ccc(O)cc3)O1)O)O)O)CO
00K1YL9Q69	DIHYDROTHIOCTIC ACID, (R)-	S[C@@H](CCS)CCCCC(=O)O
00K6NHA51A	1-HYDROXY-3-METHOXY-6-METHYLANTHRAQUINONE	c1(cc(cc2C(c3cc(ccc3C(c21)=O)C)=O)OC)O
00K9NWZ23G	FLUOCINOLONE ACETONIDE 21-ALDEHYDE	[C@@]12([C@@]3([C@@]([C@]4([C@@]([C@@]5(C([C@H](C4)F)=CC(C=C5)=O)C)([C@H](C3)O)F)[H])([H])C[C@]1(OC(O2)(C)C)[H])C)C(=O)C=O
00KFR5UA0Z	9.ALPHA.-FLUORO-18-NOR-17,17-DIMETHYLANDROSTA-4,13-DIEN-11.BETA.-OL-3-ONE	[C@]12([C@@]3(C(=CC(CC3)=O)CC[C@]1(C=4CCC(C4C[C@@H]2O)(C)C)[H])C)F
00KKN72U82	8-HYDROXYQUINOLINE ALUMINIUM SULFATE	[Al+3].S(=O)(=O)(O)[O-].Oc1c2c(ccc1)cccn2.S(=O)(=O)(O)[O-].S(=O)(=O)(O)[O-].Oc1c2c(ccc1)cccn2.Oc1c2c(ccc1)cccn2
00KUO98F97	2,4,5-TRIMETHYLANILINE	c1(c(cc(N)c(c1)C)C)C
00L331RFEC	BATANOPRIDE HYDROCHLORIDE	c1(c(cc(c(c1)Cl)N)OC(C(=O)C)C)C(=O)NCCN(CC)CC.Cl
00LJ13FPAM	RISHITINOL	C1[C@H]([C@H](Cc2c(ccc(c12)C)C)O)C(O)(C)C
00LOF6890B	WX-UK1 FREE BASE	c1cc(cc(c1)C(=N)N)C[C@H](NS(c2c(cc(cc2C(C)C)C(C)C)C(C)C)(=O)=O)C(=O)N3CCN(CC3)C(=O)OCC
00LX015OW8	METCARAPHEN	c1cc(C2(C(OCCN(CC)CC)=O)CCCC2)cc(c1C)C
00M2J0XB1G	3-ISOVERRUCARIN A	C[C@@]12[C@@]3([C@]4([C@@H](C1)OC(=O)/C=C\C=C\C(OCC[C@H]([C@@H](C(OC[C@]25[C@](O4)(C=C(CC5)C)[H])=O)O)C)=O)[H])CO3
00M4IP1ZA7	BAR JACK WHOLE
00M5444DIY	J-113397	c1(n(c2c(n1[C@H]3[C@@H](CN(CC3)CC4CCCCCCC4)CO)cccc2)CC)=O
00M634HD2V	RADGOCITABINE	n1(c(nc(cc1)N)=O)[C@H]2[C@H]([C@@H]([C@H](O2)CO)O)C#N
00MFZ4H95Z	N-DIALKYL METHYL BENZYL AMMONIUM CHLORIDE (C12-C18)
00MJR235LR	CHLAMYS CIRCULARIS AEQUISCULATA
00N857K16Y	AZUMOLENE SODIUM ANHYDROUS	[Na+].[N-]1C(=O)N(CC1=O)/N=C/c2ncc(o2)-c3ccc(cc3)Br
00NG926C95	8-(N-INDOLYL)-2,6-DIMETHYL-7-OCTEN-2-OL	c1ccc2c(c1)n(cc2)/C=C/C(CCCC(C)(C)O)C
00NL8H35Y3	FEDRILATE HYDROCHLORIDE	C(C1(c2ccccc2)CCOCC1)(OC(CCN3CCOCC3)C)=O.Cl
00NT1ETN9K	TRPH-222
00O0K362FY	DIISOPROPYLTIN DICHLORIDE	[Sn](C(C)C)(C(C)C)(Cl)Cl
00O651747I	PSILOCYBE SEMILANCEATA FRUITING BODY
00OA1GPF8R	1,3-PENTADIENE, (3E)-	C(\C=C)=C/C
00ODG4SLLJ	DIACETURAL	N(c1oc2ccc(Cl)cc2n1)C(=O)C
00OF00QZC4	SIBOFIMLOC	C(#C[C@]1(O[C@H](CO)[C@H]([C@@H]([C@@H]1O)O)O)[H])c2cc3C4(c5c(-c3cc2)ccc(c5)C#C[C@]6(O[C@H](CO)[C@H]([C@@H]([C@@H]6O)O)O)[H])CCN(CC4)C(C)=O
00OI587YQE	DAPHNE ODORA WHOLE
00OLE78529	BELNACASAN	[C@@H]1(CC(O[C@H]1OCC)=O)NC([C@@H]2CCCN2C([C@@H](NC(c3cc(Cl)c(cc3)N)=O)C(C)(C)C)=O)=O
00OT1QX5U4	POTASSIUM PERMANGANATE	[Mn]([O-])(=O)(=O)=O.[K+]
00OXK1BCRK	BLACKEDGE CUSK-EEL, COOKED
00OY54D31C	EPRINOMECTIN B1A	[H][C@@]1(O[C@]2(C=C[C@@H]1C)C[C@]3([H])C[C@@](C/C=C(\C)/[C@@H](O[C@@]4(O[C@H]([C@@]([C@H](C4)OC)(O[C@]5(C[C@@H]([C@@H]([C@@H](O5)C)NC(C)=O)OC)[H])[H])C)[H])[C@@H](C)/C=C/C=C\6/[C@]7([C@](C(=O)O3)(C=C([C@H]([C@]7(OC6)[H])O)C)[H])O)(O2)[H])[C@@H](C)CC
00PAR1C66F	DL-SERINE	C(C(C(=O)O)N)O
00PFI6E4JT	TRIMETHYL-1,6-HEXANEDIAMINE
00PNH95Q0X	XIMENIA AMERICANA WHOLE
00PR6AZ7SU	BC2371 RDNA CONSTRUCT ON CHROMOSOME 3P1.1-2 IN R69 NEW ZEALAND WHITE RABBITS
00Q31ER368	MEPINDOLOL	c1cc(OCC(CNC(C)C)O)c2cc(C)[nH]c2c1
00Q7Y13G1G	3,5-DIISOPROPYLBIPHENYL	c1(-c2ccccc2)cc(cc(c1)C(C)C)C(C)C
00Q9Z0HNOQ	2-CHLOROAMPHETAMINE	NC(C)Cc1c(cccc1)Cl
00QJ5EQT3E	3-HYDROXYMETHYL-.BETA.-CARBOLINE	[nH]1c2c(c3ccccc13)cc(nc2)CO
00QR9XS58S	2-BROMO-1,1-DIFLUOROETHANE	C(F)(F)CBr
00QT8FX306	3-ACETYLPYRIDINE	C(=O)(C)c1cccnc1
00QW0ZGB7J	CHILEAN CROAKER, COOKED
00RBB4Q0GN	SALVIA MACROSIPHON WHOLE
00RLM29Y3A	N-NITROSOMETHYLETHYLAMINE	N(N=O)(CC)C
00RY4LUP2Z	OLETIMOL	c1(O)c(cccc1)/C(=N/Cc2ccccc2)/C
00RZ3F0O1X	PHENYLMETHYLPENTANAL	O=CCC(C)CCc1ccccc1
00S0D0OEKR	ITASETRON	c12n(c(=O)[nH]c1cccc2)C(N[C@H]3C[C@@]4(N(C)[C@](C3)(CC4)[H])[H])=O
00S3Q90JU7	IPROHEPTINE HYDROCHLORIDE, (R)-	CC(C)N[C@@H](CCCC(C)C)C.Cl
00S42N58OM	METHAPYRILENE HYDROCHLORIDE	N(c1ncccc1)(Cc2sccc2)CCN(C)C.Cl
00S707T65A	EUPHORBIA CUPULARIS WHOLE
00SD1U3FL3	1-CHLORODIBENZOFURAN	o1c2cccc(c2c3ccccc31)Cl
00SRW0M6PW	ISOXAZOLE	c1cnoc1
00T4085CBX	CALCIUM 3-METHYL-2-OXOBUTYRATE	[Ca+2].C(=O)(C(=O)C(C)C)[O-].C(=O)(C(=O)C(C)C)[O-]
00T5SH6SEJ	BLETILLA STRIATA TUBER
00T9G32ZVH	CLOSIRAMINE	C1(c2c(cc(cc2)Cl)CCc3c1nccc3)CCN(C)C
00TN4GS00S	ALFADOLONE ACETATE	C1C[C@H](C[C@@]2(CC[C@@]3([H])[C@@]4(CC[C@H](C(=O)COC(C)=O)[C@]4(CC([C@@]3([C@]21C)[H])=O)C)[H])[H])O
00U0645U03	TETRAHYDRODIFERULOYLMETHANE	c1(c(ccc(c1)CCC(CC(=O)CCc2cc(OC)c(cc2)O)=O)O)OC
00U5G7051S	AMINOETHYLOLEYLAMIDE	C(CCCCCCC/C=C\CCCCCCCC)(=O)NCCN
00U7GX0NLM	MINAPRINE	c1(ccccc1)-c2nnc(NCCN3CCOCC3)c(C)c2
00U7T33ZVU	1,1'-SULFONYLBIS(3,5-DIBROMO-4-(2,3-DIBROMOPROPOXY)BENZENE)	c1(cc(c(c(c1)Br)OCC(CBr)Br)Br)S(c2cc(c(c(c2)Br)OCC(CBr)Br)Br)(=O)=O
00UK7646FG	CAPSICUM
00V0B42E5V	METHYL 3,11-DIOXOPREGNA-4,17(20)-DIEN-21-OATE (Z)-	C1(CC[C@@]2([C@]3(C(C[C@@]4(\C(\CC[C@]4([C@@]3(CCC2=C1)[H])[H])=C/C(=O)OC)C)=O)[H])C)=O
00V69U1QC7	METIOXATE	n1(cc(c(c2c3c(ccc12)n(c(s3)=O)C)=O)C(=O)OCCN4CCC(CC4)C)CC
00V8CJ76Y9	SENEGENIN DIACETATE	C[C@@]12[C@@]3([C@](C)(C4=C([C@H](C3)CCl)[C@]5([C@](C(O)=O)(CCC(C5)(C)C)CC4)[H])CC[C@@]1([H])[C@@](C(O)=O)(C)[C@@H](OC(=O)C)[C@@H](OC(=O)C)C2)[H]
00VJI3VG3D	1,3,5-TRIMETHOXYBENZENE	O(c1cc(OC)cc(OC)c1)C
00VX9O1YAY	NITRIC OXIDE SYNTHASE, BRAIN
00VYB05KWP	BACITRACIN A METHYLENEDISALICYLATE	[C@@H]([C@H](CC)C)(N)C1=N[C@@H](CS1)C(=O)N[C@@H](CC(C)C)C(=O)N[C@H](CCC(O)=O)C(=O)N[C@]([C@H](CC)C)([H])C(=O)N[C@H]2CCCCNC([C@@H](NC([C@H](NC([C@@H](NC([C@H](NC([C@@](NC([C@](CCCN)([H])NC2=O)=O)([C@@H](C)CC)[H])=O)Cc3ccccc3)=O)Cc4c[nH]cn4)=O)CC(=O)O)=O)CC(N)=O)=O.OC(=O)c1c(ccc(c1)Cc2ccc(O)c(C(=O)O)c2)O
00VZE9Y4WF	ISOGLUTAMINE, DL-	C(N)(C(=O)N)CCC(=O)O
00W16Z57R5	CARIBBEAN RED SNAPPER
00W1HTM5B9	LEOBORDEA CARINATA WHOLE
00W4083OML	CYCLOFENIL DIPHENOL	C(c1ccc(O)cc1)(c2ccc(O)cc2)=C3CCCCC3
00WNZ48OR9	CHLOROPHYLL
00WVH6L818	GULF SIERRA
00X1DX441H	YM-543 FREE ACID	OC[C@H]1O[C@@H](c2cc(Cc3cc-4cccccc4c3)ccc2O)[C@H](O)[C@@H](O)[C@@H]1O
00X39KP0AS	9-ETHYL-3-NITRO-9H-CARBAZOLE	n1(c2c(c3c1ccc(c3)[N+]([O-])=O)cccc2)CC
00X4JM89UH	4,4'-DIAMINOBENZANILIDE	O=C(Nc1ccc(N)cc1)c2ccc(N)cc2
00X6I56YXR	CDX-3379
00XI8W60QF	HUMAN CHOLECYSTOKININ-33
00XIW1CR0F	ARACHIDONYLTRIFLUOROMETHANE	C(F)(F)(F)C(=O)CCC/C=C\C/C=C\C/C=C\C/C=C\CCCCC
00XW1Q3QO1	BUTYL TOSYLATE	S(c1ccc(cc1)C)(=O)(=O)OCCCC
00Y6A5AJU6	SOFPIRONIUM	[C@@](C(O[C@H]1C[N+](CC1)(CC(OCC)=O)C)=O)(O)(C2CCCC2)c3ccccc3
00Y81HN91L	3-OCTENE, (3Z)-	C(CCC)/C=C\CC
00YIU5438U	CAPRYLYL GLYCOL	OC(CO)CCCCCC
00YK2U88F9	DI-P-METHYLBENZYLIDENESORBITOL	O1C[C@@]2(OC(c3ccc(cc3)C)O[C@@]([C@@]2(OC1c4ccc(cc4)C)[H])([C@H](O)CO)[H])[H]
00YK6AM7PG	BUTYL NITRATE	O(CCCC)[N+](=O)[O-]
00YVU1F28D	PICOTRIN	C(c1cnc(C(=O)O)cc1)(c2ccccc2)(c3ccccc3)c4ccccc4
00Z7P1X9TV	ZINC OROTATE TETRAHYDRATE	[Zn+2].c1(C([O-])=O)cc(=O)[nH]c(=O)[nH]1.O.O.O.O.c1(C([O-])=O)cc(=O)[nH]c(=O)[nH]1
00Z96A58MN	DITRIMETHYLOLPROPANE TETRAACRYLATE	C(C(COC(C=C)=O)(CC)COCC(CC)(COC(C=C)=O)COC(C=C)=O)OC(C=C)=O
00ZQ65GED7	1,23-TETRACOSANEDIOL	C(CCCCCCCCCCCCCCCO)CCCCCCC(C)O
00ZU2UNK84	6-HYDROXYBUSPIRONE HYDROCHLORIDE, (+/-)-	N1(C(C(O)C2(CC1=O)CCCC2)=O)CCCCN3CCN(c4ncccn4)CC3.Cl
00ZUQ19K6J	2,2-DIPHENYL-1,3-PROPANEDIOL CARBAMATE	C(COC(=O)N)(c1ccccc1)(c2ccccc2)CO
00ZZF05RJS	SOUTHERN HAKE WHOLE
01001BHH8J	CARIBBEAN REEF SQUID WHOLE
0102XFH2B9	TECHNETIUM TC-99M BESILESOMAB
010E4IV714	14,15-ANHYDROANDROGRAPHOLIDE, (1S)-	OC[C@@]1(C)[C@@]2([C@@](C)(CC[C@H]1O)[C@H](C(=C)CC2)C/C=C\3/C(=O)OC=C3)[H]
010H9J7N59	LUTEOXANTHIN, (8'R)-	C(=C/C(=C\C=C\C(=C\C=C\C=C(\C=C\C=C(/C)\[C@H]1C=C2[C@](C[C@H](CC2(C)C)O)(C)O1)/C)\C)/C)\[C@]34C(C[C@@H](C[C@]3(O4)C)O)(C)C
010IDO6ICK	3-CHLOROPROPYL OCTYL SULFOXIDE	[S+](CCCCCCCC)(CCCCl)[O-]
010O4LC9TS	THIAZOLYL BLUE CATION	c1cc(-c2nn(-c3ccccc3)[n+](-c4sc(c(n4)C)C)n2)ccc1
010T5BOR7W	DISCIOTIS VENOSA WHOLE
0111871I23	HUPERZINE A	[C@]\12(c3c([nH]c(cc3)=O)C[C@@H](/C1=C\C)C=C(C2)C)N
0112H23PGV	ERICOLOL, (S)-	C1(C=C(CC1)c2c(cc(cc2)Cl)OC[C@H](CNC(C)(C)C)O)=O
0115W5MABF	CUCURBITACIN B	[C@@]12([C@@]([C@@]([C@@](C(/C=C/C(OC(C)=O)(C)C)=O)(C)O)([C@@H](C1)O)[H])(CC(=O)[C@@]3([C@]2(CC=C4[C@]3(C[C@H](O)C(C4(C)C)=O)[H])[H])C)C)C
011841169V	DEANOL OROTATE	C(O)CN(C)C.C(O)(=O)c1cc(=O)[nH]c(=O)[nH]1
0118Z4NSVN	DISODIUM MONOCETYL PHENYL ETHER DISULFONATE	c1cc(Oc2ccc(S([O-])(=O)=O)c(CCCCCCCCCCCCCCCC)c2)ccc1S([O-])(=O)=O.[Na+].[Na+]
011EVD3QYF	S-METHYL 4-METHYLPENTANETHIOATE	CC(C)CCC(SC)=O
011Q4ZPT6J	NAVARRETIA ATRACTYLOIDES WHOLE
0122W3SP9U	.BETA.-D-XYLOPYRANOSE	[C@H]1([C@H]([C@H](O)CO[C@H]1O)O)O
0125DUV5XC	VARLILUMAB
0127KU7397	BOVINE TYPE I COLLAGEN (SKIN)
0128ETF5XZ	DICHLOROTETRAKISPROCHLORAZ MANGANESE	[Cl-].O=C(N(CCOc1c(Cl)cc(cc1Cl)Cl)CCC)n2ccnc2.[Mn+2].[Cl-].O=C(N(CCOc1c(Cl)cc(cc1Cl)Cl)CCC)n2ccnc2.O=C(N(CCOc1c(Cl)cc(cc1Cl)Cl)CCC)n2ccnc2.O=C(N(CCOc1c(Cl)cc(cc1Cl)Cl)CCC)n2ccnc2
129526470	5,8-DIMETHOXY(1,2,4)TRIAZOLO(1,5-C)PYRIMIDIN-2-AMINE	c1(n2c(c(cn1)OC)nc(n2)N)OC
0129G57PA3	FEPRADINOL, (S)-	CC(C)(CO)NC[C@@H](O)c1ccccc1
012C11ZU6G	TERBINAFINE HYDROCHLORIDE	C(#CC(C)(C)C)/C=C/CN(Cc1c2c(cccc2)ccc1)C.Cl
012LYD6KXM	AMBASILIDE	C1N(Cc2ccccc2)C[C@@]3(CN(C[C@]1(C3)[H])C(c4ccc(cc4)N)=O)[H]
012RCE5TWE	SALIX LUTEA POLLEN
0130OGA1VE	3-(2-PROPEN-1-YLDITHIO)-2-BUTANONE	C(SSCC=C)(C(C)=O)C
01343Q8EL8	ANISODAMINE	c1ccc([C@@H](CO)C(=O)O[C@@H]2C[C@@H]3[C@H](C[C@H](C2)N3C)O)cc1
013QW1GG8V	PEG-25 STIGMASTERYL ETHER
013TE6E4WV	LEDIPASVIR	C(N[C@H](C(=O)N1CC2(CC2)C[C@H]1c3ncc([nH]3)-c4cc5C(c6cc(ccc6-c5cc4)-c7ccc8nc([nH]c8c7)[C@H]9N([C@@H]%10CC[C@H]9C%10)C([C@H](C(C)C)NC(=O)OC)=O)(F)F)C(C)C)(=O)OC
013U3OVD2Z	ROUREA SOLANDERI STEM
013VDA1U6N	BISMUTH GLUCONATE	[Bi+3].C(=O)([O-])[C@H](O)[C@@H](O)[C@H](O)[C@H](O)CO.C(=O)([O-])[C@H](O)[C@@H](O)[C@H](O)[C@H](O)CO.C(=O)([O-])[C@H](O)[C@@H](O)[C@H](O)[C@H](O)CO
013XP90076	STELLARIA DICHOTOMA WHOLE
01466DAB8N	ZANTHOXYLUM OVALIFOLIUM WHOLE
0149H05U82	2-AMINO-5-NITROPHENOL	[N+]([O-])(=O)c1cc(c(cc1)N)O
014OZV4W1O	ACID BLUE 7	[Na+].c1(ccccc1)C/[N+](/CC)=C\2C=C/C(C=C2)=C(/c3ccc(cc3)N(Cc4ccccc4)CC)\c5c(cc(cc5)S(=O)(=O)[O-])S(=O)(=O)[O-]
014Y506OEG	1,3-DIAMINOGUANIDINE HYDROCHLORIDE	Cl.C(=N)(NN)NN
014Z62T71D	DIHYDRONEOISOCARVEOL, (+/-)-	C1[C@@H]([C@@H](C[C@@H](C1)C(=C)C)O)C
0151W500HP	TMC-310911	CC(C)CN(C[C@@H](O)[C@H](Cc1ccccc1)NC(=O)O[C@@H]2[C@]3([C@@](OC2)(OCC3)[H])[H])S(=O)(=O)c4cc5c(cc4)nc(NC6CCN(CC6)C7CCCC7)s5
015259RASF	2,2',4,4',5,6'-HEXACHLORODIPHENYL ETHER	O(c1c(cc(c(c1)Cl)Cl)Cl)c2c(cc(cc2Cl)Cl)Cl
015443A483	PROPACHLOR	N(C(=O)CCl)(c1ccccc1)C(C)C
1.56e+102	ATESIDORSEN
01558R042G	1-NAPHTHYLMETHYL BENZOATE	c1(cccc2ccccc12)COC(c3ccccc3)=O
0155O8L0UM	MAORI COD, COOKED
015F06XTHY	GSK-598809 L-TARTRATE SESQUIHYDRATE	n1(c(nnc1SCCCN2C[C@]3(c4ccc(cc4F)C(F)(F)F)[C@@](C2)([H])C3)-c5ocnc5C)C.OC(=O)[C@H](O)[C@@H](O)C(O)=O.O.n1(c(nnc1SCCCN2C[C@]3(c4ccc(cc4F)C(F)(F)F)[C@@](C2)([H])C3)-c5ocnc5C)C.OC(=O)[C@H](O)[C@@H](O)C(O)=O.O.O
015F8U72D9	CHLORCYCLIZINE HYDROCHLORIDE, (S)-	N1([C@H](c2ccc(cc2)Cl)c3ccccc3)CCN(CC1)C.Cl
015G4I43YD	ICI-63197	c12n(c(c(cn1nc(n2)N)C)=O)CCC
015H02ENJ9	.ALPHA.-PHENYL-2-PIPERIDINEACETAMIDE, ERYTHRO-(-)-	[C@H](C(N)=O)(c1ccccc1)[C@]2(CCCCN2)[H]
015KZC652E	POTASSIUM SULFITE	S([O-])(=O)[O-].[K+].[K+]
015T3UTL9J	BERBERIS BEALEI ROOT
015UCP79S9	DIRECT BLUE 25	c1(c(c2c(cc(cc2cc1S(=O)(=O)[O-])S([O-])(=O)=O)O)O)/N=N/c3ccc(-c4ccc(/N=N/c5c(O)c6c(O)cc(S(=O)(=O)[O-])cc6cc5S(=O)(=O)[O-])c(C)c4)cc3C.[Na+].[Na+].[Na+].[Na+]
0161873UBV	HORDEUM MURINUM POLLEN
0163PVD2QZ	HYDROXYSTILBAMIDINE ISETHIONATE	C(c1cc(O)c(C=Cc2ccc(cc2)C(=N)N)cc1)(=N)N.S(CCO)(=O)(=O)O.S(CCO)(=O)(=O)O
0164A0A522	CHIMONANTHUS PRAECOX LEAF
0165Y102W9	STELLIFER DRUM WHOLE
0167D73R1T	ALLYL PROPYL DISULFIDE	S(SCC=C)CCC
0168CT300N	MULLOIDICHTHYS GOATFISH WHOLE
01695YPV36	SWORDFISH
016B407G6F	IOFRATOL	N(C(=O)[C@@H](O)C)c1c(c(c(I)c(c1I)C(NC(CO)CO)=O)C(=O)NCC(O)CNC(c2c(c(c(c(c2I)NC([C@H](C)O)=O)I)C(NC(CO)CO)=O)I)=O)I
016C88OF79	SYR DARYA STURGEON
016EG4BD6Z	3-ETHYLHEXAHYDRO-3-(3-METHOXYPHENYL)-1-METHYL-2H-AZEPIN-2-ONE, (S)-	c1c([C@]2(C(N(CCCC2)C)=O)CC)cccc1OC
016FR52RU5	DIHYDROURACIL	O=C1NCCC(=O)N1
016TTR32QF	RIPASUDIL HYDROCHLORIDE	c1c2cccc(c2c(cn1)F)S(=O)(=O)N3[C@H](CNCCC3)C.Cl.O.O
016U10PN9N	OPROMAZINE	c1cc2N(CCCN(C)C)c3cc(Cl)ccc3[S+]([O-])c2cc1
01704YP3MO	AMINOPHENAZONE	c1(c(c(C)n(n1-c2ccccc2)C)N(C)C)=O
01756N87N8	WORMWOOD OIL
01763E5R90	GLYCERETH-20 CAPRYLATE
017864RK78	TANGHINIGENIN	O[C@@]12[C@]34[C@H](C[C@]5([C@]([C@@]3([H])CC[C@]1(C)[C@@H](C=6COC(=O)C6)CC2)(C)CC[C@H](O)C5)[H])O4
017EA128X4	N-BENZYL-2'-DEOXYADENOSINE	n1([C@H]2C[C@H](O)[C@H](O2)CO)c3c(c(NCc4ccccc4)ncn3)nc1
017M94O454	NEISSERIA MENINGITIDIS SEROGROUP B STRAIN NZ98/254 WHOLE
017NGL487F	2-BUTENE, (E)-	C/C=C/C
017VSH97RJ	6.BETA.-HYDROXYDEXAMETHASONE	[C@]12([C@]([C@@]3(C[C@H](C=4[C@@]([C@]3([C@H](C1)O)F)(C=CC(=O)C4)C)O)[H])(C[C@H]([C@@]2(C(=O)CO)O)C)[H])C
01800C6E6B	DIEFFENBACHIA SEGUINE WHOLE
0180CYL77I	ACOURTIA WRIGHTII WHOLE
0180PBK4FC	NIFURALDEZONE	c1([N+]([O-])=O)oc(C=NNC(C(=O)N)=O)cc1
0183L9B2Q9	CARSATRIN, (S)-	c12c([nH]cn1)ncnc2SC[C@H](CN3CCN(C(c4ccc(F)cc4)c5ccc(F)cc5)CC3)O
018649S21N	LEMALESOMAB
0189J4XE1H	CYSTIC FIBROSIS TRANSMEMBRANE CONDUCTANCE REGULATOR F508 DELETED
018DWB1LWB	ISOMEROL
018M85FD11	1-(4-METHOXYPHENYL)ETHANOL, (+/-)-	C(C)(O)c1ccc(cc1)OC
018NME21ED	WAY-120491	O[C@H]1[C@@H](c2c(OC1(C)C)ccc(c2)OC(F)(F)F)N3Cc4c(C3=O)cccc4
018XNU6812	ALRESTATIN SODIUM	N1(C(c2cccc3c2c(C1=O)ccc3)=O)CC([O-])=O.[Na+]
01906GQ23R	PINACOL HEXAHYDRATE	OC(C)(C)C(C)(C)O.O.O.O.O.O.O
0192074X0K	SUPEROXIDE DISMUTASE (MN) SACCHAROMYCES CEREVISIAE
01925N33BL	GSK-932121	c1c(ccc(c1)Oc2ccc(cc2)-c3c(c(c([nH]c3CO)C)Cl)=O)OC(F)(F)F
0192O2R1GA	ETHYL-O,N,N-AZOXYMETHANE, (1Z)-	C/N=[N+](/CC)\[O-]
0195831F8E	BENZYL VALERATE	O=C(OCc1ccccc1)CCCC
0195Y9G48E	P-HYDROXYBENZYLPIPERAZINE	C1CN(CCN1)Cc2ccc(cc2)O
0196353FZ5	3-(4,5-DIHYDRO-1H-IMIDAZOL-2-YL)ANILINE	Nc1cc(ccc1)C2=NCCN2
0199MV609F	GADOTERIDOL	[Gd+3].N1(CC([O-])=O)CCN(CC([O-])=O)CCN(CC(O)C)CCN(CC1)CC([O-])=O
019ILT555L	SWOLLEN-HEADED CONGER EEL, COOKED
019NSK845Q	TRIFLUSULFURON	OC(=O)c1cccc(C)c1S(=O)(=O)NC(=O)Nc2nc(N(C)C)nc(OCC(F)(F)F)n2
01A2TQ08EI	LAGENARIA ABYSSINICA WHOLE
01AEG6W4Y9	3'-HYDROXYSTANOZOLOL	C[C@]12Cc3c([nH][nH]c3C[C@]1([H])CC[C@@]4([H])[C@]5([H])CC[C@@](O)(C)[C@@]5(C)CC[C@@]42[H])=O
01B3PR4VA4	2,3',4,5',6-PENTABROMOBIPHENYL	c1c(-c2c(Br)cc(Br)cc2Br)cc(Br)cc1Br
01B3X858LI	ACER PENSYLVANICUM WHOLE
01B7I80VTX	CINNAMODENDRON CORTICOSUM WHOLE
01B94QJ66A	EMAPTICAP PEGOL 5'-MODIFICATION
01D3M89A2W	3,4,5,6-TETRAHYDROPHTHALIC ANHYDRIDE	O1C(=O)C=2CCCCC2C1=O
01D72QQ73D	TRANID	[C@H]12/C(/[C@H](Cl)[C@H](C1)C[C@H]2C#N)=N\OC(NC)=O
01DMT14Z63	POTASSIUM METAPHOSPHATE
01DN47PPQG	DESMETHYLCLOMIPRAMINE	Clc1cc2N(c3c(CCc2cc1)cccc3)CCCNC
01DP8CH58H	.ALPHA.-PYRROLIDINOPROPIOPHENONE	C(C(C)N1CCCC1)(=O)c2ccccc2
01DZ4127G7	BELOTECAN HYDROCHLORIDE	[C@@]1(O)(c2cc3-c4c(Cn3c(c2COC1=O)=O)c(c5c(n4)cccc5)CCNC(C)C)CC.Cl
01F4FRP8YL	MIROGABALIN BESYLATE	c1cccc(S(=O)(=O)O)c1.C(C[C@@]1([C@@]2(C=C(C[C@@]2(C1)[H])CC)[H])CN)(=O)O
01F5XRT259	SODIUM 2,3,5,6-TETRACHLOROBENZOATE	c1(c(c(Cl)cc(c1Cl)Cl)Cl)C(=O)[O-].[Na+]
01FPW436S6	A-620223	c1(nc2c([nH]1)c(ccc2)C(=O)N)C3CCN(CC3)CCC
01FW888088	2-PYRROLIDINECARBOTHIOIC ACID, (2S)-	C1C[C@@H](C(=O)S)NC1
01G73H6H83	HOPS
01G9XEA93N	CLAVICEPS PURPUREA SCLEROTIUM
01HD1KNX99	1,2-DIHYDRO-1,1,6-TRIMETHYLNAPHTHALENE	c12c(C=CCC1(C)C)cc(cc2)C
01HGS7J21J	2,7-NAPHTHALENEDISULFONIC ACID	O=S(=O)(O)c1ccc2c(cc(S(=O)(=O)O)cc2)c1
01HO73LPA0	MK-0752 SODIUM	[C@H]1(CCC([O-])=O)CC[C@@](S(c2ccc(cc2)Cl)(=O)=O)(CC1)c3cc(ccc3F)F.[Na+]
01HT00FI3B	METHYL PHTHALYL ETHYL GLYCOLATE	C(c1c(C(=O)OCC(=O)OCC)cccc1)(=O)OC
01I0OE93A7	2-OXOVALERIC ACID	C(C(=O)CCC)(=O)O
01I8N86CKO	METHYL 2-METHYLPHENYL DISULFIDE	CSSc1ccccc1C
01I9ZBY9IR	ETHYL PYRAZOLONE T	O=C(OCC)c1nn(c(c1)O)-c2ccc(S(=O)(=O)O)cc2
01IC75R817	IMARIKIREN	c1(nc2c(n1CCCCOC)cccc2)C(=O)N([C@@H]3CNC[C@@H](C3)C(=O)N4CCOCC4)CC(C)C
01IU6310G3	32-CARBOXYCYANOCOBALAMIN	[C-]#N.[Co+3].[C@@]12([NH]=C(/C(=C/3[NH]=C(/C=C/4[NH]=C(/C(=C/5\[NH-]C1[C@@H]([C@]5(CCC(NC[C@H](OP(O[C@H]6[C@H]([C@@H](N7c8c([NH]=C7)cc(c(c8)C)C)O[C@@H]6CO)O)([O-])=O)C)=O)C)CC(=O)N)/C)[C@H](C4(C)C)CCC(=O)N)[C@H]([C@@]3(CC(=O)N)C)CCC(=O)N)/C)[C@H]([C@@]2(CC(=O)N)C)CCC(=O)O)C
01IX3OU168	TOBRAMYCIN HYDROCHLORIDE	[C@H]1([C@H](C[C@H]([C@@H]([C@H]1O)O[C@@]2([C@@H]([C@H]([C@@H]([C@H](O2)CO)O)N)O)[H])N)N)O[C@@]3([C@@H](C[C@@H]([C@H](O3)CN)O)N)[H].Cl
01IZ7O54VH	SODIUM THIOMALATE	[H+].[Na+].C(C([O-])=O)C(C([O-])=O)S
01J18G9G97	ACEGLUTAMIDE	O=C(N[C@H](C(=O)O)CCC(=O)N)C
01J606C35G	5-DEOXYKIEVITONE	C(c1c(O)ccc2C(C(c3ccc(O)cc3O)COc21)=O)C=C(C)C
01J7526K2Q	ASP-4058	c1nc2c([nH]1)ccc(c2)-c3noc(n3)-c4cc(c(cc4)O[C@H](C(F)(F)F)C)C(F)(F)F
01K37QO47K	RITANSERIN TARTRATE	C(c1ccc(F)cc1)(c2ccc(F)cc2)=C3CCN(CCc4c(C)nc5sccn5c4=O)CC3.[C@H]([C@@H](O)C(=O)O)(O)C(=O)O
01K63SUP8D	FLUOXETINE	c1cc(OC(CCNC)c2ccccc2)ccc1C(F)(F)F
01KC87F8FE	6-O-BENZYLGUANINE	n1c2c(nc[nH]2)c(nc1N)OCc3ccccc3
01KM283D85	FRUCTOSE PHENYLOSAZONE, DL-	[C@H]([C@@H](C(=NNc1ccccc1)/C=N/Nc2ccccc2)O)([C@@H](CO)O)O
01KT5NC1TC	TEPHROSIA PURPUREA SEED
01L0138EJV	SPOTTED WHITING WHOLE
01L0MVY85E	EDOBACOMAB
01L3E93T4C	CLOMETHERONE	[C@]12([C@]([C@]3([C@]([C@@]4(C(=CC(=O)CC4)[C@H](C3)Cl)C)([H])CC1)[H])(C[C@H]([C@@H]2C(=O)C)C)[H])C
01L40YK24E	ZANTHOXYLUM CAPENSE WHOLE
01L9PS463P	EICOSYL LINOLENATE	CCCCCCCCCCCCCCCCCCCCOC(=O)CCCCCCC/C=C\C/C=C\C/C=C\CC
01L9Y9D98W	CALCIUM ADIPATE	[Ca+2].C(CCCCC(=O)[O-])(=O)[O-]
01LE12YH7P	AMINOCHLOROAMBUCIL	c1(N(CCCl)CCCl)ccc(CCC(C(O)=O)N)cc1
01LSZ8XXL0	TETRAHYDROISOHUMULONE
01M52Y2486	SPECKLED DWARF GROUPER
01M5W012RI	2-HEPTADECANONE	C(CCCCCCCCCC)CCCCC(C)=O
01M7061203	MINDODILOL, (S)-	c1c2c(cccc2[nH]c1)OC[C@H](CN3CCC(CC3)COc4ccccc4)O
01MDR0WU2J	BEBEERINE	Oc1c2c3[C@](Cc4cc(Oc5cc6[C@](Cc7ccc(O2)cc7)(N(C)CCc6cc5OC)[H])c(cc4)O)(N(C)CCc3cc1OC)[H]
01MI4Q9DI3	PILOCARPINE	c1(n(cnc1)C)C[C@@H]2[C@@H](C(=O)OC2)CC
01MNH5U8OM	PENTANEMA BRITANNICA WHOLE
01MP33F412	INFLUENZA B VIRUS B/MASSACHUSETTS/2/2012 LIVE (ATTENUATED) ANTIGEN
01MU2J7VVZ	2-ETHYLHEXANOIC ACID	C(=O)(C(CC)CCCC)O
01MWS86W2N	SODIUM 3,4-DIMETHOXYPHENYLGLYOXYLATE	[Na+].c1(cc(c(cc1)OC)OC)C(C(=O)[O-])=O
01N0V0N4S2	3,3',4,5,5'-PENTACHLOROBIPHENYL	c1c(-c2cc(Cl)c(Cl)c(Cl)c2)cc(Cl)cc1Cl
01N5412224	ETIFELMINE HYDROCHLORIDE	c1c(C(=C(CC)CN)c2ccccc2)cccc1.Cl
01N552709G	KANAMYCIN A SULFATE MONOHYDRATE	O.S(=O)(=O)(O)O.[C@]1([C@@H]([C@H]([C@@H]([C@H](O1)CN)O)O)O)([H])O[C@@H]2[C@H](C[C@H]([C@@H]([C@H]2O)O[C@@]3([C@@H]([C@H]([C@@H]([C@H](O3)CO)O)N)O)[H])N)N
01N6H4JN1M	DRYOPTERIS CRISTATA ROOT
01N796R81A	GEPHYROTOXIN	C([C@H]1CC[C@]2([H])N1[C@@]3([H])CCC[C@H](C/C=C\C#C)[C@@]3([H])CC2)CO
01NP22J3SV	LUMEFANTRINE, (-)-	C(CN(CCCC)CCCC)(O)c1cc(Cl)cc/2c1-c3c(cc(cc3)Cl)\C2=C\c4ccc(Cl)cc4
01O086PVD0	CEDRUS DEODARA WOOD OIL
01O4K0631N	VELIPARIB	c1ccc(c2c1[nH]c([C@@]3(NCCC3)C)n2)C(N)=O
01O524K3H4	2-BUTOXYETHYL LAURATE	O=C(OCCOCCCC)CCCCCCCCCCC
01O8RT377Y	MAYSIN	c1([C@@H]2[C@H]([C@@H](C([C@@H](O2)C)=O)O)O[C@@]3([C@H]([C@H]([C@@H]([C@H](O3)C)O)O)O)[H])c(c4c(cc(oc4cc1O)-c5cc(O)c(O)cc5)=O)O
01OUW6MA4L	HYLAN G-F 20
01PKC2D0QR	MYRCIARIA EDULIS WHOLE
01Q0586BG1	SORBITOL, L-	[C@@H]([C@H]([C@H](CO)O)O)([C@@H](CO)O)O
01Q77MP18P	2-HEXENAL GLYCERYL ACETAL, (E)-
01Q9PC255D	AMMONIUM CHLORIDE	[NH4+].[Cl-]
01QI22H8Y0	WHITE CHINESE CROAKER WHOLE
01QO8Q88XQ	BE-56980	c1(c(c(cc2cc3C(c4cc(cc(c4C(c3c(c21)O)=O)O)OC5C(O)C(OC)C(OC6C(O)C(OC)C(OC)C(O6)C)C(O5)C)=O)OC7C(OC)C(OC)C(OC)C(O7)C)C(=O)O)CCC
01R0Y41050	ISOPROPYL CAPRATE	C(CCCCCCCCC)(OC(C)C)=O
01R7542HE5	1,2-BIS(ISOPROPYLAMINO)ETHANE	C(CNC(C)C)NC(C)C
01RLF83V97	.GAMMA.-IRONE, TRANS-(+)-	[C@@H]1(C([C@@H](CCC1=C)C)(C)C)/C=C/C(=O)C
01S24X3C2D	AMORPHA NANA WHOLE
01S2G2C1E4	SORBITAN ISOSTEARATE	C(CCCCCCCC(OC[C@H]([C@@]1([C@@H]([C@@H](O)CO1)O)[H])O)=O)CCCCCCC(C)C
01S427WO5V	BK-MDEA-M1	c1(c(ccc(c1)C(C(C)NCC)=O)O)OC
01S5TJ17UC	SMP-028	N1(CCOCC1)c2ccc(cc2)-c3cs\c(\n3CCNC(NC)=O)=N/c4cc(ccc4)F
01S784FLCO	VINYLDIMETHYL/TRIMETHYLSILOXYSILICATE STEARYL DIMETHICONE CROSSPOLYMER
01SEY4236K	PPG-34
01SJA33642	ZIRCONIUM SULFATE	[Zr+4].[O-]S(=O)(=O)[O-].[O-]S([O-])(=O)=O
01T23W89FR	THIAMYLAL	C1(C(C(=O)NC(N1)=S)(C(CCC)C)CC=C)=O
01TN699E2L	2-DESETHOXY-2-OXO-2H-2-ETHYL CANDESARTAN CILEXETIL	c1(n(c2c([nH]1)cccc2C(=O)OC(C)OC(=O)OC3CCCCC3)Cc4ccc(cc4)-c5c(cccc5)-c6nnn(n6)CC)=O
01TO0B37BE	CINCHONIDINE HYDROCHLORIDE DIHYDRATE	C1[C@]([C@@H](c2c3c(ncc2)cccc3)O)([H])[N@@]4C[C@H](C=C)[C@H]1CC4.Cl.O.O
01U1CR2E6L	N-ACETYLGLYCYLGLYCINE	C(NCC(=O)O)(=O)CNC(=O)C
01U3I21HMM	PEG-50 GLYCERYL ISOSTEARATE
01U5B6N9O1	2,2',3,4,5'-PENTABROMOBIPHENYL	c1c(-c2ccc(Br)c(Br)c2Br)c(Br)ccc1Br
01U96G7D9J	KINOPRENE, (S)-	C(\C)(/C=C/C[C@@H](C)CCCC(C)C)=C\C(=O)OCC#C
01UCU472ZD	METOLACHLOR, R-	c1(C)cccc(CC)c1N(C(=O)CCl)[C@@H](COC)C
01UIN5OC49	LACTOPEROXIDASE BOVINE
01UQ1KPC7E	BERYLLIUM SULFATE	S(=O)(=O)([O-])[O-].[Be+2]
01VLA3L1CS	CARBOETOMIDATE	c1(n(ccc1)[C@@H](c2ccccc2)C)C(=O)OCC
01VNU8ZSO0	3-HYDROXY-1-METHYLGUANINE	[nH]1cnc2n(c(n(c(c12)=O)C)=N)O
01W430XXSQ	TETRAMETHYLTHIURAM MONOSULFIDE	CN(C)C(SC(N(C)C)=S)=S
01W5X7N5XV	CHLORANIL	C1(=C(C(=O)C(=C(C1=O)Cl)Cl)Cl)Cl
01W9V5H5WO	DEXTRAN SULFATE SODIUM (MW 520000)
01WC7Q7Y7I	LONG-SPINED RED BREAM
01WCB47656	2-(3,5-DIIODO-4-HYDROXYBENZYL)CYCLOHEXANECARBOXYLIC ACID	c1(c(cc(cc1I)CC2C(C(=O)O)CCCC2)I)O
01WNS05SFO	ORYCTOLAGUS CUNICULUS SPLEEN
01WV7J708X	GUANOSINE TRIPHOSPHATE	O[C@H]1[C@H](n2c3c(nc2)c(=O)[nH]c(n3)N)O[C@@H]([C@H]1O)COP(OP(OP(=O)(O)O)(=O)O)(=O)O
01X0P6GX6C	SWERTIA JAPONICA WHOLE FLOWERING
01XG18042T	CIRSIUM ARVENSE VAR. INTEGRIFOLIUM WHOLE
01XK3D1SXO	ANILINE HYDROBROMIDE	Br.c1ccccc1N
01XP1SU59O	LINURON	C(Nc1cc(Cl)c(cc1)Cl)(N(OC)C)=O
01XWD8G9Y2	N-(2-(4-HYDROXYPHENYL)GLYCYL)CEFADROXIL	N12C(=C(CS[C@@]1([C@@H](C2=O)NC(=O)[C@@H](c3ccc(cc3)O)NC(=O)[C@@H](c4ccc(cc4)O)N)[H])C)C(=O)O
01Y4A2QXY0	PYROGALLOL	c1(c(O)cccc1O)O
01Y5Y43F8W	DICHLORPROP-P-2-ETHYLHEXYL	O(c1ccc(Cl)cc1Cl)[C@H](C)C(=O)OCC(CC)CCCC
01YAE03M7J	BETA CAROTENE	C1(/C=C/C(=C/C=C/C(=C/C=C/C=C(/C=C/C=C(/C=C/C2=C(CCCC2(C)C)C)\C)\C)/C)/C)=C(CCCC1(C)C)C
01YUW4VCAA	DEMETHOXYAFLATOXIN B2	O=c1c2C(CCc2c3c(c4c(cc3)O[C@@]5([H])OCC[C@]54[H])o1)=O
01YWX37406	TRIFOLIUM FRAGIFERUM WHOLE
01Z3256K33	DN-9693 FREE BASE	C12=NC(=O)CN1Cc3cc(N4CCCCC4)ccc3N2
01Z33PW8GF	HYMENOPAPPUS TENUIFOLIUS WHOLE
01Z7632G97	3,5-OCTADIEN-1-OL, (3Z,5E)-	C(\C=C\CC)=C\CCO
01ZB73D2KK	3,3-DIMETHYL-1-BUTENE	C(C=C)(C)(C)C
01ZG3TPX31	BUPROPION	C(c1cc(Cl)ccc1)(C(NC(C)(C)C)C)=O
01ZI68F3CQ	GLUTARONITRILE	C(CC#N)CC#N
01ZL0320WM	SODIUM GULONATE, D-	[Na+].[C@H]([C@@H](O)C(=O)[O-])([C@H]([C@H](O)CO)O)O
01ZNG65U2A	AERIDES FALCATA WHOLE
01ZQ09HL89	ADHESION G-PROTEIN COUPLED RECEPTOR F3
01ZQ25VJAL	DENFIVONTINIB HYDROCHLORIDE	Cl.N(c1ccc(Oc2ccccc2)cc1)c3nc(NC4CCN(C)CC4)nc5c(c[nH]c(=O)c53)Br
01ZVJ3F1PM	2-(4-BIPHENYLYL)-2-METHYLOXIRANE	O1C(C1)(C)c2ccc(cc2)-c3ccccc3
020063I9Y0	N,N-DIMETHYL-1-NAPHTHYLAMINE	c12c(cccc1N(C)C)cccc2
020181X1NX	DOUBLELINED TOUNGESOLE
02040100SZ	ERIOGONUM SPHAEROCEPHALUM WHOLE
0204JQL303	5-FORMYLAMINO-1H-PYRAZOLE-4-CARBOXAMIDE	c1c(C(=O)N)c(NC=O)[nH]n1
0206WBH0YU	N-(ALPHA-(NITROETHYL)BENZYL) ETHYLENEDIAMINE	O=[N+]([O-])C(C(NCCN)c1ccccc1)C
0208I0KLDA	LUZULA PILOSA WHOLE
020D5NP7QT	APC-3316 HYDROCHLORIDE	N1(CCN(CC1)C)C(=O)N[C@H](C(N[C@H](/C=C/S(=O)(=O)c2ccccc2)CCc3ccccc3)=O)Cc4ccccc4.Cl
020IJC48OF	PRONETHALOL HYDROCHLORIDE	Cl.c1(cc2ccccc2cc1)C(CNC(C)C)O
020IUV4N33	PHOSPHOCREATINE	N(CC(O)=O)(C(NP(O)(O)=O)=N)C
020JVB6RF3	CAMONEA VITIFOLIA WHOLE
020K6HLU0O	CAVIAR, UNSPECIFIED
020KE7P98D	WHITE RIVER CRAYFISH
020M566PB5	BLUESTRIPED GRUNT
020NX485OR	2'-O-ACETYLACTEIN	[C@@]12(O[C@@]3([C@]([C@@H](C1)C)([C@@]4([C@@](C3)([C@]5([C@@]6(C[C@H]4OC(C)=O)[C@@]7([C@@](CC5)(C([C@H](CC7)O[C@@]8(OC[C@H]([C@@H]([C@H]8OC(C)=O)O)O)[H])(C)C)[H])C6)[H])C)C)[H])[H])O[C@@H]([C@@]9([C@H]2O9)C)O
020O2SR91L	N-ALLYLNORLYSERGIC ACID N,N-DIETHYLAMIDE	c12c3C=4[C@](N(C[C@@H](C4)C(N(CC)CC)=O)CC=C)(Cc1c[nH]c2ccc3)[H]
020UT3O4DX	MALAXIS MUSCIFERA PSEUDOBULB
020ZEC51XU	BUMADIZONE CALCIUM ANHYDROUS, (S)-	[Ca+2].c1c(cccc1)N(Nc2ccccc2)C(=O)[C@H](CCCC)C(=O)[O-].c1c(cccc1)N(Nc2ccccc2)C(=O)[C@H](CCCC)C(=O)[O-]
02137X034H	AG-205	C(CSc1nnnn1-c2ccc(cc2)Cl)(N3[C@]4([C@@](c5cc(ccc35)C)(CN(CC4)C)[H])[H])=O
0214C2T14J	1,3-BIS(BENZOTHIAZOL-2-YLTHIOMETHYL)UREA	O=C(NCSc1nc2c(cccc2)s1)NCSc3nc4c(cccc4)s3
0214FUT37J	NILVADIPINE	C=1(C(C(C(=O)OC)=C(NC1C)C#N)c2cc([N+]([O-])=O)ccc2)C(OC(C)C)=O
02171IZX8X	CITRUS AURANTIUM FLOWER WAX
021905L4DJ	RUSCOSIDE	O[C@@H]1CC2=CC[C@]3([C@@]4(C[C@]5([C@]([C@@H]([C@@](CCC(=C)CO[C@]6([C@@H]([C@H]([C@@H]([C@@H](CO)O6)O)O)O)[H])(O5)O)C)([C@]4(CC[C@@]3([C@]2([C@@H](C1)O[C@]7([C@@H]([C@H]([C@H](CO7)O)O)O[C@]8([C@@H]([C@@H]([C@H]([C@H](C)O8)O)O[C@]9([C@@H]([C@H]([C@@H]([C@@H](CO)O9)O)O)O)[H])O)[H])[H])C)[H])C)[H])[H])[H])[H]
021BGU73ZX	VERSICOLIN	c1(c(c(c(cc1)O)C)O)O
021IBV57IL	ZINC CITRATE DIHYDRATE	[Zn+2].[O-]C(=O)CC(O)(C(=O)[O-])CC(=O)[O-].O.[Zn+2].[Zn+2].[O-]C(=O)CC(O)(C(=O)[O-])CC(=O)[O-].O
021SEF3731	ALBUTEROL SULFATE	S(=O)(O)(O)=O.c1(CO)cc(ccc1O)C(O)CNC(C)(C)C.c1(CO)cc(ccc1O)C(O)CNC(C)(C)C
021V7741WD	DIRECT BLUE 186 FREE ACID	N(\c1ccc(/N=N/c2ccc(/N=N/c3cccc(S(O)(=O)=O)c3)c4ccccc42)c5ccc(S(O)(=O)=O)cc51)=N/c6c(O)c7ccc(N)cc7cc6S(O)(=O)=O
021Z049R39	LIMONIUM CAROLINIANUM ROOT
0223RD59PE	REMOXIPRIDE	c1(c(ccc(c1OC)Br)OC)C(NC[C@H]2N(CCC2)CC)=O
02245B2190	SPIRAMYCIN I ACETATE	CC(O[C@H]1[C@@H](O[C@@](O[C@@H]2[C@H](O[C@@](O[C@H]3[C@H](C[C@H]([C@@H](O[C@]4([H])O[C@@H]([C@H](CC4)N(C)C)C)/C=C/C=C/C[C@H](OC(C[C@H]([C@@H]3OC)O)=O)C)C)CC=O)([C@@H]([C@H]2N(C)C)O)[H])C)(C[C@]1(O)C)[H])C)=O
022461SR75	AZFICEL-T
022826171T	TRIETHYL PHOSPHONOACETATE	P(CC(OCC)=O)(OCC)(OCC)=O
0228OHS8XE	15-HYDROXY-15-METHYL-11-OXO-PROSTA-5,9,13-TRIEN-1-OIC ACID, (5Z,13E,15S)-	[C@H]1([C@H](C(C=C1)=O)/C=C/[C@@](C)(O)CCCCC)C/C=C\CCCC(=O)O
0229P7Z3X8	SPINNER SHARK, COOKED
022N12KJ0X	OXIBENDAZOLE	c12c(nc([nH]1)NC(OC)=O)cc(OCCC)cc2
022R05FL66	LOPINAVIR N-FORMYLAMINOALCOHOL	C([C@H](C(C)C)N1CCCNC1=O)(=O)N[C@@H](Cc2ccccc2)C[C@@H]([C@H](Cc3ccccc3)NC=O)O
022YON1XMX	ETILAMFETAMINE	N(C(Cc1ccccc1)C)CC
0230ACF4HR	ELK
0231102WJO	OCIMUM X AFRICANUM LEAF
0234PLO0IP	FALINTOLOL OXALATE, (R)-
02354HXX8X	ETAMIPHYLLIN CAMPHORSULFONATE	S(=O)(=O)(O)C[C@]12CC[C@H](CC1=O)C2(C)C.c12ncn(c2c(=O)n(c(n1C)=O)C)CCN(CC)CC
0237V2ONZJ	MANT-ITP
0237X8153Q	UZANSERTIB	N(c1cnc2[C@H](O)CCc2c1N3C[C@@H](N)[C@H](O)[C@@H](C)C3)C(c4ccc(F)c(-c5c(F)cccc5F)n4)=O
0238A0DKJ3	N-ETHYL-6-METHYL-.ALPHA.-(METHYLSULFONYL)-ERGOLINE-8-PROPANAMIDE, (8.BETA.)-	CN1[C@]2([C@](c3c4c(C2)c[nH]c4ccc3)([H])C[C@@H](CC(C(NCC)=O)S(C)(=O)=O)C1)[H]
023933JQ3W	1,1'-(1,5-PENTANEDIYLBIS(OXY))BIS(3-CHLORO-2-PROPANOL)	C(O)(CCl)COCCCCCOCC(O)CCl
023C2WHX2V	TROMETHAMINE	C(N)(CO)(CO)CO
023D9E916L	PANAMESINE	O1C(N(C[C@@H]1CN2CCC(CC2)(c3cc4c(cc3)OCO4)O)c5ccc(cc5)OC)=O
023P1R3N8K	MENBUTONE MAGNESIUM	[Mg+2].c1cccc2c1c(C(=O)CCC([O-])=O)ccc2OC.c1cccc2c1c(C(CCC(=O)[O-])=O)ccc2OC
023PF1WLOF	SULOCTIDIL HYDROCHLORIDE	[C@@H](c1ccc(SC(C)C)cc1)([C@@H](NCCCCCCCC)C)O.Cl
023Q56T4RU	ROSA WEBBIANA WHOLE
023W2KD2VX	3-MERCAPTOHEXYL HEXANOATE	CCCC(CCOC(CCCCC)=O)S
023XA5Z50L	HEXAMIDINE DIISETHIONATE	S(CCO)(=O)(=O)O.c1c(ccc(c1)OCCCCCCOc2ccc(cc2)C(N)=N)C(N)=N.S(CCO)(=O)(=O)O
023XWA119J	ESCHSCHOLZIA CALIFORNICA FLOWERING TOP
023Z5BR09K	CEFTRIAXONE SODIUM	N12C(=C(CS[C@]2([H])[C@H](NC(/C(/c3nc(N)sc3)=N\OC)=O)C1=O)CSc4n([n-]c(=O)c(n4)=O)C)C(=O)[O-].O.[Na+].N12C(=C(CS[C@]1([H])[C@H](NC(/C(/c3nc(N)sc3)=N\OC)=O)C2=O)CSc4n([n-]c(=O)c(n4)=O)C)C(=O)[O-].O.O.O.O.O.O.[Na+].[Na+].[Na+]
0240V77G50	PEG-5 OLEATE
02414N8GQC	DEXTRIFERRON
0241VMQ2R7	TECHNETIUM TC-99M PHYTATE	[O-]P(O)(=O)O[C@H]1[C@H]([C@H]([C@H](OP([O-])(O)=O)[C@@H](OP(O)(O)=O)[C@@H]1OP(=O)([O-])O)OP([O-])(O)=O)OP(O)(O)=O.[99Tc+4]
0243Q4990L	SOLANUM LYCOPERSICUM WHOLE
0245746XZO	EUCLEA PSEUDEBENUS WHOLE
024664144V	NARBOMYCIN	O([C@H]1[C@@H](C)C[C@@H](C)C(=O)/C=C/[C@@H](C)[C@@H](CC)OC(=O)[C@H](C)C(=O)[C@@H]1C)[C@]2([H])O[C@H](C)C[C@H](N(C)C)[C@H]2O
02470X34WD	DODECYL ISOBUTYRATE	CCCCCCCCCCCCOC(=O)C(C)C
02473RPZ50	N-((1,2-DIHYDRO-4,6-DIMETHYL-2-OXO-3-PYRIDINYL)METHYL)-4-METHYL-4'-(4-MORPHOLINYLMETHYL)-5-((TETRAHYDRO-2H-PYRAN-4-YL)AMINO)(1,1'-BIPHENYL)-3-CARBOXAMIDE	N(C1CCOCC1)c2cc(-c3ccc(CN4CCOCC4)cc3)cc(C(=O)NCc5c(=O)[nH]c(C)cc5C)c2C
024852X0VD	AGAVE AMERICANA WHOLE
024A38PA7X	VELVET CRAB, COOKED
024EIE5BUQ	METHENAMINE (+)-CAMPHORATE	N12CN3CN(CN(C3)C1)C2.C[C@@]1(C(C)([C@H](CC1)C(O)=O)C)C(O)=O.N12CN3CN(CN(C3)C1)C2
024Q9A52OA	2-(2-(DIMETHYLAMINO)ETHYLAMINO)-PYRIDINE	n1c(NCCN(C)C)cccc1
024W88F557	FRAXINUS LATIFOLIA WHOLE
02554U1AAV	MECLIZINE O-CHLORO ISOMER, DIHYDROCHLORIDE	N1(CCN(CC1)Cc2cc(ccc2)C)C(c3ccccc3)c4c(cccc4)Cl.Cl.Cl
0255AHR9GJ	ALMINOPROFEN	c1c(C(C)C(O)=O)ccc(c1)NCC(C)=C
258808825	PIPER EXCELSUM LEAF
02591PHL19	TRICAINE	C(c1cc(N)ccc1)(=O)OCC
025937BG8P	3,5-DINITRO-O-TOLUIC ACID	[N+](c1c(c(C(=O)O)cc([N+]([O-])=O)c1)C)([O-])=O
0259PYQ7EE	9.BETA.-HYDROXYMERULIDIAL	C([C@@]12C(C=O)=C3CC(C)(C)C[C@@]3(O)[C@H](O)[C@]1(C)C2)=O
025ETN83AM	METHYL (3AR,4S,7AR)-4-HYDROXY-4-(2-(3-(HYDROXYMETHYL)PHENYL)ETHYNYL)-3,3A,5,6,7,7A-HEXAHYDRO-2H-INDOLE-1-CARBOXYLATE	c1cc(CO)cc(C#C[C@]2([C@@]3(CCN([C@@]3(CCC2)[H])C(OC)=O)[H])O)c1
025JEQ4O6S	HIPPEASTRUM PUNICEUM WHOLE
025N19F3YK	4-HYDROXYCARBARYL	c12c(ccc(c1cccc2)O)OC(NC)=O
025O9D1EB7	BUTANILICAINE HYDROCHLORIDE	Cc1c(NC(CNCCCC)=O)c(ccc1)Cl.Cl
025P24OTM5	2-SEC-BUTYLPHENOL	Oc1c(C(CC)C)cccc1
025P9I542Y	CYANOCOBALAMIN CO-57	[C@@]12([C@]([C@@H](C(=N1)/C(/C)=C3/[C@]([C@@H](C(=N3)/C=C/4N=C([C@H](C4(C)C)CCC(=O)N)/C(=C\5/[C@@]([C@H](C2[N-]5)CC(=O)N)(CCC(NC[C@H](OP(O[C@H]6[C@H]([C@@H](N7C=[NH]c8c7cc(c(c8)C)C)O[C@@H]6CO)O)([O-])=O)C)=O)C)/C)CCC(=O)N)(CC(=O)N)C)CCC(=O)N)(CC(=O)N)C)C.[C-]#N.[57Co+3]
025WU2L13O	GYNURA PROCUMBENS WHOLE
025ZB55O8N	ANCHOVY, UNSPECIFIED
0264BRX1DP	3,3-DIETHYLPENTANEDIOIC ACID	C(=O)(CC(CC(=O)O)(CC)CC)O
0265ON191Z	AJACONINE SULFATE HEPTAHYDRATE	S(=O)(=O)(O)O.C[C@@]12[C@@]3([C@]4([C@]5([C@]6([C@@](C3)(O[C@H]4N(C1)CCO)[H])[C@H](O)C([C@](C5)(CC6)[H])=C)[H])CCC2)[H].O.O.O.O.O.O.O.O.O.O.O.O.O.O.C[C@@]12[C@@]3([C@]4([C@]5([C@]6([C@@](C3)(O[C@H]4N(C1)CCO)[H])[C@H](O)C([C@](C5)(CC6)[H])=C)[H])CCC2)[H]
02673430I7	PICRADENIOPSIS OPPOSITIFOLIA WHOLE
0269KFG68A	ALTERNANTHERA PHILOXEROIDES WHOLE
0269TQ4H2N	MAGNOLIA X ALBA WHOLE
026L292W9B	IRVINGIA SMITHII WHOLE
026O6R6DJV	SHORT TRANSIENT RECEPTOR POTENTIAL CHANNEL 1
026S2O80A8	SGD-1006	O=C1N(C(=O)C=C1)CCCCCC(=O)N[C@@H](C(C)C)C(=O)N[C@@H](CCCNC(=O)N)C(=O)Nc2ccc(COC(=O)N(C)[C@H](C(N[C@@H](C(C)C)C(=O)N(C)[C@@]([C@@H](C)CC)([C@H](OC)CC(=O)N3CCC[C@@]3([H])[C@H](OC)[C@H](C(N[C@@H]([C@H](c4ccccc4)O)C)=O)C)[H])=O)C(C)C)cc2
026V134N86	1,9-DICHLORODIBENZO-P-DIOXIN	c1(Cl)cccc2Oc3cccc(c3Oc21)Cl
026WL43B8F	SMOOTH TRUNKFISH, COOKED
0273WYM5OL	1A,9B-DIHYDRO-1-((3-(TRIFLUOROMETHYL)PHENYL)METHYL)-1H-PHENANTHRO(9,10-B)AZIRINE	c1cc(CN2[C@H]3[C@@H]2c4c(-c5c3cccc5)cccc4)cc(C(F)(F)F)c1
02750X7990	DIRECT RED 24 FREE ACID	Oc1c(/N=N/c2ccccc2OC)c(S(O)(=O)=O)cc3cc(NC(=O)Nc4ccc5c(c(/N=N/c6ccc(S(O)(=O)=O)cc6C)c(S(O)(=O)=O)cc5c4)O)ccc31
02750Y19N9	CISTUS CRETICUS RESIN
0276L2MSQ6	MANGANESE STEARATE	[Mn+2].CCCCCCCCCCCCCCCCCC([O-])=O.CCCCCCCCCCCCCCCCCC(=O)[O-]
027828ZV5Q	GOLD AU-198	[198Au]
027BE96SPU	YELLOWFIN TUNA, COOKED
027G8KN47F	LBM-415	N1([C@@H](CCC1)C(=O)Nc2ccc(c[n+]2[O-])F)C([C@H](CCCC)CN(O)C=O)=O
027KYN78B4	P-TOLUENESULFONYL CHLORIDE	S(c1ccc(C)cc1)(=O)(Cl)=O
027N433L3U	ETHYL PHENYLGLYCINATE, D-	C(C)OC([C@@H](c1ccccc1)N)=O
027RWP4ILS	ERGOLINE-6-CARBONITRILE, 8-METHYL-1-PROPYL-, (8.BETA.)-	c12c3c([C@@]4([C@](N(C#N)C[C@@H](C4)C)(C1)[H])[H])cccc3n(c2)CCC
027Y21J0A3	10-ALLYL-2-(TRIFLUOROMETHYL)-10H-PHENOTHIAZINE	c1c(cc2c(c1)Sc3c(N2CC=C)cccc3)C(F)(F)F
0280KZQ12M	PORK SIDE SPARERIB, COOKED
02810D014T	MENTHYL BUTYRATE, (-)-	[C@H]1(C[C@H](C)CC[C@H]1C(C)C)OC(CCC)=O
028177L89R	2-OXO-3-ETHYL-4-BUTANOLIDE	C1(C(C(OC1)=O)=O)CC
0282IF4JC8	SIREMADLIN	C1(c2c([C@@H](N1c3cc(cn(c3=O)C)Cl)c4ccc(cc4)Cl)n(c(n2)-c5c(nc(nc5)OC)OC)C(C)C)=O
02830LWZ4X	2,2'-AZOBIS(2,4-DIMETHYLVALERONITRILE)	C(C)(C#N)(CC(C)C)/N=N/C(C)(C#N)CC(C)C
02833ISA66	LEVOGLUCOSE	OC[C@@H]([C@@H]([C@H]([C@@H](C=O)O)O)O)O
02855BW8ML	HUMPNOSE BIG-EYE BREAM, COOKED
0285I2MVUA	CPP-115	[C@@H]1(CC([C@H](C1)N)=C(F)F)C(=O)O.Cl
0286108BMM	QUILSECONAZOLE BESYLATE	[C@@](c1ccc(F)cc1F)(O)(Cn2nnnc2)C(c3ncc(-c4ccc(OC(F)(F)F)cc4)cc3)(F)F.c1ccc(cc1)S(=O)(O)=O
02887TX99X	3-O-METHYLGALANGIN	c1(c(c(c2c(o1)cc(cc2O)O)=O)OC)-c3ccccc3
028K52V859	CG-1521	C(/C=C/C=C/C=C/c1ccccc1)(=O)NO
028LZY775B	VILANTEROL	[C@@H](c1ccc(c(c1)CO)O)(CNCCCCCCOCCOCc2c(cccc2Cl)Cl)O
028U1A6J7B	ALLYLPRODINE, .BETA.-	C(CC)(=O)O[C@@]1([C@H](CN(CC1)C)CC=C)c2ccccc2
02908GX3PO	WHITE GRUNT WHOLE
029182JS1Y	PIPERAZINE GLUCONATE	[C@@H]([C@H]([C@@H]([C@H](O)CO)O)O)(C(O)=O)O.N1CCNCC1
029248T40M	CURTISIA DENTATA WHOLE
029526L06F	CURDLAN SULFATE SODIUM
0296055VE0	CLOSTRIDIUM BOTULINUM
02990690KJ	GLYCOSMIS PENTAPHYLLA STEM
029AQ85KLT	PHACELIA LINEARIS WHOLE
029JF1SCU8	TECHNETIUM TC-99M ARCITUMOMAB
029SOQ8920	KETOPROFEN ARGININE	N[C@@H](CCCNC(=N)N)C(O)=O.c1ccc(cc1)C(c2cccc(C(C)C(O)=O)c2)=O
029TFK992N	CROSCARMELLOSE
029U06V15C	E-3030 FREE ACID	C([C@H](Cc1cc(ccc1)OC[C@@H](COc2c(cc(cc2)Cl)C#N)F)OC(C)C)(=O)O
029YHL77QF	2,2',3,4,5,6,6'-HEPTACHLOROBIPHENYL	c1(Cl)c(-c2c(Cl)c(Cl)c(Cl)c(Cl)c2Cl)c(Cl)ccc1
02A1M0S584	2'O-DEMETHYL-4''-HYDROXY PIGMENT YELLOW 74	c1(c(cc([N+](=O)[O-])cc1)O)/N=N/C(C(Nc2c(cc(cc2)O)OC)=O)C(C)=O
02AA4F4VLP	LEUCINE 1-C-11	[11C]([C@H](CC(C)C)N)(=O)O
02ACS1U93N	COMBRETUM MICRANTHUM WHOLE
02AI5I027Q	TOWNSENDIA EXSCAPA WHOLE
02AJQ7VS2H	MALVALIC ACID	C1(=C(CCCCCCCC)C1)CCCCCCC(O)=O
02B8S6J90B	MABUPROFEN	c1cc(ccc1C(C)C(NCCO)=O)CC(C)C
02B953TLAI	EMBECONAZOLE	n1cncn1C[C@](c2ccc(cc2F)F)([C@H](S[C@H]3CO[C@@H](OC3)/C=C/C=C/c4ccc(cc4F)C#N)C)O
02BSW514GR	ISOBUTYL ETHER	C(COCC(C)C)(C)C
02BXM5Q7GE	ACID RED 35	c12c(cc(c(c1O)/N=N/c3c(C)cccc3)S(=O)(=O)[O-])cc(S(=O)(=O)[O-])cc2NC(=O)C.[Na+].[Na+]
02C005Q20B	THIOLUTIN	c-12c(c(=O)n(c1css2)C)NC(C)=O
02C2G1D30D	TUBACIN	C(CCCCCCC(=O)NO)(=O)Nc1ccc(cc1)[C@@H]2O[C@@H](C[C@@H](O2)CSc3oc(c(n3)-c4ccccc4)-c5ccccc5)c6ccc(cc6)CO
02C5XR639P	O,O-DIETHYL PHOSPHORODITHIOATE	P(OCC)(OCC)(S)=S
02C80MRY74	ORANGE SCORPIONFISH, COOKED
02CDJ8DV5V	SUCROSE, 6-MYRISTATE	OC[C@]1(O[C@H](CO)[C@@H](O)[C@@H]1O)O[C@H]2O[C@H](COC(=O)CCCCCCCCCCCCC)[C@@H](O)[C@H](O)[C@H]2O
02CK52W2Y1	2-METHYL-2-(3-PHENOXYPHENYL)PROPANOIC ACID	C(C(C)(C)c1cc(ccc1)Oc2ccccc2)(=O)O
02CLC0815P	ROSA TOMENTOSA WHOLE
02CPM3I65L	SCROPHULARIA CALIFORNICA LEAF
02D1MUY3HE	2-(2-(9H-FLUOREN-9-YLIDENE)HYDRAZINO)-2,2-DIPHENYLACETAMIDE	C1(=NNC(C(=O)N)(c2ccccc2)c3ccccc3)c4c(cccc4)-c5c1cccc5
02DQX562CR	MITOCLOMINE	c12c(N(CCCl)CCCl)cc(C)c(c1cccc2)OC
02DZ1HBF0M	EMIXUSTAT	[C@H](CCN)(O)c1cc(OCC2CCCCC2)ccc1
02E00T2QDE	EFTRENONACOG ALFA
02E08ZN98R	PHENETHYL BUTYRATE	c1(CCOC(CCC)=O)ccccc1
02E09D6S55	AMMONIUM SELENATE	[NH4+].[NH4+].[Se](=O)(=O)([O-])[O-]
02EEJ0WP97	2-(PIPERIDINOTHIO)BENZOTHIAZOLE	c1(nc2ccccc2s1)SN3CCCCC3
02EMA6F96C	HYDROLYZED SERICIN (ENZYMATIC; 2500 MW)
02ENL5WL0A	4-GUANIDINOBUTYLMYRISTOYLAMIDE	C(NCCCCNC(N)=N)(=O)CCCCCCCCCCCCC
02EP81D4NI	SODIUM MERCURIN	C1(C(C(C(NCC(OC)C[Hg+])=O)CC1)(C)C)(C([O-])=O)C.[OH-].[Na+]
02EX089MEU	BIS (1-((1-((1-HYDROPEROXY-1-METHYLPROPYL)DIOXY)-1-METHYLPROPYL)DIOXY)-1-METHYLPROPYL)PEROXIDE	C(OOC(OOC(OOC(OOC(OOC(C)(CC)OO)(C)CC)(C)CC)(C)CC)(C)CC)(C)(CC)OO
02F3473H9O	MAGNESIUM CHLORIDE	[Mg+2].[Cl-].O.[Cl-].O.O.O.O.O
02F52L203E	XENOGNOSIN	C(c1ccc(O)cc1OC)/C=C/c2ccc(O)cc2
02FHK59X1U	BRASSICA OLERACEA VAR. VIRIDIS WHOLE
02FXP10O2U	INTERLEUKIN-12 HUMAN RECOMBINANT
02GD87WMPH	VALYLLYSINE	C(=O)([C@@H](N)C(C)C)N[C@H](C(=O)O)CCCCN
02H2YW09TH	IPSENOL	O[C@@H](CC(C)C)CC(C=C)=C
02H736Q6E9	CARVYL-3-METHYLBUTYRATE, CIS-	O(C(CC(C)C)=O)[C@@H]1C[C@H](C(C)=C)CC=C1C
02HM92W5K1	ANISOPIROL, (R)-	c1(OC)c(N2CCN(CC2)CCC[C@H](c3ccc(cc3)F)O)cccc1
02HQ4TYQ60	CIPEMASTAT	N1(C(N(C)C(C1=O)(C)C)=O)C[C@@H]([C@H](C(N2CCCCC2)=O)CC3CCCC3)C(=O)NO
02HU8HWP7U	SAFOTIBANT	c1(cc(c(c(c1)C)S(N(CCOCC(N(Cc2ccc(cc2)C=3NCCN3)C)=O)C)(=O)=O)C)OC
02HX6G35T3	25E-NBOME	C(CNCc1c(OC)cccc1)c2c(OC)cc(c(c2)OC)CC
02I18P57VP	SKF-S-106203-Z2	C([C@@H](c1c(CCCCCCCCc2ccccc2)cccc1)SCCC(=O)[O-])C(=O)[O-].[Na+].[Na+]
02I1S1047P	ADIPONECTIN RECEPTOR PROTEIN 1
02I3VKA20E	ANACARDIUM OCCIDENTALE BARK
02I89C6K47	CYNANCHUM OTOPHYLLUM WHOLE
02IMN0ENC6	DIPHYSA AMERICANA WHOLE
02J2MB13ZN	3-(2-(4-(4-FLUORO-2-(4-(6-FLUORO-1,2-BENZISOXAZOL-3-YL)PIPERIDIN-1-YL)BENZOYL)PIPERIDIN-1-YL)ETHYL)-2-METHYL-6,7,8,9-TETRAHYDRO-4H-PYRIDO(1,2-A)PYRIMIDIN-4-ONE	c1(c(=O)n2CCCCc2nc1C)CCN3CCC(C(=O)c4c(N5CCC(c6c7ccc(F)cc7on6)CC5)cc(F)cc4)CC3
02J52696MZ	N-ETHYL-3-PIPERIDYLBENZILATE	C(c1ccccc1)(c2ccccc2)(C(OC3CN(CCC3)CC)=O)O
02J7X17ZUQ	AMARANTH ACID	c1(c(c(cc2c1ccc(c2)S(O)(=O)=O)S(O)(=O)=O)O)/N=N/c3c4c(c(cc3)S(O)(=O)=O)cccc4
02JIH96245	DESMODIUM INCANUM WHOLE
02JQ564P1G	SELAGINELLA LEPIDOPHYLLA WHOLE
02JW4J5R44	KYNURENINE	C(c1c(N)cccc1)(C[C@@H](C(=O)O)N)=O
02K328WWZQ	1,3,5-TRIETHYLBENZENE	c1(cc(CC)cc(c1)CC)CC
02K56MV89V	AMINOREX FUMARATE, (S)-	C1(N)=NC[C@H](c2ccccc2)O1.C(\C=C\C(=O)O)(=O)O
02KO1T35NZ	N-PROPYL BK-BDB HYDROCHLORIDE	C(C(CC)NCCC)(=O)c1cc2OCOc2cc1.Cl
02KSI6Z9AK	THYROTROPIN
02L07H6D0U	AFOXOLANER	c1(ccc(c2ccccc12)C3=NOC(C3)(C(F)(F)F)c4cc(cc(c4)C(F)(F)F)Cl)C(=O)NCC(NCC(F)(F)F)=O
02L083W284	GANCICLOVIR SODIUM	c12c(c(=O)[n-]c(n1)N)ncn2COC(CO)CO.[Na+]
02L43ZS31P	CORYNANTHE PACHYCERAS BARK
02L89U55BJ	POTASSIUM NITROFORM	[C-]([N+]([O-])=O)([N+](=O)[O-])[N+](=O)[O-].[K+]
02LC1X92MU	WHITING, UNSPECIFIED
02LN7O412C	1-KESTOSE	[C@@]1(O[C@@H]([C@H]([C@@H]1O)O)CO)(OC[C@]2(O[C@H](CO)[C@H]([C@@H]2O)O)O[C@H]3O[C@H](CO)[C@H]([C@@H]([C@H]3O)O)O)CO
02M19CUK9X	KIO-100	c1(c(ccs1)C(Nc2c(c(c(c(c2F)F)-c3cc(ccc3)OC(F)(F)F)F)F)=O)C(=O)O
02MB046K70	BORONIA LEDIFOLIA WHOLE
02MNR4P2PM	CIANOPRAMINE	N1(c2c(CCc3c1cc(cc3)C#N)cccc2)CCCN(C)C
02MQ9023UM	ER-803022 FREE ACID	[C@H](CCOC[C@H](COP(OCCNC(NCCOP(OC[C@@H](COCC[C@@H](CCCCCCC)OC(CCCCCCCCCCC)=O)NC(CCCCCCCCCCCCC)=O)(O)=O)=O)(O)=O)NC(CCCCCCCCCCCCC)=O)(CCCCCCC)OC(CCCCCCCCCCC)=O
02N1TZF99F	TOLMETIN SODIUM	c1(n(c(CC([O-])=O)cc1)C)C(c2ccc(cc2)C)=O.[Na+].O.O
02N2G4U2OV	1-BUTYL-3-METHYLIMIDAZOLIUM	CCCC[n+]1ccn(C)c1
02N30CW3X0	KYOTORPHIN	N([C@@H](CCCNC(N)=N)C(=O)O)C(=O)[C@H](Cc1ccc(cc1)O)N
02N4V81704	N-METHYLPHENETHYLAMINE	N(CCc1ccccc1)C
02NG325BQG	PEG-60 HYDROGENATED CASTOR OIL
02NKI0ARRJ	NUPAFANT	c1(S(=O)(=O)N(C)[C@H](COCC)CC(C)C)ccc(cc1)Cn2c(nc3cnccc32)C
02O55696WH	CARBINOXAMINE MALEATE	C(/C=C\C(=O)O)(=O)O.C(c1ccc(cc1)Cl)(c2ncccc2)OCCN(C)C
02O9I4PZ2B	4-((4-AMINOHEX-5-ENOYL)AMINO)HEX-5-ENOIC ACID	C(O)(=O)CCC(NC(=O)CCC(N)C=C)C=C
02OHD17721	PERINDOPRIL (2S,3AS,7AS)-OCTAHYDRO-2-CARBOXY-1H-INDOLE AMIDE	N1(C([C@@H]2C[C@@]3([H])[C@]([H])(CCCC3)N2C(=O)[C@@H](N[C@H](C(OCC)=O)CCC)C)=O)[C@]4([H])[C@@]([H])(CCCC4)C[C@H]1C(O)=O
02ON438MR5	DILOPETINE, (R)-	c1(sccc1)[C@H](OCCN(C)C)c2n(ncc2)C
02OS7K758T	METHARBITAL	N1(C(NC(C(C1=O)(CC)CC)=O)=O)C
02PGT0793J	PROPIDIUM BROMIDE	[n+]1(c(c2c(ccc(c2)N)c3c1cc(N)cc3)-c4ccccc4)CCC[N+](CC)(CC)C.[Br-].[Br-]
02Q5OS3TU3	DIDYMIN	O=C1c2c(O[C@@H](C1)c3ccc(cc3)OC)cc(cc2O)O[C@@H]4O[C@H](CO[C@H]5[C@H](O)[C@H](O)[C@H]([C@@H](O5)C)O)[C@H]([C@@H]([C@H]4O)O)O
02QB6788GC	DIMETHOXYDIPHENYLSILANE	CO[Si](c1ccccc1)(c2ccccc2)OC
02QCV6AU6F	GUIZOTIA ABYSSINICA WHOLE
02QM55WB61	FENCAMFAMIN HYDROCHLORIDE, (2-ENDO,3-EXO)-(-)-	N(CC)[C@H]1[C@@H]([C@@H]2C[C@H]1CC2)c3ccccc3.Cl
02QPI34W02	BERKHEYA DECURRENS WHOLE
02R3K0M428	CRATAEGUS SPATHULATA WHOLE
02R46S8KUH	GLYCERETH-17 STEARATE
02R4V6T25Y	NEUROTROPHIN-3
02R57BYA3R	GLYCERYL 2-LACTATE 1,3-PALMITATE	C(OC(=O)C(O)C)(COC(=O)CCCCCCCCCCCCCCC)COC(=O)CCCCCCCCCCCCCCC
02R6NPO627	3-BROMOPHENYLUREA	c1(cc(ccc1)Br)NC(N)=O
02RA332R13	4-METHOXY-4-METHYL-2-PENTANONE	C(C(OC)(C)C)C(C)=O
02REV57X2D	SALETHAMIDE MALEATE	OC(=O)/C=C\C(=O)O.CCN(CC)CCNC(c1ccccc1O)=O
02RVY6X9EC	QUERCUS KELLOGGII POLLEN
02RWC7B0VE	FRITILLARIA WALUJEWII BULB
02S17TLD81	UBROGEPANT TRIHYDRATE	c12ncc(cc2C[C@]3(C1)c4c(nccc4)NC3=O)C(=O)N[C@@H]5C(N([C@@H]([C@@H](C5)c6ccccc6)C)CC(F)(F)F)=O.O.O.O
02S27D9YL8	FLATHEAD SOLE
02S35QM44M	LAPORTEA AESTUANS WHOLE
02S68B714V	2,2,4,6,6-PENTAMETHYLHEPT-3-ENE, (E)-	C(C/C(=C/C(C)(C)C)/C)(C)(C)C
02STA794M3	R-348 CHOLINE	CCC(=O)[N-]S(=O)(=O)c1c(ccc(c1)Nc2ncc(c(n2)Nc3ccc(cc3)OCC#C)F)C.OCC[N+](C)(C)C
02T79V874P	FRUCTOSE, DL-	[C@@H]([C@H](O)CO)([C@H](O)C(=O)CO)O
02T821LCKN	DIOSCOREA BARTLETTII WHOLE
02TX97A6C0	LEUCOMYCIN A6 ACETATE	O=C(C)O[C@@H]\1[C@H](C)C[C@H](CC=O)[C@H](O[C@@]2([H])[C@H](OC(C)=O)[C@@H](N(C)C)[C@]([H])(O[C@@H]3O[C@@H](C)[C@H](OC(=O)CC)[C@@](O)(C)C3)[C@@H](C)O2)[C@@H](OC)[C@H](OC(C)=O)CC(=O)O[C@@H](C/C=C/C=C1)C
02U2W351IL	9-METHOXY-1,3-DIMETHYL-12-THIOXOPYRIDO(1',2':3,4)IMIDAZO(1,2-A)BENZIMIDAZOL-2(12H)-ONE	c12n3cc(C)c(=O)c(C)c3c(=S)n1c4cc(OC)ccc4n2
02U31690S7	HINGEMOUTH, COOKED
02UG1910TG	PEG-40 GLYCERYL TRIOLEATE
02UOJ7064K	3-CHLOROBENZOIC ACID	c1cc(cc(c1)Cl)C(=O)O
02UOP4Z0O0	FAMPHUR	S(c1ccc(OP(=S)(OC)OC)cc1)(N(C)C)(=O)=O
02V559K729	2-ETHYL-2-HEPTENAL	C(=C\CCCC)(\CC)/C=O
02V6VZG7H1	IR-203
02V8D6C69F	CYCLOMETHYCAINE SULFATE	S(O)(=O)(=O)O.C(=O)(OCCCN1C(C)CCCC1)c2ccc(cc2)OC3CCCCC3.C(=O)(OCCCN1C(C)CCCC1)c2ccc(cc2)OC3CCCCC3
02VJ3CEY9G	CODONOPSIS PILOSULA ROOT
02W29959D9	1-AMINO-4-NAPHTHOL	c12c(c(ccc1N)O)cccc2
02W815J353	(4-CHLORO-2-BUTENYL)TRIMETHYLAMMONIUM CHLORIDE	[N+](C/C=C/CCl)(C)(C)C.[Cl-]
02WGT7SHWJ	ALLANTOIC ACID	C(NC(N)=O)(NC(N)=O)C(=O)O
02WK9U5NZC	TALAZOPARIB TOSYLATE	c1cc(ccc1C)S(=O)(=O)O.c1(=O)c2c3c(N[C@H](c4ccc(F)cc4)[C@@H](c5n(C)ncn5)c3n[nH]1)cc(F)c2
02WM57RXZJ	BLACK WALNUT
02WMX1FS9Y	SOMANTADINE	C12(CC3CC(C1)CC(C2)C3)CC(N)(C)C
02X1GF8X88	7-(1,1-DIMETHYLETHYL)-6-((1-ETHYL-1H-1,2,4-TRIAZOL-5-YL)METHOXY)-3-(2-FLUOROPHENYL)-1-.BETA.-D-GLUCOPYRANURONOSYL-1,2,4-TRIAZOLO(4,3-B)PYRIDAZINIUM	n12c(n[n+](c1cc(c(n2)OCc3ncnn3CC)C(C)(C)C)[C@@H]4O[C@@H]([C@H]([C@@H]([C@H]4O)O)O)C(=O)[O-])-c5c(F)cccc5
02X1W97FWN	2-HYDROXYISOVALERIC ACID	C(C(C)C)(C(=O)O)O
02X2TO1S2D	IBUPROFEN ISOBUTANOLAMMONIUM	C(c1ccc(CC(C)C)cc1)(C)C(=O)O.C(N)(C)(C)CO
02X37521XE	N-1-NAPHTHYLETHYLENEDIAMINE	N(c1c2c(cccc2)ccc1)CCN
02X5LJD26T	4,4'-DIAMINODIPHENYLAMINE MONOSULFATE	N(c1ccc(cc1)N)c2ccc(cc2)N.S(=O)(=O)(O)O
02X6KNJ5EE	TECNAZENE	c1([N+]([O-])=O)c(c(Cl)cc(c1Cl)Cl)Cl
02X87P827K	TROXONIUM TOSILATE	c1c(cc(c(c1OC)OC)OC)C(OCC[N+](CC)(CC)CC)=O.c1(ccc(C)cc1)S(=O)(=O)[O-]
02X9QIP2NU	SALNACEDIN	c1(C(SC[C@@H](C(=O)O)NC(=O)C)=O)c(O)cccc1
02XA4X3KZW	SCHISANDRIN B, (+/-)-	O1c2c(OC)c3-c4c(OC)c(OC)c(OC)cc4C[C@@H](C)[C@@H](C)Cc3cc2OC1
02XJV85XAX	5-NITROSO-N4-PHENYL-2,4,6-PYRIMIDINETRIAMINE	c1(nc(N)nc(c1N=O)N)Nc2ccccc2
02XU02QRLX	CYCLOHEXYL NITRITE	O(C1CCCCC1)N=O
02XWE373M8	BLUE SUCKER WHOLE
02Y3Z2756M	EMPESERTIB	c12ccc(cn1nc(n2)Nc3ccc(cc3OC)S(C)(=O)=O)-c4ccc(cc4)NC([C@@H](c5ccc(cc5)F)C)=O
02Y8Z15SDI	MK-499 FREE BASE, (S,S)-	O[C@H]1CC2(CCN([C@@H]3Cc4c(cc(cc4)C#N)CC3)CC2)Oc5c1cc(cc5)NS(C)(=O)=O
02Y99F2CW7	AMINOPYRALID-TRIPROMINE	C(c1nc(Cl)cc(N)c1Cl)(=O)O.N(CC(O)C)(CC(O)C)CC(O)C
02YJ05O7O7	CHOLESTERYL DICHLOROBENZOATE	C1[C@@]2([C@@]([C@@]3(C(=C1)C[C@H](CC3)OC(=O)c4ccc(cc4Cl)Cl)C)(CC[C@]5([C@@]2([H])CC[C@@]5([C@@H](CCCC(C)C)C)[H])C)[H])[H]
02YX82IHZ5	2'-O-METHYLADENOSINE	O([C@@H]1[C@@H]([C@@H](CO)O[C@H]1n2cnc3c(ncnc32)N)O)C
02Z1SY6547	(2-(P-(4-NITRO-2-CHLOROPHENYLAZO)-N-ETHYLANILINO)ETHYL)TRIMETHYLAMMONIUM METHYL SULFATE	COS(=O)([O-])=O.c1(N(CC[N+](C)(C)C)CC)ccc(/N=N/c2c(cc([N+]([O-])=O)cc2)Cl)cc1
02Z59O1UOM	DALMITAMIG
02Z5UI62H7	ALNUS JORULLENSIS WHOLE
02Z921NQ6W	CAMPANULA ROTUNDIFOLIA WHOLE
02ZXX7U5JK	BENZYLPENICILLOIC ACID, (5S,6R)-	C([C@H]1C(C)(C)S[C@@]([H])([C@H](NC(=O)Cc2ccccc2)C(=O)O)N1)(=O)O
030186257W	BIS(2-METHYLPHENYL) DISULFIDE	c1c(C)c(SSc2ccccc2C)ccc1
03045W04DP	DABELOTINE MESYLATE	S(C)(O)(=O)=O.N1(CCCc2cccc(c12)OCC3CNCCO3)C
0304V791VE	PNU-271965E FREE BASE	N1(CCC(CC1)N(C)CC[C@H]2c3c(CCO2)cc(cc3)Br)c4ccc(cc4)Br
0306J2L3DV	ANTHERAXANTHIN	[C@@H]1(CC(C(=C(C)C1)/C=C/C(/C)=C/C=C/C(=C/C=C/C=C(\C)/C=C/C=C(/C=C/[C@@]23[C@](C[C@H](CC2(C)C)O)(C)O3)\C)/C)(C)C)O
03077MV85B	PROPYLENE GLYCOL T-BUTYL ETHER	C(C(C)O)OC(C)(C)C
0308P2R362	METHOXYMETHYLMELAMINE	n1c(nc(nc1N)N)NCOC
0309M5LJ18	HUMAN AMNIOTIC FLUID CELL
0309P36Q66	FERRIC FLUORIDE	[Fe+3].[F-].[F-].[F-]
030F3HKK17	2-ETHYLHEXYL(5-ISOCYANATO-4-METHYLPHENYL)CARBAMATE	C(=O)([O-])N(CC(CCCC)CC)c1cc(c(cc1)C)N=C=O
030FN29S9H	PETROSELINUM CRISPUM ROOT
030MS0JBDO	ANTHRAQUINONE	C1(c2c(cccc2)C(c3c1cccc3)=O)=O
030MT3P5T8	ACID YELLOW 76 FREE ACID	S(Oc1ccc(cc1)/N=N/c2c(n(nc2C)-c3ccc(S(O)(=O)=O)cc3)O)(c4ccc(cc4)C)(=O)=O
030P88NILY	MOXNIDAZOLE, (S)-	c1(ncc(n1C)[N+]([O-])=O)/C=N/N2C(=O)O[C@@H](CN3CCOCC3)C2
030PYR8953	ROPINIROLE	N1C(Cc2c1cccc2CCN(CCC)CCC)=O
030R993R8E	ULMUS PUMILA POLLEN
030UXZ04JG	BETULA PUMILA WHOLE
030Y90569U	NEBIVOLOL	O1c2c(cc(cc2)F)CC[C@@]1([C@H](O)CNC[C@H]([C@@]3(CCc4cc(F)ccc4O3)[H])O)[H]
030Z61382M	DIETHYLSULFOXIDE	[S+](CC)(CC)[O-]
031117TWZ1	ZINC SELENATE	[Zn+2].[Se](=O)(=O)([O-])[O-]
031161D80X	9.ALPHA.,11.BETA.-DICHLORO-16.ALPHA.,17.ALPHA.-ISOPROPYLIDENEDIOXYPREGNA-1,4-DIENE-3,20-DIONE	[C@@]12([C@@]3([C@@]([C@]4([C@]([C@@]5(C(=CC(=O)C=C5)CC4)C)(Cl)[C@H](C3)Cl)[H])([H])C[C@]1(OC(O2)(C)C)[H])C)C(=O)C
031185262S	PIMPINELLA BRACHYCARPA WHOLE
0314CY55NF	ZINC PERMANGANATE	[Zn+2].[Mn](=O)(=O)(=O)[O-].[Mn](=O)(=O)(=O)[O-]
0315LV4X5V	CARBOCYSTEINE, D-	C([C@H](N)CSCC(=O)O)(=O)O
03161DN19L	VEBUFLOXACIN, (S)-	c1(=O)c(cn2[C@H](CCc3c2c1cc(F)c3N4CCN(CC4)C)C)C(O)=O
03173PR31Y	TRIPTOGELIN A-1	C[C@@]12[C@@H](OC(c3ccccc3)=O)[C@@H](OC(c4ccccc4)=O)C[C@@H](C)[C@]15OC(C)(C)[C@H]([C@@H](OC(c6ccccc6)=O)[C@H]2OC(c7ccccc7)=O)[C@@]5([H])OC(=O)C
0319KZ4SC4	2-(2,5-DIMETHOXYPHENYL)-N-(3,4,5-TRIMETHOXYBENZYL)ETHANAMINE	C(Cc1c(ccc(c1)OC)OC)NCc2cc(c(c(c2)OC)OC)OC
031A4BN94T	DELPHINIDIN CATION	[o+]1c2c(cc(c1-c3cc(c(O)c(c3)O)O)O)c(O)cc(c2)O
031E04UF2X	SULFOMETURON	c1(c(cccc1)C(O)=O)S(NC(Nc2nc(cc(n2)C)C)=O)(=O)=O
031E43FWKK	4-CHLOROPHENYL METHYL SULFIDE	S(c1ccc(cc1)Cl)C
031I7M9EOQ	2,2',3,5',6-PENTABROMOBIPHENYL	c1c(-c2c(Br)ccc(Br)c2Br)c(Br)ccc1Br
031R94219K	2,4-D ISOPROPANOLAMINE	c1(c(cc(cc1)Cl)Cl)OCC(O)=O.C(CN)(C)O
0322S0UZ91	4,4'-(ETHYLENEDIIMINO)BIS(4-OXOBUTYRIC) ACID	C(O)(CCC(NCCNC(=O)CCC(O)=O)=O)=O
0324G66D0E	GLYCOL STEARATE	C(=O)(OCCO)CCCCCCCCCCCCCCCCC
0326WS59HU	1-METHYLANTHRAQUINONE	c1ccc2C(=O)c3c(cccc3C(c2c1)=O)C
0327M7OHW6	BUTONATE, (R)-	CCCC(=O)O[C@@H](C(Cl)(Cl)Cl)P(=O)(OC)OC
032AXH9417	MENISPERMUM CANADENSE WHOLE
032IK3ZVSW	3-HYDROXY-2-METHOXY-3-(NITROMETHYL)-2-PHENYLCHROMEN-4-ONE	C1(C(Oc2c(C1=O)cccc2)(c3ccccc3)OC)(C[N+]([O-])=O)O
032K16VRCU	PHENYLALANINE, D-	c1ccc(cc1)C[C@H](C(=O)O)N
032LND7FYA	ALLSPICE OIL
032OC1A6YK	2-(5-METHOXY-1-BENZOFURAN-3-YL)-N-ETHYLETHANAMINE	C(Cc1coc2ccc(cc12)OC)NCC
032WJR708Q	BOTIACRINE	C1(c2ccccc2N(C(=O)SCCN(C)C)c3c1cccc3)(C)C
032Y8VMJ7I	LYCOPERDON PYRIFORME FRUITING BODY
033072U4MZ	GOLODIRSEN
033456LFG1	MORUS NIGRA ROOT
033754SD0R	EUPHORBIA DRACUNCULOIDES WHOLE
0338MA4H3Y	ROSE OXIDE, TRANS-(+)-	CC(C)=C[C@H]1OCC[C@H](C)C1
0339L99K79	ET-BPE, (R,R)-	C([P@@]1[C@H](CC)CC[C@H]1CC)C[P@]2[C@H](CC)CC[C@H]2CC
033ECH6IFG	SPIRAMYCIN I	[C@@]1([H])(O[C@@H]([C@H](CC1)N(C)C)C)O[C@@H]\2[C@@H](C[C@@H]([C@@H]([C@@H](OC)[C@@H](CC(O[C@H](C)C/C=C/C=C2)=O)O)O[C@@]3(O[C@@H]([C@H]([C@@H]([C@H]3O)N(C)C)O[C@@]4(O[C@H]([C@@H]([C@@](C4)(O)C)O)C)[H])C)[H])CC=O)C
033JIT745G	ELEPHANTOPUS MOLLIS LEAF
033KF7V46H	TINIDAZOLE	c1(n(c(C)nc1)CCS(=O)(=O)CC)[N+]([O-])=O
033W7VTE5G	SOLANUM VIOLACEUM FRUIT
0340J5BCGY	HOMOCYCLOLEUCINE, (CARBOXYL-14C)-	[14C](C1(CCCCC1)N)(=O)O
0341010SIJ	SODIUM BIPHTHALATE	[Na+].c1c(C(=O)[O-])c(C(O)=O)ccc1
0343IGH41U	TOSITUMOMAB
0344W8EQ8R	DILSEA CARNOSA
0345752X7U	PEG-20 METHYL GLUCOSE SESQUISTEARATE
03466640HA	ALCHEMILLA MONTICOLA WHOLE
0346ALN555	METHYL 6,9-OCTADECADIENOATE, (6Z,9Z)-	C(\CCCCC(=O)OC)=C\C/C=C\CCCCCCCC
0347391ZTJ	3-OCTEN-2-OL
034JMT13X6	BENZO(A)PYRENE-4,5-DIOL	c1ccc2c(c3c4c(c2)c(c(c5cccc(cc3)c45)O)O)c1
034MNV5V3E	CHAMAECRISTA NOMAME WHOLE
034S11871H	7-(2-(DIMETHYLAMINO)ETHOXY)-11-ETHYL-10-PHENYL DIBENZ(B,F)OXEPINE	c1cc2C(CC)=C(c3ccccc3)c4ccc(OCCN(C)C)cc4Oc2cc1
0350F1J2CL	1,4-DIISOPROPYLNAPHTHALENE	c12c(cccc1)c(ccc2C(C)C)C(C)C
03537T0SLO	UNCARIA SESSILIFRUCTUS WHOLE
0354RT7LG4	BUPARVAQUONE	C1[C@H](CC[C@@H](C1)C(C)(C)C)CC=2C(=O)c3c(cccc3)C(=O)C2O
0354U26A1P	1-METHYL-3-PYRROLIDINOL, (+)-	O[C@@H]1CN(CC1)C
0356MAT9LX	8-AZA-7-DEAZAADENINE	c12c(ncnc1N)[nH]nc2
035BVL6JJ7	AJUGA CHAMAEPITYS WHOLE
035JKJ76MT	CETYL PEG/PPG-10/1 DIMETHICONE (HLB 5)
035JKP3HXH	ZURETINOL	OC/C=C(/C=C/C=C(\C=C\C1=C(CCCC1(C)C)C)/C)\C
035MV9S1C3	VINYLPYRROLIDONE/EICOSENE COPOLYMER
035QR53X3X	SODIUM (E)-(3-(4-FORMYLBENZYLIDENE)-7,7-DIMETHYL-2-OXOBICYCLO(2.2.1)HEPTAN-1-YL)METHANESULFONATE	[Na+].C(c1ccc(cc1)/C=C/2\C3CCC(C2=O)(C3(C)C)CS(=O)(=O)[O-])=O
035WC6W66U	TRIAPENTHENOL	C1C(CCCC1)/C=C(/n2cncn2)\C(O)C(C)(C)C
036180247V	SIMETRYN	c1(nc(nc(n1)SC)NCC)NCC
0361VZ4J4V	17.BETA.-HYDROXY-5.ALPHA.-ANDROST-1-EN-3-ONE PROPIONATE	[C@]12([C@](CC(C=C1)=O)(CC[C@@]3([C@@]2(CC[C@@]4([C@@H](OC(=O)CC)CC[C@@]34[H])C)[H])[H])[H])C
0361Z8214O	M-475271	n1cnc(c2cc(c(cc12)OCC3CCN(CC3)C)OC)Nc4c(ccc(c4)OC)Cl
036407P68N	2-(2-(METHYLAMINO)PROPYL)BENZOFURAN HYDROCHLORIDE	C(C(C)NC)c1oc2ccccc2c1.Cl
036655O11F	BERBERIS ARISTATA WOOD
0366925SM9	4-(CHLOROMETHYL)-2,2-DIMETHYL-1,3-DIOXOLANE, (+/-)-	C1(OC(CCl)CO1)(C)C
0366UQ9URT	SCUP
0368A7K9E5	PROPENYL PROPYL DISULFIDE
0369G6I64W	HELICHRYSUM GYMNOCEPHALUM WHOLE
036B9W83KK	FLUCLOROLONE	[C@]12([C@@]3([C@]([C@]4([C@]([C@](C(=O)CO)(O)[C@@H](C4)O)(C)C[C@@H]3Cl)[H])(C[C@@H](C1=CC(C=C2)=O)F)[H])Cl)C
036CTC7X1V	METHYLMALONALDEHYDIC ACID	C(C)(C=O)C(=O)O
036S9GNQ69	3-HEPTADEC-10-ENYLPHENOL	CCCCCC/C=C\CCCCCCCCCc1cccc(O)c1
036WEA2OUD	4-METHOXYBIPHENYL	c1(-c2ccccc2)ccc(OC)cc1
03706BK74M	.BETA.-(P-CUMOYL)PROPIONIC ACID	C(c1ccc(cc1)C(C)C)(=O)CCC(=O)O
0370GZL32F	AMINO ACIDS, WHEAT
0371ERS2Y8	AUSTRALIAN SCALLOP WHOLE
03723AG82F	INFLUENZA A VIRUS A/SOUTH AUSTRALIA/55/2014 IVR-175 (H3N2) NEURAMINIDASE ANTIGEN (PROPIOLACTONE INACTIVATED)
03733I9II7	TETRAHYDROFLUOROENE	[nH]1nnc2c1ccc3C=4[C@@]5(Cc32)CC[C@@H](C(C4C(F)(F)F)=O)C5
0373WW6GZQ	METHENAMINE SULFATE	N12CN3CN(C1)CN(C3)C2.S(=O)(=O)(O)O
0373X40QNR	BIA-2-024
0374105OS0	3-METHYLCYCLOPENTANONE, (+)-	C[C@@H]1CCC(=O)C1
0374EZJ8CU	CLINOFIBRATE	C(CC)(Oc1ccc(C2(c3ccc(OC(CC)(C)C(O)=O)cc3)CCCCC2)cc1)(C)C(O)=O
03760VRH6P	3-METHYLTRIAZOLO(3,4-A)PHTHALAZINE	c1ccc2c(c1)c3n(nc2)c(nn3)C
0377369AJS	BROADBAND ANCHOVY, COOKED
377415922	N-DESMETHYLVENLAFAXINE, (S)-	[C@H](C1(O)CCCCC1)(c2ccc(OC)cc2)CNC
0379G9C44S	METHYL LACTATE, (-)-	C(=O)([C@@H](O)C)OC
037A9J3PSW	NORFENFLURAMINE	c1(cc(ccc1)C(F)(F)F)CC(C)N
037BJM6602	4-AMINO-4-DEOXY-N10-METHYLPTEROIC ACID, HEMIHYDROCHLORIDE	Cl.C(c1ccc(cc1)N(C)Cc2nc3c(nc(nc3nc2)N)N)(=O)O.C(c1ccc(cc1)N(C)Cc2nc3c(nc(nc3nc2)N)N)(=O)O
037S03TJ5M	TINISULPRIDE	CCN1CCCC1CNC(=O)c2cc(ccc2OC)S(=O)(=O)NC(C)(C)C#C
037SV4IVWA	CHLOROGENIC ACID, (Z)-	O[C@]1(C(=O)O)C[C@@H](OC(/C=C\c2ccc(O)c(c2)O)=O)[C@H](O)[C@H](O)C1
037U5SR9KL	METHYL-MA	c1(CC(NC)C)ccc(cc1)OC
037V4520IY	3-DEAZAADENOSINE	n1([C@H]2[C@@H]([C@H](O)[C@H](O2)CO)O)cnc3c1ccnc3N
037VRW83CF	BASIC RED 1	c1(c2cc(c(NCC)cc2[o+]c3c1cc(C)c(NCC)c3)C)-c4ccccc4C(=O)OCC.[Cl-]
037WED475D	GYROPORUS CYANESCENS WHOLE
037Y518MHP	FENOPROP-ISOCTYL	c1(cc(Cl)c(cc1Cl)Cl)OC(C(=O)OCCCCCC(C)C)C
03837V0H1Y	FLUOCORTIN	[H][C@]12C[C@H](F)C3=CC(=O)C=C[C@]3(C)[C@@]2([H])[C@@H](O)C[C@]4(C)[C@H]([C@H](C)C[C@@]14[H])C(=O)C(O)=O
0384A8E8EX	1-CHLORO-1-NITROPROPANE	C([N+](=O)[O-])(CC)Cl
038753E78J	N-HEXANOYLSPHINGOSINE	C(=O)(CCCCC)N[C@@H](CO)[C@@H](/C=C/CCCCCCCCCCCCC)O
0387M6O1BA	SALACIA RETICULATA WHOLE
0388G963HY	HYDROCORTISONE SODIUM PHOSPHATE	[Na+].O(P([O-])(=O)[O-])CC([C@@]1(O)CC[C@@]2([H])[C@@]3(CCC4=CC(=O)CC[C@]4(C)[C@@]3([H])[C@H](C[C@@]21C)O)[H])=O.[Na+]
038D8XOK12	ACETYLCYSTEINE MAGNESIUM	[Mg+2].[C@H](C(=O)[O-])(NC(=O)C)CS.[C@H](C(=O)[O-])(NC(=O)C)CS
038E5L962W	LIFITEGRAST	C([C@H](Cc1cc(ccc1)S(=O)(=O)C)NC(=O)c2c(c3CCN(Cc3cc2Cl)C(=O)c4ccc5ccoc5c4)Cl)(=O)O
038OS8L3ZM	CYPERUS ARTICULATUS ROOT OIL
038R511H1R	1,3,5-TRIOXEPANE	C1COCOCO1
038V80LNE0	PINDOLOL GLUCURONIDE, (S)-	c12c(OC[C@H](CNC(C)C)O[C@@H]3O[C@@H]([C@H]([C@@H]([C@H]3O)O)O)C(=O)O)cccc1[nH]cc2
038VMC282G	2,4,6-TRI-TERT-BUTYLPHENYL CYCLIC BUTYLETHYLPROPANEDIYL PHOSPHITE	c1(OP2OCC(CO2)(CC)CCCC)c(cc(cc1C(C)(C)C)C(C)(C)C)C(C)(C)C
03909LDR1B	AMMONIUM CUPRIC CHLORIDE	[Cu-2](Cl)(Cl)(Cl)Cl.[NH4+].[NH4+]
03910K13EF	VACHELLIA NILOTICA BARK
03936D5T73	PERFLUORO-3,6-DIOXAOCTANOIC ACID	C(F)(F)(OC(F)(F)C(F)(F)F)C(F)(F)OC(F)(F)C(=O)O
03959XFC5J	RIBOSOMAL PROTEIN S6 KINASE ALPHA-5
039791Y977	3-(OCTYLOXY)PROPANAMINE	C(CCOCCCCCCCC)N
039G4OZ3G2	LOXOSCELES RECLUSA
039G8U30HE	FLUDAZONIUM CHLORIDE	c1[n+](ccn1CC(OCc2c(cc(cc2)Cl)Cl)c3c(cc(cc3)Cl)Cl)CC(=O)c4ccc(cc4)F.[Cl-]
039J0B537L	HYDROCOTYLE JAVANICA WHOLE
039J331OB1	WHITE GRUNT
039LU44I5M	FLOXURIDINE	n1(c([nH]c(c(c1)F)=O)=O)[C@@H]2O[C@H](CO)[C@H](C2)O
039S45723P	CHONDRILLASTEROL BENZOATE	C[C@@]12[C@@]([H])([C@H](C)/C=C/[C@H](CC)C(C)C)CC[C@@]1([H])C3=CC[C@@]4([H])C[C@@H](OC(c5ccccc5)=O)CC[C@]4(C)[C@@]3([H])CC2
039Y7Q32CO	12-(9-ANTHROYLOXY)STEARIC ACID	C(c1c2c(cccc2)cc3c1cccc3)(OC(CCCCCC)CCCCCCCCCCC(=O)O)=O
03A5ORL08Q	ZOPICLONE	N1(C(c2nccnc2C1=O)OC(N3CCN(CC3)C)=O)c4ncc(cc4)Cl
03B2YGW6PL	FIBROBLAST GROWTH FACTOR 5
03B6XUI7WW	PACIFIC CREVALLE JACK, COOKED
03BDM2QO92	INFLUENZA A VIRUS A/HAWAII/70/2019 (H1N1) RECOMBINANT HEMAGGLUTININ ANTIGEN
03BYF220B6	CYTOCHROME P450 2E1
03C0AQX30F	16.ALPHA.-HYDROXYFURAZABOL	C[C@@]12[C@](O)(C)[C@H](O)C[C@@]1([H])[C@]3([H])CC[C@@]4([H])Cc5nonc5C[C@]4(C)[C@@]3([H])CC2
03C8A0DFJ8	GUAIAC
03C8I9296V	PILSICAINIDE HYDROCHLORIDE	C1CN2CCCC2(C1)CC(Nc3c(cccc3C)C)=O.Cl
03CCK7H84B	DENDROBIUM CRUMENATUM WHOLE
03CEN8Z5JB	N-NITROSO-N-PHENYL-2-NAPHTHYLAMINE	N(c1cc2ccccc2cc1)(N=O)c3ccccc3
03CPZ5439O	THIHEXINOL METHYLBROMIDE	C(c1sccc1)(c2sccc2)([C@@H]3CC[C@@H]([N+](C)(C)C)CC3)O.[Br-]
03D0789NYP	INFIGRATINIB ACETATE	C(=O)(C)O.N(C(=O)N(C)c1ncnc(Nc2ccc(N3CCN(CC)CC3)cc2)c1)c4c(Cl)c(OC)cc(OC)c4Cl
03D77SZX4M	DIHYDRO-.BETA.-ERYTHROIDINE HYDROCHLORIDE	Cl.O(C)[C@@H]1C[C@]23C4=C(CCN2CCC3=CC1)COC(C4)=O
03DB58Y9DO	BETOXYCAINE	c1(cc(c(OCCCC)cc1)N)C(OCCOCCN(CC)CC)=O
03DEY1684B	N-(2,3-DIHYDROXYPROPYL)RETINAMIDE	C(\C1=C(C)CCCC1(C)C)=C/C(/C)=C/C=C/C(/C)=C/C(=O)NCC(O)CO
03DF2I0XP1	CINCHONA PUBESCENS WHOLE
03DH2IZ3FY	COCO-BETAINE
03DNV05OD4	R-30490	N(c1ccccc1)(C2(CCN(CCc3ccccc3)CC2)COC)C(=O)CC
03DQI50V8W	PRADOSIA LACTESCENS WHOLE
03DV83R3XD	COTTONSEED GLYCERIDE
03E1FV7JUC	TAMTUVETMAB
03E4R5YL99	ANDROSTENEDIONE, C-13	C[C@]12C[13CH2][13C](=O)[13CH]=C1CC[C@@]3([H])[C@]4([H])CCC(=O)[C@@]4(C)CC[C@@]32[H]
03E7XYB5GF	4,4'-METHYLENEBISBENZONITRILE	C(c1ccc(C#N)cc1)c2ccc(C#N)cc2
03EAH16R39	1,2-DIPHENYLETHANOL, (-)-	O[C@H](Cc1ccccc1)c2ccccc2
03EG2FI7DG	1-(2-(2,6-BIS(FLUORANYL)-3-METHOXY-PHENYL)ETHYL)-3-(5-BROMANYLPYRIDIN-2-YL)THIOUREA	COc1ccc(F)c(CCNC(=S)Nc2ccc(Br)cn2)c1F
03EJM6SF21	1,3,6,8-TETRACHLORODIBENZOFURAN	c12c(Cl)cc(Cl)cc1oc3c(Cl)cc(Cl)cc32
03F1XSV8NY	CIMIGENOL 3,15-DIACETATE	[C@]12([C@H]([C@]34[C@]([C@@H](C[C@H]([C@H](O3)C(O)(C)C)O4)C)([C@@]1(C)CC[C@@]56[C@@]7([C@@](C([C@H](CC7)OC(=O)C)(C)C)([H])CC[C@]52[H])C6)[H])OC(=O)C)C
03F36JH21U	ETOFAMIDE	c1(ccc(Oc2ccc(cc2)[N+](=O)[O-])cc1)CN(C(C(Cl)Cl)=O)CCOCC
03F6B8N3QN	COTARNINE CHLORIDE	C1=[N+](CCc2cc3c(c(c12)OC)OCO3)C.[Cl-]
03F9K11C7W	2-METHYL-3-HEXANOL	C(O)(C(C)C)CCC
03FD3993M5	CHIRING
03FK8ORW3O	4,5-DIAMINO-1-METHYLPYRAZOLE DIHYDROCHLORIDE	n1(c(c(cn1)N)N)C.Cl.Cl
03G023333X	DOLOMIAEA SOULIEI ROOT
03G4PIM60M	TIN PHOSPHITE	P(=O)([O-])[O-].[Sn+2]
03G869PR3P	BRL-50481	c1(c(ccc(c1)[N+](=O)[O-])C)S(=O)(=O)N(C)C
03GE7Y3NKC	.BETA.-TERPINYL BUTYRATE, TRANS-	C1[C@](C)(OC(=O)CCC)CC[C@@H](C(=C)C)C1
03H8X9K3I3	1-(3,5-BIS(TRIFLUOROMETHYL)PHENYL)ETHANOL	C(c1cc(C(F)(F)F)cc(c1)C(O)C)(F)(F)F
03H9U4J4V9	2,4-NONADIENAL, (2E,4Z)-	C(CC/C=C\C=C\C=O)C
03HE649U3E	ALSTONIA BOONEI WHOLE
03HM99V54S	RS-10025	N1=C(C[C@H](O1)CNC([C@@H](NC(=O)OCc2ccccc2)Cc3ccc(cc3)O)=O)Cl
03HN50ZAF0	GUANOXYFEN	c1(OCCCNC(N)=N)ccccc1
03HP3QF78W	ACETIC ACID, (2,4,5-TRICHLOROPHENOXY)-, 2-ETHYL-4-METHYLPENTYL ESTER	c1c(c(cc(c1OCC(OCC(CC(C)C)CC)=O)Cl)Cl)Cl
03HR3HQB73	CASEARIA SYLVESTRIS LEAF
03I25JDS1H	GOLD MONOCYANIDE	N#[C-].[Au+]
03I89QZ6FC	BLACK ABALONE WHOLE
03IBM9K96Q	AFUROLOL HYDROCHLORIDE	c1c(OCC(CNC(C)(C)C)O)c2c(cc1)COC2=O.Cl
03INX125N0	STACHYS TENUIFOLIA WHOLE
03IY6V9XQG	TMPEA HYDROCHLORIDE	Cl.c1c(c(cc(c1OC)OC)CCN)OC
03J0H273KZ	6-DIAZO-5-OXO-L-NORLEUCINE	[N+](=[N-])=CC(=O)CC[C@@H](C(=O)O)N
03J11K103C	ALGELDRATE	[Al+3].[OH-].O.[OH-].[OH-]
03J29RA66A	CUPRIC CATION CU-67	[67Cu+2]
03J5ZE7KA5	ATROPINE SULFATE	O.N1([C@H]2C[C@H](OC(C(c3ccccc3)CO)=O)C[C@@H]1CC2)C.OS(=O)(=O)O.N1([C@H]2C[C@H](OC(C(c3ccccc3)CO)=O)C[C@@H]1CC2)C
03JD5N07WU	MESUA FERREA WHOLE
03JL5G6468	2-ETHYLHEXYL(5-ISOCYANATO-2-METHYLPHENYL)CARBAMATE	C(=O)([O-])N(CC(CCCC)CC)c1cc(ccc1C)N=C=O
03JLX11PE9	AMINAPHTHONE	c1c(ccc(c1)N)C(Oc2c(O)c3c(cccc3)c(O)c2C)=O
03JP25BT5R	4-((2-BROMO-4,6-DINITROPHENYL)AZO)-N-ETHYLNAPHTHALEN-1-AMINE	[O-][N+](=O)c1cc([N+]([O-])=O)c(/N=N/c2c3c(c(NCC)cc2)cccc3)c(Br)c1
03JQ7I74CO	.ALPHA.-D-GLUCOPYRANOSE 6-PHOSPHATE	C(OP(=O)(O)O)[C@@H]1[C@@H](O)[C@H](O)[C@H]([C@H](O1)O)O
03K18418PY	S-(2-AMINOETHYL)ISOTHIURONIUM BROMIDE HYDROBROMIDE	NCCSC(N)=N.Br.Br
03K4RY0QGM	KINGKLIP, UNSPECIFIED
03K6PV11JY	XTRA F-18	CN1[C@H]2[C@H](C[C@@H]1CC2)c3cc(cnc3)-c4c([18F])nccc4
03K6SX4V2J	DIETHYLENETRIAMINE	N(CCN)CCN
03K812H9OC	SEZOLAMIDE HYDROCHLORIDE HEMIHYDRATE	c12S(CC[C@H](NCC(C)C)c1cc(s2)S(=O)(N)=O)(=O)=O.Cl.O.Cl.c12S(CC[C@@H](c1cc(s2)S(=O)(N)=O)NCC(C)C)(=O)=O
03K971718K	SOLIDAGO ODORA LEAF
03KCY6P7UT	POTASSIUM CETYL PHOSPHATE	P(OCCCCCCCCCCCCCCCC)([O-])(=O)O.[K+]
03KJ0493AW	AESCULUS CALIFORNICA BARK
03KSI6WLXH	NALDEMEDINE	c1c2c3c(c(c1)O)O[C@@H]4[C@@]35[C@]([C@@H](C2)N(CC5)CC6CC6)(CC(=C4O)C(NC(C)(c7onc(n7)-c8ccccc8)C)=O)O
03KW6RT30C	2,4,6-TRICHLORO-4'-BIPHENYLOL	Clc1c(-c2ccc(O)cc2)c(Cl)cc(Cl)c1
03L0BL8FBI	(1-PHENYLCYCLOPENTYL)METHANAMINE	C1CCCC1(c2ccccc2)CN
03L79ZAG92	SODIUM 2,4,5-TRICHLOROBENZENESULFONATE	c1(cc(c(cc1Cl)Cl)Cl)S(=O)([O-])=O.[Na+]
03L9OT429T	ROTENONE	c12c(C(=O)[C@@]3([C@](O1)(COc4cc(OC)c(cc34)OC)[H])[H])ccc5O[C@H](Cc25)C(=C)C
03LAZ1TDFJ	CALCIUM 5'-GUANYLATE HEXAHYDRATE	[Ca+2].O=P([O-])([O-])OC[C@H]1O[C@H]([C@@H]([C@@H]1O)O)n2c3nc([nH]c(=O)c3nc2)N.O.O.O.O.O.O
03LY784Y58	TETRADECANE	C(CCCCCCC)CCCCCC
03M0G68R5F	MANGANESE NITRATE TETRAHYDRATE	[Mn+2].[O-][N+]([O-])=O.O.[O-][N+]([O-])=O.O.O.O
03M5R7P99Z	COMMON HOGFISH WHOLE
03MK292FLM	4,4'-(THIOUREYLENE)DIBUTYRIC ACID	C(NCCCC(O)=O)(NCCCC(O)=O)=S
03MKG5M9XM	9-METHYLBENZ(A)ANTHRACENE	c12c3c(ccc1cc4cc(C)ccc4c2)cccc3
03MS571699	FRANGULA CALIFORNICA WHOLE
03MZ53X1YS	INDIUM IN-111 CAPROMAB PENDETIDE
03N4S42855	SERJANIA MEXICANA WHOLE
03N9T53AOY	IMAZAPYR, (R)-	c1(c(C(=O)O)cccn1)C=2N[C@@](C(C)C)(C)C(=O)N2
03N9U5JAF6	ATIPAMEZOLE	[nH]1cncc1C2(Cc3c(C2)cccc3)CC
03NIQ3Y7W2	DIAMORPHINE HYDROCHLORIDE MONOHYDRATE	Cl.O.[C@]123[C@@]4([C@@](Cc5ccc(c(c15)O[C@]2([C@H](C=C4)OC(=O)C)[H])OC(=O)C)(N(CC3)C)[H])[H]
03NNJ0PH79	ISODON RUBESCENS TOP
03NR868ICX	AMEZINIUM METILSULFATE	[n+]1(-c2ccccc2)c(cc(N)cn1)OC.S(OC)(=O)(=O)[O-]
03O98E01OB	ETHYL PYRUVATE	CC(=O)C(=O)OCC
03OX9806Y9	ANTI-MUELLERIAN HORMONE TYPE-2 RECEPTOR
03Q61W187C	FLESH-FINGER CITRON
03QB156W6I	TEMOCILLIN	[C@]1([C@]2(SC(C)(C)[C@@H](N2C1=O)C(O)=O)[H])(NC(C(C(O)=O)c3cscc3)=O)OC
03RBP530AC	N-(2-METHYL-2-PROPYL)ETHANAMIDE	C(NCC(C)C)(=O)C
03RIV26P6A	CHANGIUM SMYRNIOIDES WHOLE
03RTP2436R	DAREXABAN MALEATE	c1c(c(NC(c2ccc(N3CCN(CCC3)C)cc2)=O)c(NC(=O)c4ccc(cc4)OC)cc1)O.C(=O)(O)/C=C\C(O)=O
03S530447I	DIPROPOXYMETHANE	O(CCC)COCCC
03S640ADSK	LEVONANTRADOL	c12c(N[C@@H](C)[C@]3([C@]1(C[C@@H](CC3)O)[H])[H])cc(cc2OC(=O)C)O[C@@H](CCCc4ccccc4)C
03SC652CC8	3,8-DIBROMOFLUORANTHENE	c1c-2c(ccc1Br)-c3ccc(Br)c4c3c2ccc4
03SGR80EOC	MARSH GRASS SHRIMP WHOLE
03SL1NG15Q	2,2',4,5,5'-PENTABROMOBIPHENYL	c1(-c2c(ccc(c2)Br)Br)c(cc(c(c1)Br)Br)Br
03T08D1SW6	ASTRAGALUS AMERICANUS WHOLE
03T60V100Y	SUS SCROFA RECTAL MUCOSA
03TE67E8IR	FUZAPLADIB	C1(CCCCC1)C(=O)Nc2c(ncc(c2)C(F)(F)F)NS(=O)(=O)CC
03TJ91ISED	1-(3,4-DIMETHYLPHENYL)-1-PHENYL-2-PROPYNYL CYCLOHEXYLCARBAMATE	N(C(OC(C#C)(c1ccccc1)c2ccc(C)c(C)c2)=O)C3CCCCC3
03TUA9L576	(2-AMINO-5,6-DICHLOROQUINAZOLIN-3(4H )-YL)ACETIC ACID	C(CN1C(=Nc2ccc(c(c2C1)Cl)Cl)N)(=O)O
03TW1410NL	MK-3577	CCC[C@H](c1ccc(C(NCCC(=O)O)=O)cc1)[C@H](c2ccc(Cl)cc2)c3c[nH]c4c(cc(cc43)C)F
03TZM169KH	CHLOROMETHYLTRICHLOROSILANE	[Si](CCl)(Cl)(Cl)Cl
03U0453EXK	CROCANTHEMUM GLOMERATUM ROOT
03U242X0Y0	3-METHOXY-6-METHYL-1H-INDOLO(3,2-C)QUINOLINE-1,4(11H)-DIONE	Cc1c2c3ccccc3[nH]c2c4C(C=C(C(c4n1)=O)OC)=O
03U2IMZ99K	3,7,7-TRIMETHYL-1,4,7,8-TETRAHYDRO-5H-PYRAZOLO(4,3-D)(1,3)OXAZEPIN-5-ONE	c12c([nH]nc1C)CC(C)(C)OC(N2)=O
03U3QUS07J	SULPIRIDE HYDROCHLORIDE	S(c1cc(C(NCC2N(CCC2)CC)=O)c(cc1)OC)(=O)(=O)N.Cl
03UDO3POCQ	ATROLACTAMIDE, (R)-	c1(ccccc1)[C@](O)(C)C(=O)N
03UUH3J385	TANSHINONE I	c1cc2c(c(c1)C)ccc3-c4c(C(C(c23)=O)=O)c(co4)C
03V0M710F7	INDIAN OCEAN ORIENTAL SWEETLIPS
03V2R7Y196	1,2,4-BUTANETRIOL, (2S)-	[C@H](CCO)(CO)O
03V657ZD3V	METHACHOLINE	[N+](CC(OC(=O)C)C)(C)(C)C
03V77V3DE1	ETHYLENEDIAMINE SUCCINATE	C(C(=O)O)CC(=O)O.C(N)CN
03VC3O9F7W	GOLD MONOSULFIDE	[S-2].[Au+].[Au+]
03VDV3X53E	ESTATIN A	C(C1OC1C(=O)O)(=O)N[C@H](C(=O)NCCCCNC(N)=N)Cc2ccccc2
03VO614186	LOBELIA NICOTIANIFOLIA WHOLE
03VRY66076	RACEPHEDRINE	[C@H](c1ccccc1)([C@H](NC)C)O
03VU31MV6J	2-METHYLQUINOXALINE	c12c(ncc(n1)C)cccc2
03W6ZS3DMY	RUBUS URTICIFOLIUS WHOLE
03X1J9RYTB	SAMPEGINTERFERON BETA-1A
03XV449Q24	STEARIC MONOETHANOLAMIDE	C(=O)(NCCO)CCCCCCCCCCCCCCCCC
03XVW8912B	1-(6-(TRIFLUOROMETHYL)PYRIDIN-3-YL)ETHANOL	C(C)(c1cnc(cc1)C(F)(F)F)O
03XX3I9292	5,5-DIMETHYL-4-ACETOXY-2-CYCLOPENTENONE	O(C1C=CC(=O)C1(C)C)C(=O)C
03YVY48VCD	ANTHEMIS ARVENSIS POLLEN
03Z015E4XN	HUMAN NOGGIN
03Z3I85RNE	BOS TAURUS SPINAL CORD
03ZI7RZ52O	COPANLISIB HYDROCHLORIDE	c1(C(=O)NC=2N3C(c4c(c(c(cc4)OCCCN5CCOCC5)OC)N2)=NCC3)cnc(nc1)N.Cl.Cl
03ZI7ZZW5Q	1-PIPERIDINOCYCLOHEXANECARBONITRILE	C1(N2CCCCC2)(CCCCC1)C#N
0406YMG3U7	GIP(3-30)NH2
04079A1RDZ	CYTARABINE	n1([C@H]2[C@H]([C@H](O)[C@H](O2)CO)O)c(nc(cc1)N)=O
040OM3QF5R	3-FLUOROPYRUVATE	C(C(=O)O)(=O)CF
040Q217239	ZINTEROL, (R)-	c1c(cc(c(c1)O)NS(C)(=O)=O)[C@H](CNC(Cc2ccccc2)(C)C)O
040Q7T9FO6	STEARYL STEAROYL STEARATE	C(=O)(OC(CCCCCCCCCCC(=O)OCCCCCCCCCCCCCCCCCC)CCCCCC)CCCCCCCCCCCCCCCCC
040RZ09S0V	4-(4-(ACETYLOXY)PHENYL)-2-BUTANONE	c1(ccc(CCC(C)=O)cc1)OC(C)=O
040X3AX99T	SINAPULTIDE
040YAR2IE1	MONO-POC ISOPROPYL TENOFOVIR	n1c(c2c(nc1)n(cn2)C[C@H](OCP(=O)(OC(C)C)OCOC(=O)OC(C)C)C)N
040ZB27861	MONOPOTASSIUM PEROXYMONOSULFATE	[O-]S(OO)(=O)=O.[K+]
0411AM2BQ5	RECEPTOR-TYPE TYROSINE-PROTEIN PHOSPHATASE ETA
0414BW860U	PRIFELONE	c1(c(cc(cc1C(C)(C)C)C(c2cccs2)=O)C(C)(C)C)O
0415629F6C	TIMEFURONE	c12c(c(OC)c3c(c1OC)cco3)oc(cc2=O)CSC
04167SLH0C	N-LAUROYL-N-METHYLTAURIN	OS(=O)(=O)CCN(C)C(CCCCCCCCCCC)=O
0416BZS7QA	3-(4-CHLOROPHENOXY)LACTIC ACID	C(C(COc1ccc(cc1)Cl)O)(=O)O
0416TL8388	FRAGARIN	O(c1c([o+]c2c(c1)c(O)cc(c2)O)-c3ccc(cc3)O)[C@@H]4O[C@H](CO)[C@@H]([C@@H]([C@H]4O)O)O.[OH-]
0419JUT1K5	FLUORESCENT BRIGHTENER 24	[Na+].N(CCO)(CCO)c1nc(Nc2cc(S(=O)(=O)[O-])c(cc2)/C=C/c3c(S(=O)(=O)[O-])cc(cc3)Nc4nc(N(CCO)CCO)nc(n4)Nc5cc(S(=O)(=O)[O-])ccc5)nc(n1)Nc6cc(S(=O)(=O)[O-])ccc6.[Na+].[Na+].[Na+]
041K11WT0G	POTASSIUM GLYCINATE	[K+].C(CN)(=O)[O-]
041SE2AQDQ	SODIUM 2,8-DIMETHYL-1-NAPHTHALENESULFONATE	[Na+].S(c1c(ccc2cccc(c12)C)C)(=O)(=O)[O-]
041UME1156	EMD-86006	C(c1cc(ccc1)OCCNCc2cc(ccc2)-c3ccc(cc3)F)#N
041XBG8VQM	TERT-BUTYL 1-METHYL-1-(4-TOLYL)ETHYL PEROXIDE	C(OOC(C)(C)C)(c1ccc(cc1)C)(C)C
041Y48Q3W4	31-45-.BETA.-INHIBIN (HUMAN)	C(=O)([C@@H](N)CCC(=O)O)N[C@H](C(=O)N[C@H](C(=O)N[C@H](C(=O)N[C@H](C(=O)N[C@H](C(=O)N[C@H](C(=O)N[C@H](C(=O)N[C@H](C(=O)N[C@H](C(=O)N[C@H](C(=O)N[C@H](C(=O)N[C@H](C(=O)N[C@H](C(=O)N[C@H](C(=O)O)[C@@H](C)O)CCC(=O)O)Cc1ccc(O)cc1)CS)[C@@H](C)O)CS)[C@@H](C)O)CCC(=O)O)CS)CC(=O)N)CC(=O)O)[C@@H](C)O)CCC(=O)N)Cc2c[nH]c3ccccc23
041YWU6ULE	C-C MOTIF CHEMOKINE 24
04201GDN4R	MOMETASONE FUROATE	[C@]12([C@](OC(c3occc3)=O)([C@H](C)C[C@]1([C@@]4(CCC=5[C@@]([C@]4([C@H](C2)O)Cl)(C=CC(=O)C5)C)[H])[H])C(=O)CCl)C
04210SF62M	CVT-2512	c1(NC(CN2CCN(CC2)CC(CO)O)=O)c(cccc1C)C
0421AQV5W3	AKUAMMINE	c1cc2N(C)[C@@]34OC[C@@]5(C(OC)=O)[C@H]\6C[C@]3([H])N(CC[C@]54c2cc1O)C/C6=C/C
0423WWY133	SERINE/THREONINE-PROTEIN KINASE SGK2
0425833IV2	CLOMOXIR, (R)-	C1[C@@](O1)(C(=O)O)CCCCCc2ccc(cc2)Cl
042A5NJE6B	REBASTINIB TOSYLATE	c1(cc(ccn1)Oc2cc(c(cc2)NC(=O)Nc3cc(nn3-c4cc5cccnc5cc4)C(C)(C)C)F)C(=O)NC.c1(ccc(cc1)C)S(=O)(=O)O
042A8N37WH	HUMAN .BETA.-AMYLOID PEPTIDE (1-42)
042CDE5GOI	SASA SENANENSIS LEAF
042LAQ1IIS	IRINOTECAN HYDROCHLORIDE	C(C)c1c2c(-c3n(C2)c(=O)c4c(c3)[C@](CC)(O)C(=O)OC4)nc5c1cc(OC(=O)N6CCC(CC6)N7CCCCC7)cc5.Cl.O.O.O
042M8757YH	FENPROPIMORPHIC ACID	C(C(C)(c1ccc(cc1)CC(CN2C[C@H](O[C@H](C2)C)C)C)C)(=O)O
042SUA2DS9	PINUS PONDEROSA POLLEN
042U4WAS57	TUMOR NECROSIS FACTOR RECEPTOR SUPERFAMILY MEMBER 16
042U8ZNT9W	FR-140423, (R)-	n1(nc(cc1-c2ccc(cc2)[S@+]([O-])C)C(F)F)-c3ccc(cc3)OC
0430E63824	METHYL 2-ETHYL-6-HYDROXYHEXANOATE	C(CC)(C(=O)OC)CCCCO
0430X4R3Z1	DEOXYNIVALENOL 15-ACETATE	O1[C@@]2(C1)[C@]3([H])O[C@]4([H])C=C(C)C(=O)[C@@H](O)[C@]4(COC(=O)C)[C@]2(C[C@H]3O)C
0432698UA0	HEXESTROL DIACETATE	[C@@H](c1ccc(OC(C)=O)cc1)(CC)[C@@H](c2ccc(OC(=O)C)cc2)CC
0433BHT050	BLUE MORWONG, COOKED
0433FJV3CI	9-HYDROXY CHRYSAROBIN	c1(c2c(cc(cc2O)C)cc3c1c(O)ccc3)O
0435621Z3N	TETRAETHYLAMMONIUM BROMIDE	[Br-].CC[N+](CC)(CC)CC
04392RL5SR	ZINC CYANIDE	[Zn+2].[C-]#N.[C-]#N
0439H6O60X	ASTRAGALUS ALOPECIAS WHOLE
043CFB2YX6	AMINOQUINOL MONOPHOSPHATE, (S)-	N([C@H](CCCN(CC)CC)C)c1c2c(nc(c1)/C=C/c3c(Cl)cccc3)cc(cc2)Cl.P(=O)(O)(O)O
043IPI2M0K	1,2-DISTEAROYL-SN-GLYCERO-3-PHOSPHOCHOLINE	P([O-])(OC[C@H](OC(=O)CCCCCCCCCCCCCCCCC)COC(=O)CCCCCCCCCCCCCCCCC)(=O)OCC[N+](C)(C)C
043J6GH6BA	CP-81054 SODIUM	C([O-])(=O)C=1N2[C@](SC1S[C@H]3C[S@+](CC3)[O-])([C@](C2=O)([C@@H](C)O)[H])[H].[Na+]
043JO0OYKK	EUGENIA INVOLUCRATA WHOLE
043K8Q81SQ	GUAGUANCHE, COOKED
043L86G83X	EDIFOLONE ACETATE	C1C2(OCCO2)CC=3[C@@](C1)(CCN)[C@]4(CC[C@@]5(C)[C@@]([C@]4([H])CC3)([H])CCC65OCCO6)[H].OC(C)=O
043R04VL4M	1,8-NAPHTHYRIDINE	c12ncccc1cccn2
043S44F6JB	SUBAENEOL, (Z)-	C(CCC(C)(C)O)/C(=C\C)/C
043W90DL5F	HYDROXYVALERENIC ACID	C(=C(/C(O)=O)\C)\[C@H]1C=2[C@]([C@@H](CC2C)O)([C@@H](CC1)C)[H]
043XMP654U	DISPERSE RED 82	C(#N)c1c(ccc(c1)[N+]([O-])=O)\N=N\c2ccc(cc2)N(CCOC(=O)C)CCOC(=O)C
044033O3TY	ISOPROMETHAZINE	c1cc2Sc3ccccc3N(C(CN(C)C)C)c2cc1
0444OJV3WD	1,2,3,4-TETRABROMOBUTANE, (+/-)-	Br[C@H]([C@@H](Br)CBr)CBr
04474A9316	FALSE JACOPEVER WHOLE
0447GML9IT	WINTER SKATE, COOKED
0447KM2XTD	ABIVERTINIB MALEATE ANHYDROUS	C(O)(=O)/C=C\C(O)=O.c1(c(cc(cc1)Nc2nc(c3c(n2)[nH]cc3)Oc4cccc(c4)NC(C=C)=O)F)N5CCN(CC5)C
0448DT2KKS	HC YELLOW NO. 13	OCCNc1ccc(C(F)(F)F)cc1[N+]([O-])=O
0448WH5615	CAREX BARBARAE WHOLE
0449O95Z1J	ZALOSPIRONE	N1(C([C@]2([C@@H]3[C@]4(C=C[C@]4([C@H]([C@]2(C1=O)[H])C=C3)[H])[H])[H])=O)CCCCN5CCN(c6ncccn6)CC5
044CZ0JJ4P	ROCKSNAIL, COOKED
044DE9GA31	DIMETHAMETRYN	CC(C)C(C)Nc1nc(NCC)nc(SC)n1
044DSZ58XM	4-AMINO-3-HYDROXYPYRIDINE	n1cc(c(cc1)N)O
044XNC6JZS	ASPERGILLUS VERSICOLOR
044XX95JYX	NARROWBANDED SOLE
0451R360HR	CAPRYLOYL/CAPROYL METHYL GLUCAMIDE
0452Y37YTA	A-63162	N(C(=O)C)(C(c1ccc(OCc2ccccc2)cc1)C)O
0453190L7E	CLORANSULAM	c1(NS(=O)(=O)c2nn3c(cc(nc3OCC)F)n2)c(Cl)cccc1C(=O)O
04538CM3N8	3-METHYL-.BETA.-RESORCYLIC ACID	O=C(O)c1c(O)c(c(O)cc1)C
04574EXF2C	DITIOCARB SODIUM TRIHYDRATE	[Na+].C([S-])(=S)N(CC)CC.O.O.O
457970679	VERRUCARIN
045A6V3VFX	INDIUM	[In]
045BU63E23	IPRONIDAZOLE	c1(n(c(C(C)C)nc1)C)[N+]([O-])=O
045DJI85UU	SEC-MYRETH-40
045DP0Q3KO	SAILFISH
045GT52290	OCTYLHOMOVANILLAMIDE	c1(c(ccc(c1)CC(NCCCCCCCC)=O)O)OC
045K66783N	ACETYL CARBOXYMETHYL PALMITOYL GLYCINE	C(N(CC(O)=O)CC(O)=O)(=O)CCCCCCCCCCCCCCC
045Q4E2K14	CHF-1024 FREE BASE	c1(c(ccc2CC(CCc12)NC)O)O
045WYB6I9B	PSOPHOCARPUS SCANDENS WHOLE
0462U14DUI	4-TERT-BUTYL-3-METHYLPHENOL	c1(c(cc(cc1)O)C)C(C)(C)C
0462Z4S4OZ	OBETICHOLIC ACID	[C@]12([C@]([C@@]3([C@@H]([C@@H]([C@]4([C@@](CC[C@@H](O)C4)(C)[C@]3(CC1)[H])[H])CC)O)[H])(CC[C@@]2([C@@H](CCC(=O)O)C)[H])[H])C
04659UUJ94	BENZAMIL	c1(c(nc(c(n1)Cl)N)N)C(=O)NC(NCc2ccccc2)=N
0465W9H168	HOMOSTACHYDRINE	C1CC[C@@H](C([O-])=O)[N+](C)(C)C1
0468TBH014	TETRAZOLIUM BLUE	c1ccccc1-c2nn([n+](n2)-c3ccccc3)-c4ccc(-c5cc(OC)c(-n6[n+](-c7ccccc7)nc(-c8ccccc8)n6)cc5)cc4OC.[Cl-].[Cl-]
046BKN8PC1	MEDRONATE TETRASODIUM	[O-]P(CP([O-])(=O)[O-])(=O)[O-].[Na+].[Na+].[Na+].[Na+]
046M30W397	ANGELOYLISOGOMISIN O	O1c2c(OC)c3-c4c(OC)c(OC)c(OC)cc4C[C@H](C)[C@H](C)[C@@H](OC(=O)/C(=C\C)/C)c3cc2OC1
046O35D44R	PRILOCAINE	C(Nc1c(C)cccc1)(=O)C(NCCC)C
046PB542M7	EPHEDRA NEVADENSIS WHOLE
046R34PQ1O	INDIGOFERA TENUISSIMA WHOLE
046Y1357I6	LAMIUM ALBUM WHOLE
0470X06FYR	BOS TAURUS TENDON
0471E08HQ5	EREMOGONE EASTWOODIAE WHOLE
0474Z7MDH1	9-EPIARTEMISININ	C[C@H]1[C@]2([C@]34[C@](OC1=O)(O[C@](OO3)(CC[C@]4([C@@H](CC2)C)[H])C)[H])[H]
0475EA27Q3	BENZQUINAMIDE	O(C(C)=O)[C@@H]1C[C@]2(c3c(cc(c(c3)OC)OC)CCN2C[C@H]1C(N(CC)CC)=O)[H]
047779Z489	3-NONANOL	CCC(CCCCCC)O
047HO35WM6	LYSINE TYROSYL QUINONE	OC(=O)[C@@H](N)CC=1C(NCCCC[C@@H](C(O)=O)N)=CC(=O)C(=O)C1
048044O2FP	2-BUTYLBIPHENYL	C(CCC)c1c(cccc1)-c2ccccc2
480546720	HOMOCYCLOLEUCINE HYDROCHLORIDE	Cl.C(C1(CCCCC1)N)(=O)O
0480S42OTR	CORTICOTROPIN BOVINE/OVINE
0481JCC90T	PIBROZELESIN HYDROBROMIDE	N1(c2c(c3c(c(C)[nH]c3c(c2)OC(N4CCN(CC4)C)=O)C(=O)OC)[C@@H](C1)CBr)C(c5[nH]c6c(c(OC)c(cc6c5)OC)OC)=O.Br
0483844NWE	POTASSIUM DIMETHICONE PEG-7 PHOSPHATE
04881365XW	ATLANTIC CREOLEFISH WHOLE
048B98MT5O	HYDROGENATED DIDECENE	C(C(CCCCCCCC)C)(CCCCCCCC)C
048L81261F	DEXRAZOXANE	N1(CC(=O)NC(C1)=O)[C@H](CN2CC(=O)NC(C2)=O)C
048RP25N7T	BLACK SURFPERCH WHOLE
048UJ2MM65	BESULPAMIDE	c1c([n+](c(cc1C)C)[N-]C(=O)c2cc(c(cc2)Cl)S(N)(=O)=O)C
048Z5K99R9	MULLET SNAPPER WHOLE
04907543ZV	SPIGELIA PEDUNCULATA WHOLE
0493WH50VT	ARC-19499
0494L275Q6	ROPIVACAINE, (R)-	C(Nc1c(cccc1C)C)([C@@H]2N(CCC)CCCC2)=O
04956U0JGH	VELLOSIMINE	C(=O)[C@H]1[C@@]2([H])[N@@]3[C@@](C[C@]1(/C(/C3)=C\C)[H])(c4c(C2)c5c(cccc5)[nH]4)[H]
04964J25DQ	3-PHENOXYBENZYL ALCOHOL	c1(Oc2ccccc2)cc(ccc1)CO
049Z2Y4D1U	2,4-OCTADIEN-1-OL, (2E,4E)-	OC/C=C/C=C/CCC
04A0P12FH2	METAMFEPRAMONE	C(C(N(C)C)C)(=O)c1ccccc1
04A90EXP8V	N-ACETYL-.ALPHA.-NEURAMINIC ACID	C1[C@](O)(C(=O)O)O[C@@]([H])([C@@H]([C@@H](CO)O)O)[C@H](NC(C)=O)[C@H]1O
04AC8ASX63	SCOPOLIA JAPONICA WHOLE
04AIE8042O	.ALPHA.-ACETYLDIGINATIN	C1[C@]2(C)[C@@]3([H])C[C@@H](O)[C@]4(C)[C@@]([H])(C5=CC(=O)OC5)[C@@H](O)C[C@]4(O)[C@]3([H])CC[C@]2([H])C[C@@H](O[C@@H]6O[C@H](C)[C@@H](O[C@H]7C[C@H](O)[C@H](O[C@@H]8O[C@H](C)[C@@H](O)[C@@H](OC(=O)C)C8)[C@@H](C)O7)[C@@H](O)C6)C1
04B2UQ9R78	DIMETHYL PABA ETHYL CETEARYLDIMONIUM TOSYLATE
04B3GME3IJ	FURFURAL DIETHYL ACETAL	o1c(ccc1)C(OCC)OCC
04B48I6VHR	TROPANSERIN	Cc1cc(cc(c1)C(=O)O[C@H]2C[C@@H]3N(C)[C@@H](CC3)C2)C
04B4VQ0HZK	PYROGALLOL 1-ACETATE	c1(c(O)cccc1OC(C)=O)O
04B691JN23	2-CYANOETHYLTRICHLOROSILANE	C([Si](Cl)(Cl)Cl)CC#N
04B7QNO9WS	DEXTRORPHAN	[C@]123[C@@]([C@H](Cc4c1cc(O)cc4)N(C)CC2)(CCCC3)[H]
04B83VY94W	3-HYDROXY-5-METHYL-HEXAN-2-ONE	CC(C)CC(O)C(=O)C
04B949KO6F	DENBUFYLLINE	n1(c(n(c2ncn(CC(C)=O)c2c1=O)CCCC)=O)CCCC
04BAC87S7F	ARICINE OXALATE	OC(C(O)=O)=O.C(OC)(=O)C=1[C@]2(C[C@]3(c4c(c5c([nH]4)ccc(c5)OC)CCN3C[C@]2([C@@H](OC1)C)[H])[H])[H]
04BJ5OT1PA	N,N-DIMETHYLLAURAMIDE	C(N(C)C)(=O)CCCCCCCCCCC
04BPC87I4H	VIOLA ODORATA FLOWERING TOP
04C48T8DGM	LINGCOD, COOKED
04C8Z32631	REGLITAZAR, (R)-	n1c(oc(c1CCOc2ccc(C[C@@H]3C(NOC3=O)=O)cc2)C)-c4ccccc4
04CM0T683C	BANANA PEEL
04CQ74YVIS	2-(2-ETHYLHEXYLOXY)ETHANOL	C(COCC(CCCC)CC)O
04D0A23747	2,2'-BISPHENOL F	Oc1c(cccc1)Cc2c(O)cccc2
04D148Z3VR	APLAVIROC HYDROCHLORIDE	Cl.C12(CCN(Cc3ccc(Oc4ccc(cc4)C(=O)O)cc3)CC1)C(N[C@@](C(N2CCCC)=O)([C@@H](C5CCCCC5)O)[H])=O
04DAD0KDZ0	C30-38 OLEFIN
04E4BJ9I29	IFOSFAMIDE, (R)-	[P@]1(N(CCCl)CCCO1)(=O)NCCCl
04E91XC023	PAPRIKA OIL
04F30EG8C0	CLOROTEPINE, (R)-	N1(CCN(CC1)C)[C@H]2c3cc(Cl)ccc3Sc4ccccc4C2
04F5536EGW	XYRIS CAROLINIANA WHOLE
04F55A7UZ3	PASIREOTIDE PAMOATE	[nH]1c2c(c(c1)C[C@H]3NC([C@@H](NC([C@@]4(C[C@H](CN4C([C@@H](NC(=O)[C@H](Cc5ccc(cc5)OCc6ccccc6)NC(=O)[C@@H](NC3=O)CCCCN)Cc7ccccc7)=O)OC(NCCN)=O)[H])=O)c8ccccc8)=O)cccc2.c12c(c(c(cc1cccc2)C(O)=O)O)Cc3c4c(cccc4)cc(C(O)=O)c3O
04F679X18B	3-PYRIDINECARBOXYLIC ACID, 4-(TRIFLUOROMETHYL)-	c1cncc(c1C(F)(F)F)C(O)=O
04FC30EQDF	INFLUENZA A VIRUS A/SINGAPORE/6/86 (H1N1) WHOLE
04FRJ20XNF	CEPHRADINE SODIUM	N12C(=O)[C@H]([C@]1(SCC(=C2C([O-])=O)C)[H])NC([C@@H](C3=CCC=CC3)N)=O.[Na+]
04FVR8TAVB	ARPOPHYLLUM SPICATUM WHOLE
04G0T06UGT	NICODICODINE	n1cccc(c1)C(O[C@@H]2[C@]3([C@]45[C@](CC2)([H])[C@H](N(CC4)C)Cc6ccc(c(c65)O3)OC)[H])=O
04G7050365	2-PENTANOL	CCCC(O)C
04G83JK8PV	DIMETHYL 9,10-DIHYDRO-9,10-BIIMINOANTHRACENE-11,12-DICARBOXYLATE	N1(C(OC)=O)[C@@H]2c3ccccc3[C@H](c4ccccc24)N1C(OC)=O
04GD4OJ7FU	4-(OCTYLOXY)BENZOIC ACID	c1(ccc(C(O)=O)cc1)OCCCCCCCC
04H1I79B1W	NORTHERN WHITE SHRIMP, COOKED
04H497DX4J	1,1-DIMETHOXYHEX-2-ENE, (2E)-	O(C(OC)/C=C/CCC)C
04H4M2Y27K	GLYCINE TABACINA WHOLE
04H7A3FK37	1,1,1-TRIMETHOXYETHANE	C(C)(OC)(OC)OC
04H7Q53U1L	MICROCITRUS AUSTRALIS WHOLE
04HCK0SD2O	MIDAZOGREL	n1(ccnc1)/C=C/C(OCc2ccccc2)CCCCC
04HE5JTH63	1.ALPHA.-METHYLTESTOSTERONE	[C@]12([C@H](CC(=O)C=C2CC[C@]3([C@@]4(CC[C@@H]([C@]4(CC[C@@]31[H])C)O)[H])[H])C)C
04HEL849AF	6-METHYLSACCHARIN	S1(NC(=O)c2c1cc(cc2)C)(=O)=O
04HHY2247F	BAMETHAN, (S)-	c1(ccc(cc1)O)[C@H](O)CNCCCC
04IMS4R050	2-ISOBUTYL-4-METHYLTETRAHYDROPYRAN-4-OL, (2S,4S)-	C([C@@H]1OCC[C@@](O)(C)C1)C(C)C
04INU9EJNW	GIANT RATTAIL WHOLE
04IRN64V6B	ANIROLAC, (R)-	n12c([C@H](C(=O)O)CC1)ccc2C(c3ccc(cc3)OC)=O
04ISX24T1B	ZARAGOZIC ACID C	C([C@@]12[C@](O)(C(=O)O)[C@@H](C(=O)O)O[C@@](CCC[C@@H](OC(=O)C)[C@H](C)Cc3ccccc3)(O1)[C@H](O)[C@H]2OC(=O)CC/C=C/[C@H](C)CCCc4ccccc4)(=O)O
04J65IS38J	ABT-963	CC(CCOc1c(-c2ccc(S(=O)(=O)C)cc2)cnn(-c3ccc(F)c(F)c3)c1=O)(O)C
04JA59TNSJ	PHENYLEPHRINE HYDROCHLORIDE	c1(cc(O)ccc1)[C@@H](O)CNC.Cl
04JL3B71VP	SODIUM BIS(2-METHOXYETHOXY)ALUMINUM HYDRIDE	O(CCOC)[Al-](OCCOC)([H])[H].[Na+]
04K15F123F	1,3-BUTYLENE GLYCOL DIBENZOATE	C(OC(=O)c1ccccc1)CC(OC(=O)c2ccccc2)C
04K38OX2UG	SETARIA ITALICA POLLEN
04KBO9R771	METHYL BEHENATE	C(CCCCCCCCCCCCCCCC)CCCCC(OC)=O
04KCY3OGJO	BASS, UNSPECIFIED
04KJM1U33U	PLAGIOSCION CROAKER
04L1E4J3ZT	CP-640186	C(=O)(N1CCOCC1)[C@H]2CN(CCC2)C3CCN(CC3)C(=O)c4c5ccccc5cc6ccccc46
04L43UOA5T	DU-124183	n1c(c2c(c3ccccc13)[nH]c(n2)C4CCCC4)Nc5ccccc5
04L46S032W	CINNAMOYL CHLORIDE	ClC(=O)/C=C/c1ccccc1
04L9PM0EOB	MICRURUS CORALLINUS WHOLE
04LG18GGDN	3-MERCAPTO-2-METHYLPENTANAL	CCC(S)C(C)C=O
04LJR0LA5Z	PEG-40 STIGMASTERYL ETHER
04M085503B	ANSOXETINE, (S)-	O=c1c2c(oc(c1)-c3ccccc3)ccc(c2)O[C@@H](CCN(C)C)c4ccccc4
04M699VZW4	SOLANUM MAMMOSUM FRUITING TOP
04M8624OXV	LANTHANUM CHLORIDE	[La+3].[Cl-].[Cl-].[Cl-]
04MB35W6ZA	POTASSIUM BROMATE	O=Br([O-])=O.[K+]
04MCC4126R	STREPTOMYCES MOBARAENSIS TRANSGLUTAMINASE
04MW5TZ18S	LY-2979165 AMMONIUM MONOHYDRATE	N(C([C@H](C)N)=O)[C@]1(C(O)=O)[C@]2([C@]([C@@H]2C(O)=O)([C@@H](C1)Sc3[nH]cnn3)[H])[H].O.N
04MY1WF5W1	FUNTUMIA AFRICANA WHOLE
04N5737KTQ	BUNDIBUGYO EBOLAVIRUS
04N5N80JIS	ROGLETIMIDE, (S)-	C1(NC(=O)CC[C@]1(c2ccncc2)CC)=O
04N84W7M6Y	TRIOLEYL PHOSPHATE	P(=O)(OCCCCCCCC/C=C\CCCCCCCC)(OCCCCCCCC/C=C\CCCCCCCC)OCCCCCCCC/C=C\CCCCCCCC
04N8KX12N6	4,5-DIAMINO-1-(2-HYDROXYETHYL)PYRAZOLE SULFATE	S(O)(=O)(=O)O.n1(c(c(cn1)N)N)CCO
04NMV4TZ6A	GREENSTRIPED ROCKFISH, COOKED
04NQ160FRU	STRONTIUM RANELATE	N(CC(=O)[O-])(c1c(C#N)c(CC([O-])=O)c(C([O-])=O)s1)CC(=O)[O-].[Sr+2].[Sr+2]
04O7CN9Q85	2-METHOXY-3-METHYLPYRAZINE	O(c1nccnc1C)C
04O7H69C4B	SERMETACIN	c1(cc2c(c(n(c2cc1)C(c3ccc(cc3)Cl)=O)C)CC(N[C@@H](CO)C(=O)O)=O)OC
04OD6E6623	3,4-METHYLENEDIOXYCINNAMIC ACID, (Z)-	c12c(ccc(c1)/C=C\C(O)=O)OCO2
04P17590AP	DIISOSTEARYL DIMER DILINOLEATE	C1(CCCCCC)C=CC(CCCCCCCC(OCCCCCCCCCCCCCCCC(C)C)=O)C(C=CCCCCCCCC(=O)OCCCCCCCCCCCCCCCC(C)C)C1CCCCCC
04P5GEF7LZ	COMPTONIA PEREGRINA LEAF
04P6S6644B	P-MENTHAN-7-OL, TRANS-	C1[C@@H](CC[C@H](C1)C(C)C)CO
04PB1RBS65	3,3'-DIISOPROPYLBIPHENYL	c1(-c2cc(ccc2)C(C)C)cccc(c1)C(C)C
04PD6CT78W	MYRISTICIN	c12c(OCO1)cc(cc2OC)CC=C
04PI6P2Z18	ALUMINUM SULFIDE	[S-2].[Al+3].[Al+3].[S-2].[S-2]
04PL7F455E	2,3,7,8-TETRABROMODIBENZO-P-DIOXIN	c12c(Oc3cc(Br)c(cc3O1)Br)cc(Br)c(c2)Br
04Q9AIZ7NO	PEMETREXED	c12nc(N)[nH]c(c1c(CCc3ccc(C(N[C@H](C(O)=O)CCC(O)=O)=O)cc3)c[nH]2)=O
04QI0R19U7	HARMINIC ACID	c1(c([nH]c2c1ccnc2C)C(=O)O)C(=O)O
04QQ8SWA4U	EMEPRONIUM	c1(ccccc1)C(CC([N+](CC)(C)C)C)c2ccccc2
04R1W385DL	MIMOSA PIGRA WHOLE
04R2LWS0MS	4-HYDROXYBENZOPHENONE	C(c1ccc(cc1)O)(=O)c2ccccc2
04R53ZF48T	CONIINE, (+/-)-	N1C(CCC)CCCC1
04R9AW5KWV	2-METHYLPENTADECANE	C(CCCCCCCC)CCCCC(C)C
04RDD39ET4	BUTYL 2-METHYL-4,4,4-TRICHLOROBUT-2-ENOATE	C(OCCCC)(=O)/C(/C)=C/C(Cl)(Cl)Cl
04RSK7X93N	BUTIROSIN SULFATE ANHYDROUS
04RV4N7EMO	PIZUGLANSTAT	C1COCCN1C(=O)C2CCN(CC2)c3ccc(cc3)NC(=O)N4CCN(CC4)C(=O)c5cccn5C
04S0E2XJQI	MILBEMYCIN D	C\1O[C@]2([C@]3(/C1=C/C=C/[C@H](C)C/C(=C/C[C@]4(O[C@@]5(C[C@](C4)(OC(=O)[C@@]3(C=C([C@H]2O)C)[H])[H])O[C@H](C(C)C)[C@@H](C)CC5)[H])/C)O)[H]
04S3SB2FEX	OCTYL PELARGONATE	C(=O)(OCCCCCCCC)CCCCCCCC
04S4K38612	METHACRYLONITRILE	CC(C#N)=C
04SCW110Y4	FURALTADONE HYDROCHLORIDE, (R)-	Cl.c1([N+]([O-])=O)oc(/C=N/N2C(O[C@@H](C2)CN3CCOCC3)=O)cc1
04SRR95RP8	RIBOFLAVIN SODIUM	c12-c(nc3c(n1C[C@@H]([C@@H]([C@H](O)CO)O)O)cc(c(C)c3)C)c(=O)[n-]c(n2)=O.[Na+]
04SU82953H	11.BETA.,16.ALPHA.,17,21-TETRAHYDROXY-5,9-(EPOXYBENZYLYLIDENEAMINO)-5.ALPHA.-PREGNANE-3,20-DIONE-16,17-ACETONIDE	[C@@]123N=C(O[C@]4([C@@]1(CCC(=O)C4)C)CC[C@]3([C@@]5(C[C@H]6OC(O[C@]6([C@]5(C[C@@H]2O)C)C(COC(=O)C)=O)(C)C)[H])[H])c7ccccc7
04SZC4MEFQ	URIDINE DIPHOSPHATE GLUCURONIC ACID	[C@@H]1([C@@H]([C@@H]([C@@H](COP(=O)(O)OP(=O)(O)O[C@@H]2[C@@H]([C@H]([C@@H]([C@@H](C(=O)O)O2)O)O)O)O1)O)O)n3ccc(=O)[nH]c3=O
04T3Y23Q0T	MONOPOTASSIUM SUCCINATE	[K+].O=C(O)CCC(=O)[O-]
04TH7326C8	BERBERIS INSIGNIS WHOLE
04U0UC7JIC	GREENBLOTCHED ROCKFISH
04U1YKF433	6.ALPHA.-FLUORO-16,.ALPHA.-METHYL-1,4,9(11)-PREGNATRIENE-17.ALPHA.,21-DIOL-3,20-DIONE 21-ACETATE	C=12[C@@]3(C(=CC(C=C3)=O)[C@H](C[C@]2([C@@]4(C[C@H]([C@@]([C@@]4(C)CC1)(C(COC(=O)C)=O)O)C)[H])[H])F)C
04U250A48R	RETRONECANOL	C[C@H]1CCN2CC[C@@H](O)[C@]21[H]
04UF333IRV	CORTEZ SWIMMING CRAB, COOKED
04UX44TQ4Q	SENECIO GLABERRIMUS WHOLE
04UZQ7O9SJ	MOSAPRAMINE	c1cc2c(N(CCCN3CCC4(C(NC5CCCCN54)=O)CC3)c6c(CC2)ccc(Cl)c6)cc1
04V1QPJ5TW	HEXAPEPTIDE-12 (VAL-GLY-VAL-ALA-PRO-GLY)
04V23752BT	CITHAREXYLUM BERLANDIERI WHOLE
04VRX3MDZO	MAGNOLIA VIRGINIANA FLOWER
04VUU8H7L4	P-PHOS, (R)-	P(c1ccccc1)(c2ccccc2)c3cc(OC)nc(OC)c3-c4c(OC)nc(OC)cc4P(c5ccccc5)c6ccccc6
04VWK7BA8F	FRINGED FILEFISH WHOLE
04W308T55E	QUERCUS IMBRICARIA WHOLE
04W636S1V3	MALUS DOMESTICA WHOLE
04W7G063XT	VIBURNUM EDULE WHOLE
04W97Z676Y	BASSIA SCOPARIA FRUIT
04WOYJF7QH	W-18	C1CCN(/C(/C1)=N/S(c2ccc(cc2)Cl)(=O)=O)CCc3ccc(cc3)[N+]([O-])=O
04WQU6T9QI	LEVORPHANOL TARTRATE	[C@]123c4c(C[C@@H](N(CC1)C)[C@@]3(CCCC2)[H])ccc(O)c4.[C@@H]([C@H](C(=O)O)O)(C(=O)O)O.O.O
04X6A188YW	CYPOTHRIN	c12ccccc2C3(C=C1)C(C)(C)C3C(OC(c4cc(ccc4)Oc5ccccc5)C#N)=O
04X926XD7Z	LIMONIA ACIDISSIMA WOOD
04XB9TB8OL	TIMAPIPRANT	c1c(cc2c(c1)n(c(c2Cc3nc4c(cc3)cccc4)C)CC(O)=O)F
04XMA0R4NF	4-METHYLAMPHETAMINE HEMISULFATE	c1(ccc(cc1)C)CC(N)C.S(=O)(=O)(O)O.c1(ccc(cc1)C)CC(N)C
04XP114422	PYROXASULFONE	c1(CS(C2=NOC(C)(C)C2)(=O)=O)c(C(F)(F)F)nn(c1OC(F)F)C
04XPM0DO0D	USTILAGO BULLATA
04XPW8C0FL	APROTININ
04Y4D91RG0	PREGNENOLONE SULFATE	[C@]12(CC[C@]3([H])[C@@]4(C)CC[C@@H](CC4=CC[C@]3([C@@]2(CC[C@@H]1C(C)=O)[H])[H])OS(=O)(O)=O)C
04Y7590D77	ISOLEUCINE	C([C@@H](N)[C@H](CC)C)(=O)O
04YXP4E9R6	SILENE CONOIDEA WHOLE
04Z09IBM8Z	2-(BUTYLAMINO)-9H-PURIN-6-OL	n1c2c(nc[nH]2)c(nc1NCCCC)O
04Z20NMK31	ACEDOBEN	c1c(NC(C)=O)ccc(C(O)=O)c1
04ZKF7V5JS	METHYL 2-(DECYLIDENEAMINO)BENZOATE	CCCCCCCCC/C=N/c1ccccc1C(=O)OC
04ZQ2HSG1L	TRIACONTYL TETRACOSANOATE	O(CCCCCCCCCCCCCCCCCCCCCCCCCCCCCC)C(=O)CCCCCCCCCCCCCCCCCCCCCCC
04ZR38536J	OXALIPLATIN	C1[C@H]([C@H](N)CCC1)N.[O-]C(=O)C(=O)[O-].[Pt+2]
04ZTA613HX	AMMONIUM HIPPURATE	[NH4+].C(NCC(=O)[O-])(=O)c1ccccc1
04ZX16701F	FURFURYL THIOACETATE	c1(CSC(C)=O)ccco1
050075M0Y1	FICUS THONNINGII LEAF
0501289AWV	RHAMNIDIUM ELAEOCARPUM WHOLE
050271194T	OXANAMIDE	C1(OC1CCC)(C(=O)N)CC
0502PUN0GT	MILBEMYCIN OXIME
05030JNN34	PACIFIC DEEP SEA CRAB WHOLE
050312N569	3-ISOPROPYL-2-PENTEN-4-OLIDE	O1C(C(=CC1=O)C(C)C)C
503177591	SUCCINALDEHYDE	C(CC=O)C=O
0503362Z9R	O-ETHYLPHENOL CARBONATE	O(C(O)=O)c1c(cccc1)CC
0503X320Q0	PEG-16 .BETA.-SITOSTERYL ETHER
05045ELK52	ALKYLDIAMINOETHYLGLYCINE HYDROCHLORIDE
050MSB7405	HELIOPSIS LONGIPES ROOT
050NF3242I	DIANELLA ENSIFOLIA WHOLE
050QZ2EDK7	SUS SCROFA PINEAL GLAND
050TZ5JKOT	N-METHYLPENTADECAFLUOROOCTANAMIDE	C(NC)(=O)C(F)(F)C(F)(F)C(F)(F)C(F)(F)C(F)(F)C(F)(F)C(F)(F)F
050YDH9X9C	ACARVIOSINE-GLUCOSE	N([C@]1(C=C([C@H]([C@@H]([C@H]1O)O)O)CO)[H])[C@H]2[C@@H]([C@H]([C@](O[C@@H]2C)(O[C@@H]([C@@H]([C@H](C=O)O)O)[C@H](O)CO)[H])O)O
05127JZ9KQ	CI-1018	N12C(C(N=C(c3c1c(cc(C)c3)CC2)c4ccccc4)NC(=O)c5ccncc5)=O
0512Y5266P	DODECYLAMMONIUM METHANEARSONATE	[As](O)(C)(=O)O.CCCCCCCCCCCCN
0514MAW53A	ISOFENPHOS	c1c(c(ccc1)C(=O)OC(C)C)OP(OCC)(=S)NC(C)C
0514QW7D2I	3-CHLOROIMINODIBENZYL	N1c2cc(Cl)ccc2CCc3c1cccc3
05161190OB	TRISODIUM URIDINE 5'-TRIPHOSPHATE DIHYDRATE	[O-]P(OP(OP([O-])(=O)O)(=O)[O-])(=O)OC[C@H]1O[C@@H](n2ccc(=O)[nH]c2=O)[C@H](O)[C@@H]1O.O.[Na+].O.[Na+].[Na+]
05175J654G	NIOBIUM	[Nb]
051869RT4H	QUEENFISH
05186J17EP	DICLOMETIDE	c1(c(c(cc(c1)Cl)Cl)OC)C(=O)NCCN(CC)CC
051GW48I3F	2-BIPHENYLYL PHENYL ETHER	c1ccccc1Oc2ccccc2-c3ccccc3
051LY093UV	FLUMEXADOL HCL	C1(CNCCO1)c2cc(ccc2)C(F)(F)F.Cl
051OGJ0A69	CHLORODECANE (MIXED ISOMERS)
051R55X44C	CARZINOPHILIN A	C(=C\1/[C@@H](OC(=O)C)[C@H](O)[C@]2([H])CN21)(\C(=O)N/C(=C\O)/C(=O)C)/NC(=O)[C@]([H])([C@]3(OC3)C)OC(c4cc(OC)cc5c(cccc54)C)=O
051UM88S3X	SPORIDESMIN D	S([C@]12C(=O)N(C)[C@](C)(SC)C(=O)N1[C@@]3([H])N(C)c4c(c(OC)c(Cl)cc4[C@@]3(O)[C@H]2O)OC)C
051VTP3KY4	ACACIA SALIGNA LEAF
052153358W	TUAMINOHEPTANE HYDROCHLORIDE	NC(CCCCC)C.Cl
05216FYJ7H	INGA INICUIL WHOLE
0521NO9530	SHORTSPINE THORNYHEAD
05235E1S2O	ADB-FUBINACA	c1ccc2c(c1)c(nn2Cc3ccc(cc3)F)C(N[C@H](C(N)=O)C(C)(C)C)=O
052612U92L	SODIUM METASILICATE	[Na+].[Si](=O)([O-])[O-].[Na+]
0526VE8P7Q	CUPRIC CHROMITE	[Cu+2].[Cr+3].[O-2].[O-2].[O-2].[O-2].[Cr+3]
05277W2SV6	10-AMINODECANOIC ACID	C(=O)(O)CCCCCCCCCN
05298J5WMU	SPIRAMYCIN II	[C@@]1([H])(O[C@@H]([C@H](CC1)N(C)C)C)O[C@@H]\2[C@@H](C[C@@H]([C@@H]([C@@H](OC)[C@@H](CC(O[C@H](C)C/C=C/C=C2)=O)OC(=O)C)O[C@@]3(O[C@@H]([C@H]([C@@H]([C@H]3O)N(C)C)O[C@@]4(O[C@H]([C@@H]([C@@](C4)(O)C)O)C)[H])C)[H])CC=O)C
052GVF4Y21	CARVYL PROPIONATE, TRANS-(-)-	O=C(CC)O[C@@H]1C(C)=CC[C@@H](C(=C)C)C1
052RYF6JDD	ISOPROTERENOL SULFATE ANHYDROUS	S(O)(O)(=O)=O.c1c(O)c(O)ccc1C(O)CNC(C)C.c1c(O)c(O)ccc1C(O)CNC(C)C
05339K0T1Y	4-METHYL-5-PHENYL-2-OXAZOLIDINONE, (4R,5S)-	C[C@@H]1[C@@H](OC(N1)=O)c2ccccc2
0533RB33RA	SMOOTH HOUND DOGFISH
0536M66IHB	PARATOCARPIN B	Oc1c(CC=C(C)C)cc(cc1)\C=C\C(c2ccc3c(c2O)C=CC(O3)(C)C)=O
0539372G7G	TRIDECYL ISONONANOATE	CCCCCCCCCCCCCOC(=O)CCCCCC(C)C
0539GSV2ZL	PROPIPOCAINE HYDROCHLORIDE	C(CCN1CCCCC1)(=O)c2ccc(cc2)OCCC.Cl
053IJC048X	ALOE SPICATA WHOLE
053L27O50V	URALSAPONIN F	C1[C@@]2([C@@]([C@@]3([C@@](C1)([C@]4(C(=CC3=O)[C@]5([C@@](CC4)([C@@H](C[C@](C5)(C)C(=O)O)OC(C)=O)C)[H])C)C)[H])(CC[C@@H]([C@]2(C)CO)O[C@]6([C@@H]([C@H]([C@@H]([C@H](O6)C(=O)O)O)O)O[C@@]7(O[C@@H]([C@H]([C@@H]([C@H]7O)O)O)C(=O)O)[H])[H])C)[H]
053QD2I96A	EMVODODSTAT	[nH]1c2c(c3cc(ccc13)Cl)CCN([C@H]2c4ccc(cc4)OC)C(=O)Oc5ccc(cc5)Cl
053VA4B06Y	JOSAMYCIN PROPIONATE	C=1\C=C\C[C@@H](C)OC(=O)C[C@H]([C@@H]([C@H]([C@H](C[C@@H](C)[C@@H](OC(=O)CC)\C1)CC=O)O[C@@]2(O[C@@H]([C@](O[C@H]3C[C@](C)([C@@H](OC(CC(C)C)=O)[C@H](C)O3)O)([H])[C@@H]([C@H]2O)N(C)C)C)[H])OC)OC(=O)C
053YPP1I9C	MILBEMYCIN A3 5-OXIME	C/C=1/C[C@H](/C=C/C=C\2/[C@]3([C@H](C(O[C@H]4C[C@@H](C/C1)O[C@@]5(C4)O[C@@H]([C@H](CC5)C)C)=O)C=C(C([C@@]3([H])OC2)=NO)C)O)C
05401NS64Z	6-NONEN-1-OL, (6Z)-	C(CCCCO)/C=C\CC
054053Y03I	ENTACAPONE 3-O-GLUCURONIDE	O([C@H]1[C@H](O)[C@@H](O)[C@H](O)[C@@H](C(=O)O)O1)c2cc(/C=C(\C#N)/C(=O)N(CC)CC)cc([N+]([O-])=O)c2O
0540V8ZD7V	AMINO ACIDS, CORN GLUTEN
05427HSQ1I	BQ-123 SODIUM	C1([C@H](NC([C@@H](NC([C@H](NC([C@H]2N(CCC2)C([C@H](N1)CC(=O)[O-])=O)=O)C(C)C)=O)CC(C)C)=O)Cc3c[nH]c4ccccc34)=O.[Na+]
0543W2JFRZ	CARIPORIDE MESYLATE	S(C)(c1c(ccc(C(NC(N)=N)=O)c1)C(C)C)(=O)=O.S(=O)(=O)(O)C
05456MVL7T	RADIUM CATION	[Ra+2]
054674B4CH	DISODIUM 1-(UNDECYLENIC MONOETHANOLAMIDE) SULFOSUCCINATE	[Na+].O(C(C(CC([O-])=O)S(=O)([O-])=O)=O)CCNC(=O)CCCCCCCCC=C.[Na+]
05469V2RW8	CARBOVIR	O=c1[nH]c(N)nc2n([C@@H]3C[C@H](CO)C=C3)cnc12
0546H9UR1R	1-METHYLHYDANTOIN	O=C1NC(=O)CN1C
05483SW4GS	IOMORINIC ACID	C1OCCN(/C(=N/c2c(cc(I)c(C(NCC(C(O)=O)C)=O)c2I)I)/C)C1
0548T81DSO	METHOXYDIGLYCOL METHACRYLATE	O(CCOCCOC)C(=O)C(=C)C
0549U815B1	XYLENOL ORANGE TETRASODIUM	O=S1(=O)OC(c2c1cccc2)(c3cc(CN(CC([O-])=O)CC([O-])=O)c(c(c3)C)O)c4cc(CN(CC([O-])=O)CC([O-])=O)c(c(c4)C)O.[Na+].[Na+].[Na+].[Na+]
054C303VQC	SYMPHYOTRICHUM FALCATUM VAR. COMMUTATUM FLOWER
054E914L1N	3',4'-O,O-(DI(FLUOROPHENYL)METHYLENE)-(+)-CATECHIN	C1(Oc2cc([C@H]3Oc4c(c(O)cc(c4)O)C[C@@H]3O)ccc2O1)(c5ccc(F)cc5)c6ccc(cc6)F
054I36CPMN	LEVOTHYROXINE SODIUM ANHYDROUS	c1(c(cc(cc1I)C[C@@H](C(=O)[O-])N)I)Oc2cc(I)c(c(c2)I)O.[Na+]
054IRY6V6N	MACROTYLOMA BIFLORUM WHOLE
054NQ722GD	METHITURAL SODIUM	[Na+].C1(C(C(=O)NC([N-]1)=S)(C(CCC)C)CCSC)=O
054NR2135Y	FURYLFURAMIDE	c1cc(oc1/C=C(\C(N)=O)/c2occc2)[N+]([O-])=O
054Q5D7VZI	ADINTREVIMAB
054QW4ZAMU	3-(DIMETHYLAMINO)-1,2-PROPANEDIOL	C(O)(CO)CN(C)C
054ZP16K2Q	LUTETIUM (LU177) LILOTOMAB SATETRAXETAN
05501937B5	4-TRIDECENE, (4E)-	C(CCCCCC)C/C=C/CCC
055336Z38W	SLIPPER LOBSTER, UNSPECIFIED
0553M374Q3	1,2-DIHYDRO-2,2,4-TRIMETHYLQUINOLINE	c12c(NC(C)(C)C=C1C)cccc2
055456JHI7	CITRUS AURANTIUM FRUIT RIND
05545M0E3M	AGAVE TEQUILANA LEAF
05572M2K90	OLETH-50
05588G41R2	GYKI-47261	c1(ccc(cc1)C2=Nn3c(Cc4c2cc(cc4)Cl)nc(c3)C)N
055C14HOA6	TRIPOGANDRA DIURETICA WHOLE
055CR9111P	SMOOTH HOUND DOGFISH, COOKED
055F0R97NJ	CINFENOAC	C(c1ccc(cc1)/C=C/C(c2ccc(cc2)OCC(=O)O)=O)(=O)O
055HO58H1A	MCPA-ISOPROPYL	c1c(OCC(OC(C)C)=O)c(C)cc(c1)Cl
055U6O7207	CITRUS GLAUCA WHOLE
055UWF6R6I	HEPTACHLOR EPOXIDE	Cl[C@]12C(=C([C@](C1(Cl)Cl)([C@]3([C@H]4[C@@H]([C@@H]([C@@]23[H])Cl)O4)[H])Cl)Cl)Cl
055V8U4Z1B	AMBROSIA TRIFIDA ROOT
055X467671	CYSTEINAMIDE	[C@H](C(=O)N)(N)CS
055XLQ0YQ6	NORFLUNITRAZEPAM	c1c([N+](=O)[O-])cc2C(c3ccccc3F)=NCC(=O)Nc2c1
05610QV0UR	2-METHYLGLYCIDYL ACRYLATE	C(C=C)(=O)OCC1(OC1)C
0565WQC82O	2-DODECYL OXIRANE, (R)-	C(CCCCCCCCCCC)[C@@H]1CO1
0566J48E7X	PROCYANIDIN B1	c1(cc(ccc1O)[C@@H]2[C@H](Cc3c(cc(O)c(c3O2)[C@@H]4[C@H]([C@H](Oc5cc(cc(c54)O)O)c6ccc(O)c(c6)O)O)O)O)O
0566W78ZWN	DODECYLPHENOXYBENZENEDISULFONIC ACID (MIXED ISOMERS)
056G1YT21M	ANARHICHAS WOLFFISH
056KT7S4VM	CINCHONA CALISAYA WHOLE
056QD38ZSG	TYPE-1 ANGIOTENSIN II RECEPTOR
056UYA784W	SANICULA ELATA WHOLE
056V00837O	MYRETH-30
0570F37359	VOXILAPREVIR	N([C@@]1(C[C@H]1C(F)F)C(=O)NS(C2(CC2)C)(=O)=O)C([C@@H]3[C@H](CC)[C@@]4([H])Oc5nc6cc(OC)ccc6nc5C(CCCC[C@@H]7C[C@H]7OC(=O)N[C@@H](C(C)(C)C)C(=O)N3C4)(F)F)=O
0572XI7C9L	CASEIN KINASE I ISOFORM DELTA
05756YO5O2	4'-TERT-BUTYL-4-AMINOSTILBENE, TRANS-	c1(ccc(cc1)C(C)(C)C)\C=C\c2ccc(N)cc2
05780F90V3	1-PHENETHYLAMINE, (-)-	N[C@H](c1ccccc1)C
0578K3ELIO	ACECLIDINE	N12CC(OC(=O)C)C(CC1)CC2
0578QTK490	DISODIUM FUMARATE	C(=O)([O-])/C=C/C(=O)[O-].[Na+].[Na+]
057D10I8S8	EZATIOSTAT	N(C([C@@H](NC(=O)CC[C@@H](C(=O)OCC)N)CSCc1ccccc1)=O)[C@@H](C(=O)OCC)c2ccccc2
057EK84CIG	BRASENIA SCHREBERI WHOLE
057EZR4Z7Q	CADMIUM SULFIDE	[S-2].[Cd+2]
057F0F79CY	FUMAROPIMARIC ACID	C([C@H]1[C@H](C(=O)O)[C@@H]2C(C(C)C)=C[C@]13CC[C@@]4([H])[C@](CCC[C@]4(C)[C@@]3([H])C2)(C)C(=O)O)(=O)O
057L1JHV6Z	FIBROBLAST GROWTH FACTOR 2 HOMODIMER
057N7SS26Y	DIHEPTYL SUCCINATE	C(OCCCCCCC)(=O)CCC(OCCCCCCC)=O
057SF9C1UZ	BERVASTATIN	C1C2(CCC1)C(/C=C/[C@@H](C[C@@H](CC(OCC)=O)O)O)=C(c3ccccc3O2)c4ccc(cc4)F
057Y626693	NEOMYCIN SULFATE
058078A0QS	ENSULIZOLE POTASSIUM	[nH]1c(nc2c1cc(cc2)S([O-])(=O)=O)-c3ccccc3.[K+]
0581EU40J9	FENPROPOREX HYDROCHLORIDE, (-)-	Cl.c1(C[C@H](NCCC#N)C)ccccc1
05835HKX9S	TRIAMPYZINE SULFATE	n1c(c(nc(c1C)C)C)N(C)C.OS(=O)(=O)O
05850M72P2	AM-1220, (+/-)-	C(=O)(c1c2c(n(c1)CC3N(C)CCCC3)cccc2)c4c5c(ccc4)cccc5
05864HE5OB	DIHYDROCONIFERIN	O([C@H]1[C@H](O)[C@@H](O)[C@H](O)[C@@H](CO)O1)c2ccc(CCCO)cc2OC
058896B00B	NARONAPRIDE	C(CCCCCN1C[C@@H]([C@@H](CC1)NC(=O)c2c(cc(c(c2)Cl)N)OC)OC)(O[C@H]3CN4CCC3CC4)=O
058BQ3HC7H	EQUISETUM RAMOSISSIMUM WHOLE
058C04BGYI	QUINIC ACID	C(O)(=O)[C@]1(O)C[C@@H](O)[C@@H](O)[C@H](O)C1
058DSI3OLC	ATROPINE CITRATE	C(O)(CC(=O)O)(CC(=O)O)C(=O)O.N1([C@@H]2C[C@H](C[C@H]1CC2)OC(C(c3ccccc3)CO)=O)C
058G76X4OV	TROLAMINE SALICYLATE MONOESTER	C(c1c(cccc1)O)(=O)OCCN(CCO)CCO
058TS43PSM	SODIUM ALUMINOSILICATE	[Al+3].[O-2].[Si+4].[O-2].[Na+].[O-2].O.[O-2].[Na+].[Al+3].[O-2].[O-2]
058U2312CR	INFLUENZA B VIRUS B/BRISBANE/60/2008 RECOMBINANT HEMAGGLUTININ ANTIGEN
058XUH0IY1	N4-.BETA.-D-GLUCOSYLSULFANILAMIDE N,N',2,3,4,6-HEXAACETATE	O(C(C)=O)[C@@H]1[C@@H](OC(C)=O)[C@H](N(C(C)=O)c2ccc(S(NC(C)=O)(=O)=O)cc2)O[C@H](COC(C)=O)[C@H]1OC(C)=O
0590S4028K	EUPATORIUM SEROTINUM WHOLE
05918JMY6W	MYRISTYL PALMITATE	O=C(OCCCCCCCCCCCCCC)CCCCCCCCCCCCCCC
0592961VJA	ALEURITES MOLUCCANUS WHOLE
0592D2Y8Z0	ETHYL 4-OXOBUTANOATE	C(=O)(OCC)CCC=O
0594BJI633	EGLINAZINE	Clc1nc(NCC)nc(NCC(=O)O)n1
0596YAL51J	3,6-DIAMINO-10-METHYLACRIDINIUM CHLORIDE HYDROCHLORIDE	[n+]1(c2c(ccc(c2)N)cc3c1cc(N)cc3)C.[Cl-].Cl
059AL5405N	1-PHENYLPROPYL BUTYRATE	c1(C(OC(CCC)=O)CC)ccccc1
059E2O9IV4	ERGOVALINE	C1N2[C@@](CC1)([C@]3(N([C@H](C2=O)C(C)C)C([C@@](NC([C@H]4CN([C@]5(C(=C4)c6cccc7[nH]cc(c76)C5)[H])C)=O)(C)O3)=O)O)[H]
059NUO2Z1L	HOMIDIUM BROMIDE	c1(c2c(c3ccc(cc3[n+]1CC)N)ccc(c2)N)-c4ccccc4.[Br-]
059QF0KO0R	WATER	O
059QL9S53Y	ISOELEUTHERIN, (+)-	c12c(OC)cccc2C(=O)C3=C(C1=O)[C@H](C)O[C@@H](C)C3
059U8PZS84	ERYNGIUM PLANUM LEAF
059Y922D24	QUININONE HYDROCHLORIDE	Cl.C([C@@H]1C[C@@H]2CC[N@]1C[C@@H]2C=C)(c3ccnc4ccc(OC)cc43)=O
059Z6493VU	ISOSTEARETH-25
05A0EM6XZH	GAMMA-AMINOBUTYRIC ACID RECEPTOR SUBUNIT GAMMA-1
05A230LN91	BATILOL, (S)-	[C@H](O)(CO)COCCCCCCCCCCCCCCCCCC
05BBV8OXFU	MARSDENIA TINCTORIA WHOLE
05BG6GY6YK	LUVISET 360
05BMH7SW8M	ISOGRISEOFULVIN	[C@]12(C(c3c(cc(c(c3O1)Cl)OC)OC)=O)C(C=C(C[C@H]2C)OC)=O
05BZ366F4D	4-(METHYLSULFINYL)BUTANENITRILE	N#CCCC[S+]([O-])C
05C199JWJY	L-ORNITHINE .ALPHA.-KETOISOVALERATE	C(C(C(C)C)=O)(=O)O.C([C@@H](N)CCCN)(=O)O
05C74I996Y	PEG-12 GLYCERYL DISTEARATE
05CB0V10AY	ETHYL 2,5-ENDOMETHYLENECYCLOHEXANECARBOXYLATE	C([C@@H]1C[C@@H]2CC[C@H]1C2)(=O)OCC
05CB62UH9K	2-PROPIONYLTHIAZOLE	c1nc(sc1)C(=O)CC
05CTF8BWFJ	2-CYCLOHEXYLBIPHENYL	c1(C2CCCCC2)ccccc1-c3ccccc3
05CTI7N6D5	KINESIN-LIKE PROTEIN KIF11
05D044TJTV	ANADENANTHERA PEREGRINA SEED
05D072FS97	RHODAMINE 123 FREE BASE	c1(c2-c(cc(cc2)=N)oc3c1ccc(N)c3)-c4c(C(=O)OC)cccc4
05D1DCL744	OZARELIX ACETATE	N1(CCC[C@H]1C(N[C@@H](C(N)=O)C)=O)C(=O)[C@H](CCCNC(N)=N)NC([C@@H](NC([C@H](NC([C@H](Cc2ccc(cc2)O)N(C)C(=O)[C@H](CO)NC([C@H](NC(=O)[C@@H](Cc3ccc(cc3)Cl)NC([C@@H](Cc4cc5c(cc4)cccc5)NC(C)=O)=O)Cc6cccnc6)=O)=O)CCCCNC(N)=O)=O)CCCC)=O.CC(O)=O
05D48LUM4Z	DIHYDROERGOCRISTINE	N12[C@@]([C@@]3(CCCN3C(=O)[C@@H]1Cc4ccccc4)[H])(O)O[C@](C(C)C)(C2=O)NC([C@@H]5C[C@@]6([H])[C@]([H])(N(C)C5)Cc7c8c6cccc8[nH]c7)=O
05D54KLN3M	PALITANTIN, (+)-	O=C1[C@@H](CO)[C@H](/C=C/C=C/CCC)C[C@@H](O)[C@H]1O
05D739272C	MCN-5652 C-11, (+)-	N12C[C@@H](c3ccc(S[11CH3])cc3)c4c([C@]1(CCC2)[H])cccc4
05DB88474O	1H-PYRAZOLE-4-PROPANOIC ACID, 2,3-DIHYDRO-3-OXO-1-((4-((2-PHENYL-4-THIAZOLYL)METHOXY)PHENYL)METHYL)-	c1cc(ccc1Cn2nc(O)c(c2)CCC(O)=O)OCc3nc(sc3)-c4ccccc4
05DCT4T1WH	ATP-BINDING CASSETTE SUB-FAMILY A MEMBER 9
05DD4F030H	1,2-DIETHYLHYDRAZINE OXALATE	CCNNCC.C(C(O)=O)(O)=O
05DOV6F5RI	DIMETHYL PABA ETHYL CETYLDIMONIUM TOSYLATE	c1cc(C(=O)OCC[N+](C)(C)CCCCCCCCCCCCCCCC)ccc1N(C)C.c1cc(C)ccc1S([O-])(=O)=O
05DYM3ZS1X	PEPTIDE-T	C(N[C@H](C(N[C@H](C(N[C@H](C(=O)N[C@H](C(=O)N[C@H](C(N[C@H](C(=O)N[C@@H]([C@@H](C)O)C(=O)O)Cc1ccc(O)cc1)=O)CC(N)=O)[C@@H](C)O)[C@@H](C)O)=O)[C@@H](C)O)=O)CO)([C@H](C)N)=O
05DZX5842X	CALCIUM ETHYL ACETYLACETONATE	C([CH-]C(=O)C)(=O)OCC.[Ca+2].C([CH-]C(=O)C)(=O)OCC
05EAJ13C4W	RED HAKE
05F2837HUF	ZINC CHROMATE	[Zn+2].[Cr](=O)(=O)([O-])[O-]
05F3H883OB	COCOYL GLUTAMIC ACID
05F4G8DO5I	TENOFOVIR DISOPROXIL PHOSPHATE	n1(cnc2c1ncnc2N)C[C@H](OCP(OCOC(=O)OC(C)C)(OCOC(=O)OC(C)C)=O)C.P(O)(O)(O)=O
05F65O42VK	FLUCLOXACILLIN SODIUM ANHYDROUS	N12[C@@]([C@H](NC(c3c(noc3C)-c4c(F)cccc4Cl)=O)C1=O)(SC([C@@H]2C([O-])=O)(C)C)[H].[Na+]
05F9134C5I	9-METHYLBENZO(B)FLUORANTHENE	c1cc(c2c(c1)c3c4c(c2)-c5c(-c4ccc3)cccc5)C
05FWA6EG2S	ECGONINE METHYL-D3 ESTER	C([C@H]1[C@@H](O)C[C@@H]2CC[C@H]1N2C)(=O)OC([2H])([2H])[2H]
05FZV98342	INECALCITOL	[C@]12([C@@](/C(=C/C=C\3/C[C@H](C[C@@H](C3)O)O)/CCC1)(CC[C@@]2([C@@H](CC#CC(O)(C)C)C)[H])[H])C
05G07285DK	TASIDOTIN	C(N1[C@](C(N2[C@](C(NC(C)(C)C)=O)(CCC2)[H])=O)(CCC1)[H])([C@@H](N(C([C@@H](NC([C@@H](N(C)C)C(C)C)=O)C(C)C)=O)C)C(C)C)=O
05G41K3XFP	BLUE KING CRAB WHOLE
05G695I850	FERROUS OROTATE	[Fe+2].[nH]1c(C([O-])=O)cc([nH]c1=O)=O.[nH]1c(C([O-])=O)cc([nH]c1=O)=O
05G6U0TXS3	METHYLTRIPHENYLPHOSPHONIUM ION	[P+](c1ccccc1)(c2ccccc2)(c3ccccc3)C
05G7L63OGQ	(7S)-7-(ACETYLAMINO)-5,6,7,9-TETRAHYDRO-1,2-DIMETHOXY-10-(METHYLTHIO)-9-OXOBENZO(A)HEPTALEN-3-YL .BETA.-D-GLUCOPYRANOSIDURONIC ACID	O1[C@@H]([C@@H](O)[C@@H]([C@@H](O)[C@@H]1Oc2cc3CC[C@@H](c4c(ccc(c(c4)=O)SC)-c3c(c2OC)OC)NC(=O)C)O)C(O)=O
05G85L61OE	CALOPHYLLUM TACAMAHACA SEED OIL
05GV66DCBS	REGLITAZAR, (S)-	n1c(oc(c1CCOc2ccc(C[C@H]3C(NOC3=O)=O)cc2)C)-c4ccccc4
05HLS0KZK2	HUPERZIA LUCIDULA WHOLE
05HQS4AI99	OLIGOMYCIN A	C1/C=C/C=C/[C@@H](CC[C@H]2[C@@H](C)[C@H]([C@@H]([C@]3(O2)CC[C@@H]([C@@H](O3)C[C@H](O)C)C)C)OC(=O)/C=C/[C@@H]([C@H]([C@H](C)C([C@@H]([C@@H](O)[C@@H](C(=O)[C@]([C@@H](O)[C@@H]1C)(C)O)C)C)=O)O)C)CC
05HU38N36N	COLUBRINA ARBORESCENS WHOLE
05HYK3CV9N	LINPERLISIB	CS(=O)(=O)Nc1c(ncc(c1)-c2nc(nc3c(cc(cc23)F)CN4CCC(CC4)C(C)(C)O)N5CCOCC5)OC
05I15JNI2J	SODIUM POLYACRYLATE (2500000 MW)
05I74I2UQ2	METHYLACETIMIDATE HYDROCHLORIDE	Cl.C(C)(OC)=N
05IEA0HI9J	6-(DIBROMOMETHYLENE)TESTOSTERONE	C[C@]12CCC(=O)C=C1C(=C(Br)Br)C[C@@]3([H])[C@]4([H])CC[C@H](O)[C@@]4(C)CC[C@@]32[H]
05IIB89IVA	TINORIDINE HYDROCHLORIDE	C1c2c(CCN1Cc3ccccc3)c(c(s2)N)C(=O)OCC.Cl
05IQ959M1N	1,2,4-TRICHLOROBENZENE	c1(cc(Cl)ccc1Cl)Cl
05J1QNC3FW	4',6-DIHYDROXYFLAVONE	o1c(cc(c2cc(ccc12)O)=O)-c3ccc(O)cc3
05J61265PX	FURSULTIAMINE	n1c(c(CN(/C(=C(/SSCC2OCCC2)\CCO)/C)C=O)cnc1C)N
05J68784G1	PSI-6130	O=c1n([C@H]2[C@](F)([C@H](O)[C@@H](CO)O2)C)ccc(N)n1
05JH3GJ6W9	2-METHYLOXETANE	C1(CCO1)C
05JZI7B19X	CARBOXYMETHYLCELLULOSE
05K6AED03Z	AF-03
05KB30NGW2	ALCALIGENES FAECALIS
05KD6AHA6F	PENTAFLUOROPHENYLALANINE, D-	O=C(O)[C@H](N)Cc1c(F)c(c(c(c1F)F)F)F
05KO5G76R2	ENFENAMIC ACID	c1(c(NCCc2ccccc2)cccc1)C(O)=O
05KOZ6QVZ2	TRIMEPRAZINE TARTRATE, (S)-	[C@@H](C(=O)O)(O)[C@H](C(=O)O)O.N1(C[C@H](CN(C)C)C)c2ccccc2Sc3ccccc31.N1(C[C@H](CN(C)C)C)c2ccccc2Sc3ccccc13
05L0075KBX	5-GUAIACOLSULFONIC ACID	c1c(O)c(ccc1S(=O)(=O)O)OC
05L581697Q	9-OXOHEXACOSANOIC ACID	C(CCCCCCCC(CCCCCCCCCCCCCCCCC)=O)(=O)O
05L80G706R	N-ETHYLPYRIDINIUM HEXAFLUOROPHOSPHATE	[P-](F)(F)(F)(F)(F)F.C([n+]1ccccc1)C
05LU01CS4T	TYROSINAMIDE, L-	C([C@H](Cc1ccc(cc1)O)N)(=O)N
05LW13XKKR	DEPTROPINE CITRATE	OC(=O)C(O)(CC(O)=O)CC(O)=O.C1[C@H]2N(C)[C@H](CC2)C[C@@H]1OC3c4c(cccc4)CCc5c3cccc5
05M0WVA6SQ	ACETOXYMETHYLPHENYLNITROSAMINE	N(N=O)(COC(=O)C)c1ccccc1
05M2CJP5DV	GLYCERYL DIACETATE 2-LINOLEATE	C(OC(COC(C)=O)COC(=O)C)(CCCCCCC/C=C\C/C=C\CCCCC)=O
05M5UHW29E	UNCARIA SINENSIS HOOK
05M8IU15R8	3-CYANOPROPYLTRICHLOROSILANE	C([Si](Cl)(Cl)Cl)CCC#N
05ME7P8ZBJ	DETIRELIX	N(CCC[C@@H](C(=O)N1CCC[C@H]1C(N[C@@H](C(N)=O)C)=O)NC(=O)[C@H](CC(C)C)NC(=O)[C@H](NC([C@@H](NC([C@@H](NC([C@@H](Cc2c[nH]c3ccccc23)NC([C@H](NC([C@H](NC(C)=O)Cc4cc5ccccc5cc4)=O)Cc6ccc(cc6)Cl)=O)=O)CO)=O)Cc7ccc(cc7)O)=O)CCCCN=C(NCC)NCC)C(N)=N
05MVC8T5JN	MAGNESIUM NITRITE	[Mg+2].N(=O)[O-].N(=O)[O-]
05N1F927VL	INFLUENZA B VIRUS B/BRISBANE/9/2014 NEURAMINIDASE ANTIGEN (FORMALDEHYDE INACTIVATED)
05N261T543	ERIOGONUM CERNUUM WHOLE
05NYH3YHH6	G-PROTEIN COUPLED ESTROGEN RECEPTOR 1
05O443K2C2	ELEPHANTOPUS SCABER WHOLE
05O8B64OS2	MOSLA CAVALERIEI WHOLE
05P3K9I49L	N-(2-MERCAPTOETHYL)-1,3-DIAMINOPROPANE	SCCNCCCN
05P706177M	ETOZOLIN, (-)-	[C@H]1(N2CCCCC2)C(N(C)/C(/S1)=C/C(OCC)=O)=O
05P93760L4	PRIMULA HENDERSONII WHOLE
05PB82Z52L	REPINOTAN	S1(N(C(=O)c2c1cccc2)CCCCNC[C@@H]3Oc4ccccc4CC3)(=O)=O
05PE073YFV	4,4-DIMETHYLHEPTANEDIOIC ACID	C(=O)(CCC(CCC(=O)O)(C)C)O
05PPL1MUF0	2,4,5-TRITHIAOCTANE	S(SCSC)CCC
05PQ187PC1	PSAMMOSILENE TUNICOIDES WHOLE
05Q25F6XJ3	DEXTRAN 110
05Q5D4BAWY	NUCLEAR RECEPTOR ROR-GAMMA-T
05Q5YGY1IV	FLUCRILATE, (S)-	C(=C)(C#N)C(O[C@H](C(F)(F)F)C)=O
05Q793M6Z5	BUTYL CINNAMATE	c1cccc(c1)/C=C/C(OCCCC)=O
05Q7CD0E49	SUCROSE LAURATE
05QHB7EFM9	BLACK DRIFTFISH
05QRU0T04D	ADENYLATE CYCLASE TYPE 4
05QSA9J0F4	GSK-256073 MONOHYDRATE	O.[nH]1c(c2c(n(c1=O)CCCCC)nc([nH]2)Cl)=O
05QTI4MUPF	2,4-D-PENTYL	c1(c(cc(Cl)cc1)Cl)OCC(OCCCCC)=O
05QV0PTF7U	4-(N-SULFOMETHYLAMINO)-2-(((6S)-6-METHYLOCTANOYL)AMINO)BUTANOIC ACID, (2S)-	OS(=O)(=O)CNCC[C@@H](C(O)=O)NC(=O)CCCC[C@@H](C)CC
05R33SV391	CP-18	C(COCCOCCOCCOCCNC(=O)[C@H](C)NC(=O)[C@H](CC(=O)O)NC(=O)[C@H](C(C)C)NC(=O)[C@H](CCC(=O)O)NC(=O)[C@H](CC(=O)O)NC(=O)[C@@]1([H])O[C@H]([C@H](O)[C@@H](O)[C@H]1O)CNC(=O)Cn2nnc(CCCF)c2)C(=O)O
05R77CAF0B	N-HYDROXY-2,5-DIMETHOXY-.ALPHA.,4-DIMETHYL-BENZENEETHANAMINE, (+/-)-	c1(c(cc(c(c1)OC)C)OC)CC(NO)C
05RFR8AC84	VIOLURIC ACID	O=C1NC(=O)C(=NO)C(=O)N1
05RMF7YPWN	HYDROCORTISONE BUTYRATE	[C@@]12([C@@](C(=O)CO)(CC[C@]2([C@@]3(CCC=4[C@@]([C@]3([C@H](C1)O)[H])(CCC(C4)=O)C)[H])[H])OC(=O)CCC)C
05RQM063WD	PHENYLUREIDOACETIC ACID	c1ccccc1NC(=O)NC(=O)C
05S7L91ZTR	CANIS LUPUS FAMILIARIS HAIR
05SB62IB6F	CLETHODIM
05T3M06HCM	PTERIDIUM AQUILINUM WHOLE
05T3WT3PJ1	ALLOISOLEUCINE, DL-	C([C@@H](N)[C@@H](CC)C)(=O)O
05T4JZ7JLV	GUAIFENESIN .BETA.-ISOMER	OCC(Oc1c(cccc1)OC)CO
05T4P33636	MCN-5652, (+)-	[C@@]12(c3c([C@H](c4ccc(cc4)SC)CN2CCC1)cccc3)[H]
05T77P89WE	TETRACYCLINE 4-GUAIACOLSULFONATE	C1(C(=C([C@H]([C@@]2(C[C@@]3([C@](C)(O)c4c(C(=O)C3=C(O)[C@@]21O)c(O)ccc4)[H])[H])N(C)C)O)C(=O)N)=O.c1(cc(c(cc1)O)OC)S(=O)(=O)O
05T79LJ9KB	CADIA ELLISIANA WHOLE
05T9139TJW	ISOPROPICILLIN	S1[C@@]2([C@@H](C(=O)N2[C@H](C1(C)C)C(O)=O)NC(C(Oc3ccccc3)(C)C)=O)[H]
05TAA9I0Z8	LAIDLOMYCIN PROPIONATE POTASSIUM	[C@@H]([C@@H](C([O-])=O)C)(OC(CC)=O)[C@H](C)[C@@]1([H])O[C@]2(C[C@@H]([C@H]1C)O)CC[C@]([C@@]3([H])CC[C@]([C@]4([C@@H](C)C[C@]([C@]5(O[C@@]([C@H](C)C[C@@H]5C)(O)COC(CC)=O)[H])(O4)[H])[H])(C)O3)(C)O2.[K+]
05TMW98298	TERT-BUTYL CHLOROACETATE	C(OC(=O)CCl)(C)(C)C
05TN0SUY38	O-NITROPHENYLACETIC ACID	O=C(O)Cc1c([N+]([O-])=O)cccc1
05TU0WU82S	CORTICOSTERONE-21-HEMISUCCINATE SODIUM	[C@]12([C@]([C@]3([C@]([C@@]4(C(=CC(=O)CC4)CC3)C)([H])[C@H](C1)O)[H])(CC[C@@H]2C(COC(=O)CCC([O-])=O)=O)[H])C.[Na+]
05U35F7913	O-ACETYLPSILOCIN FUMARATE	C(=C/C(=O)O)\C(=O)O.c1cc2[nH]cc(CCN(C)C)c2c(c1)OC(=O)C
05UG6280NI	N-STEAROYLSPHINGOMYELIN	O(P(OCC[N+](C)(C)C)([O-])=O)C[C@H](NC(CCCCCCCCCCCCCCCCC)=O)[C@@H](/C=C/CCCCCCCCCCCCC)O
05UIS99TWG	ALSTONIDINE ACETATE TRIHYDRATE	O.C(c1c2c(c3c(n2C)cccc3)ccn1)[C@@H]4C(C(OC)=O)=CO[C@@H](C)[C@@H]4COC(=O)C.O.O
05UQ1299DN	NORFLUOXETINE, (R)-	c1cc(O[C@H](CCN)c2ccccc2)ccc1C(F)(F)F
05UR0ZT01J	ATP-BINDING CASSETTE SUB-FAMILY G MEMBER 4
05UZ60BGC7	INFLUENZA A VIRUS A/SWITZERLAND/3330/2017 (H1N1) LIVE (ATTENUATED) ANTIGEN
05V02F2KDG	ROSIGLITAZONE	N1C(SC(C1=O)Cc2ccc(cc2)OCCN(c3ncccc3)C)=O
05V1KJO52Z	YLANGENE	[C@]12([C@]3([H])CC=C([C@@]2([H])[C@@H]3[C@H](C(C)C)CC1)C)C
05V56HJZ5F	2-AMINO-2,3-DIMETHYLBUTYRONITRILE	C(C(C(C)C)(N)C)#N
05V5NVB5Y1	FLOPROPIONE	c1(c(cc(O)cc1O)O)C(CC)=O
05V9Y5208M	LEUPEPTIN HEMISULFATE ANHYDROUS	S(O)(O)(=O)=O.[C@@H](NC([C@H](CC(C)C)NC(C)=O)=O)(C(N[C@@H](CCCNC(=N)N)C=O)=O)CC(C)C.[C@@H](NC([C@H](CC(C)C)NC(C)=O)=O)(C(N[C@@H](CCCNC(=N)N)C=O)=O)CC(C)C
05VL37FC3P	ELYMUS VIOLACEUS WHOLE
05VP796JC6	MEQUITAZINE, (R)-	C12CCN(CC1)C[C@@H]2CN3c4c(Sc5c3cccc5)cccc4
05W209DSBS	BIS-PEG/PPG-20/20 DIMETHICONE
05W76RRF9K	1-CHLORO-1-NITROETHANE	[N+](C(Cl)C)(=O)[O-]
05W904P57F	AMYLMETACRESOL	c1(c(ccc(c1)C)CCCCC)O
05WKL2L5LJ	2,3,6-TRIMETHYLPHENOL	c1(c(c(ccc1C)C)O)C
05X5L9F9XM	PETASITOLONE	C1C[C@H](C)[C@@]2(C)C=C(C(O)(C)C)C(=O)C[C@@]2([H])C1
05XET83VM1	ZIZIPHUS JUJUBA LEAF
05Y42QCG2T	MORUS ALBA STEM
05Y5G77L4R	DICETYLAMINE	N(CCCCCCCCCCCCCCCC)CCCCCCCCCCCCCCCC
05YBN8CRV7	4-(DEMETHYL)-4-(HYDROXYMETHYL)-1-DE(HYDROXYETHYL)-1-ACETIC ACID-ESAXERENONE	n1(c(c(c(c1)C(Nc2ccc(cc2)S(=O)(=O)C)=O)CO)-c3ccccc3C(F)(F)F)CC(O)=O
05YSA3965S	CALOBOTA SERICEA WHOLE
05Z3WK3SO6	ZORIFERTINIB HYDROCHLORIDE	Cl.c1(cc2c(cc1OC)ncnc2Nc3cccc(c3F)Cl)OC(N4CCN(C[C@H]4C)C)=O
05Z47BO5UD	INFLUENZA A VIRUS A/VICTORIA/361/2011 IVR-165 (H3N2) NEURAMINIDASE ANTIGEN (FORMALDEHYDE INACTIVATED)
05Z64T1GSG	STRYCHNOS POTATORUM WHOLE
05Z7Y6M6DK	5-THIAZOLYLMETHYL N-((1R,4R)-4-AMINO-5-PHENYL-1-(PHENYLMETHYL)PENTYL)CARBAMATE	c1(ccccc1)C[C@H](N)CC[C@@H](NC(OCc2cncs2)=O)Cc3ccccc3
05ZCK72TXZ	OZORALIZUMAB
05ZE90DQA4	3-(5-(AMINOSULFONYL)BENZOXAZOL-2-YL)-7-(DIETHYLAMINO)COUMARIN	O=c1c(cc2c(o1)cc(N(CC)CC)cc2)-c3nc4c(o3)ccc(S(N)(=O)=O)c4
05ZIE5U7RX	.BETA.-D-MANNOSE 6-PHOSPHATE	[C@@H]1([C@H]([C@@H]([C@@H](COP(O)(O)=O)O[C@H]1O)O)O)O
05ZYW7RU5V	GDC-0276	C(Oc1c(cc(c(c1)F)C(NS(=O)(=O)N2CCC2)=O)C3CC3)C45CC6CC(C4)CC(C5)C6
0600L2M6EZ	PHENAMPROMIDE	N(C(CN1CCCCC1)C)(C(=O)CC)c2ccccc2
0601Z4Z0LU	LIRIODENDRON TULIPIFERA WHOLE
06035642G6	ESCIN IIB	[H][C@@]12[C@@](CC[C@@H]([C@@]1(CO)C)O[C@@H]3O[C@@H]([C@H]([C@@H]([C@H]3O[C@@H]4OC[C@H]([C@@H]([C@H]4O)O)O)O)O[C@@H]5O[C@@H]([C@H]([C@@H]([C@H]5O)O)O)CO)C(O)=O)(C)[C@]6([H])[C@@](CC2)([C@@]7(C[C@H]([C@]8([C@@H](OC(C)=O)[C@@H](C(C[C@@]8([H])C7=CC6)(C)C)OC(/C(/C)=C\C)=O)CO)O)C)C
0603E10Z5S	2-AMINOPIMELIC ACID, (S)-	C(=O)([C@@H](N)CCCCC(=O)O)O
060B6580LL	IODOALPHIONIC ACID	c1(c(cc(cc1I)CC(C(=O)O)c2ccccc2)I)O
060HM35G41	4'-FLUOROCHALCONE, (Z)-	Fc1ccc(cc1)C(=O)/C=C\c2ccccc2
060I5C0GRC	CEFOZOPRAN HYDROCHLORIDE	Nc1nc(ns1)/C(=N/OC)/C(=O)N[C@H]2[C@]3(SCC(=C(C(=O)[O-])N3C2=O)C[n+]4c5cccnn5cc4)[H].Cl
06100LG1X6	ARGYROLOBIUM TRANSVAALENSE WHOLE
0612NYE44G	2,3,4,4',5,6-HEXABROMODIPHENYL ETHER	O(c1c(c(c(c(c1Br)Br)Br)Br)Br)c2ccc(cc2)Br
0612VZ9I5Z	QUINGESTRONE	[C@]12([C@]([C@@]3(CC=C4[C@@]([C@]3(CC1)[H])(CCC(=C4)OC5CCCC5)C)[H])(CC[C@@H]2C(=O)C)[H])C
06131C007U	TRIBUTYLTIN MALEATE	C([Sn+](CCCC)CCCC)CCC.C(/C=C\C(=O)O)([O-])=O
0613LSI19F	M-77976	COc1ccc(-c2c(-c3ccc(O)cc3O)n[nH]c2C)cc1
0619F35CGV	TETRACAINE	C(c1ccc(cc1)NCCCC)(=O)OCCN(C)C
061OX73CP3	2,3,3',4',6-PENTABROMODIPHENYL ETHER	O(c1c(c(ccc1Br)Br)Br)c2cc(c(cc2)Br)Br
061SKE27JP	INDOLEBUTYRIC ACID	OC(CCCc1c2ccccc2[nH]c1)=O
061Z9N99FZ	G-PROTEIN COUPLED RECEPTOR 182
06221V9S6D	BUDDLEJA CORDATA WHOLE
06222QRI0B	DEOXYHEMOGLOBIN
06223H196A	TYMAZOLINE HYDROCHLORIDE	CC(C)c1c(OCC2=NCCN2)cc(C)cc1.Cl
0623J1FR67	N-TETRADECYL-1,3-PROPANEDIAMINE	C(CCCCCCCCCCCNCCCN)CC
0624073F45	CHLORCYCLOGUANIL	c1(N2C(N=C(N=C2N)N)(C)C)cc(c(cc1)Cl)Cl
06241B5S4P	MIBOPLATIN	C1CCC1(C(=O)[O-])C(=O)[O-].C1CN[C@](C1)(CN)[H].[Pt+2]
0626826Y0S	SILVER DORY WHOLE
0626DKI6FE	4-HYDROXY-3-METHOXYPHENYLACETONE	c1(cc(c(O)cc1)OC)CC(C)=O
0627D8VG1C	5,6-DIHYDRO-5-AZACYTIDINE	N1([C@H]2[C@@H]([C@H](O)[C@H](O2)CO)O)C(N=C(NC1)N)=O
0628T707D0	ISCALIMAB
062SZD3F3X	POLYGLYCERYL-6 DIOLEATE
062Z426N39	NIGHT SMELT
0630M0SPU6	METHOXYVINPOCETINE	n12c3c(CCN4[C@]3([C@](C=C1C(=O)OCC)(CCC4)CC)[H])c5c2ccc(c5)OC
0632330Y8N	DESMODIUM DISTORTUM WHOLE
0637RG5TL6	1,4-DIPHENYLCYCLOHEXANE, TRANS-	C1C[C@H](c2ccccc2)CC[C@H]1c3ccccc3
063D2YI19E	PUMAFENTRINE	C(=O)(N(C(C)C)C(C)C)c1ccc(cc1)C2=N[C@@]3(CCN(C[C@@]3(c4c2cc(c(c4)OCC)OC)[H])C)[H]
063FSX662R	TRAUMATIC ACID, (2Z)-	C(CCCCCC/C=C\C(=O)O)CC(=O)O
063SWI7M6E	DIPOTASSIUM ETHYLENEBIS(DITHIOCARBAMATE)	C(=S)(NCCNC([S-])=S)[S-].[K+].[K+]
063U50TOLA	BERBERIS MICROPHYLLA WHOLE
063VBA799E	HUMAN PAPILLOMAVIRUS SEROTYPE 16 WHOLE
06412XCN1A	DROSPIRENONE ACID	[C@]1([C@@]2([C@@]([C@@]3([C@@]1(CC[C@@]4([C@@]5(C([C@]6([C@@]([C@@]34[H])(C6)[H])[H])=CC(CC5)=O)C)[H])C)[H])([H])C2)[H])(O)CCC(=O)O
0642TZ1JZN	DEXNIGULDIPINE HYDROCHLORIDE	C=1([C@H](C(C(=O)OCCCN2CCC(CC2)(c3ccccc3)c4ccccc4)=C(NC1C)C)c5cc([N+]([O-])=O)ccc5)C(=O)OC.Cl
0644669I4L	PACIFIC ANCHOVETA, COOKED
0646TTH29U	REEF CROAKER, COOKED
064950K11A	ALLOPREGNANE-3.BETA.,11.BETA.,21-TRIOL-20-ONE 3,21-DIACETATE	[C@]12([C@]([C@]3([C@@]([C@@]4([C@@](C[C@@H](OC(C)=O)CC4)([H])CC3)C)([C@H](C1)O)[H])[H])(CC[C@@H]2C(=O)COC(C)=O)[H])C
0649QNM7H6	2,3-DIAMINOPROPIONIC ACID, (-)-	[C@@H](N)(CN)C(=O)O
064BZT8FUU	ALUMINUM SESQUICHLOROHYDREX PROPYLENE GLYCOL	O.[OH-].[Cl-].[Al+3].OCC(C)O
064C51N81O	TRIETHANOLAMINE LACTATE	O=C(O)C(C)O.OCCN(CCO)CCO
064F424C9K	PHENYLHYDRAZINE	c1(ccccc1)NN
064G5M7E68	N-(5-(2-HYDROXY-1,1-DIMETHYLETHYL)-1,3,4-THIADIAZOL-2-YL)-N'-HYDROXYMETHYL-N-METHYLUREA	CC(C)(CO)c1sc(nn1)N(C)C(=O)NCO
064L43PUG1	ARENGA TREMULA WHOLE
064LI0IBFL	IRIDIUM IR-192	[192Ir]
064LUN7NZ5	PROPYLHEXEDRINE HYDROCHLORIDE	N(C(CC1CCCCC1)C)C.Cl
06509TZU6C	1-METHYLPYRROLIDINE	N1(CCCC1)C
065372F3PU	BENT SURFCLAM WHOLE
0653A77079	TELLURIUM DIETHYLDITHIOCARBAMATE	[Te+4].[S-]C(N(CC)CC)=S.[S-]C(N(CC)CC)=S.[S-]C(N(CC)CC)=S.[S-]C(N(CC)CC)=S
0653B5V13T	INFLUENZA A VIRUS H3N2 WHOLE
06541JH58T	IPOMOEA DIGITATA ROOT
0655R88E34	COBALTOUS 2-ETHYLHEXANOATE	[O-]C(C(CCCC)CC)=O.[Co+2].[O-]C(C(CCCC)CC)=O
06564J1R3Z	3-((1,1-DIMETHYLETHYL)AMINO)-2-((4-(MORPHOLIN-4-YL)-1,2,5-THIADIAZOL-3-YL)OXY)PROPAN-1-OL, (2S)-	C([C@@H](COc1nsnc1N2CCOCC2)Oc3nsnc3N4CCOCC4)NC(C)(C)C
06593D3B0E	FR-218944	C(c1c(cc(cc1)C(=O)N2CCCCc3c2cccc3)OC)(=O)Nc4cccc5nc([nH]c54)C.CS(=O)(=O)O
065A363355	STRYCHNOS MITIS WHOLE
065C5D077J	SAGE
065F06X5YW	3-HYDROXYRETINOL	C1(/C=C/C(=C/C=C/C(=C/CO)/C)/C)=C(C)CC(CC1(C)C)O
065F7WPT0B	FORASARTAN	c1(ccc(cn1)Cn2nc(nc2CCCC)CCCC)-c3c(cccc3)-c4nnn[nH]4
065NCY25ZE	P-CRESYL OCTANOATE	c1(OC(CCCCCCC)=O)ccc(C)cc1
065RK7D9DS	JALARIC ACID	C1C[C@@H]([C@@]23[C@H](C=C([C@@H]([C@@]([C@]12[H])(C)CO)C3)C(=O)O)O)C=O
065T5ROH5A	GLYCERETH-80 MYRISTATE
065XGH34X9	PIPERIDINE BITARTRATE	N1CCCCC1.[C@@H]([C@H](C(=O)O)O)(C(=O)O)O
0661V34NTV	CT-1812	c1(c(cc(cc1)CCC(C)(C)N2Cc3ccc(cc3C2)S(=O)(=O)C)OC(C)(C)C)O
0663OL43PK	DAZADROL, (R)-	[C@@](C1=NCCN1)(c2ccc(cc2)Cl)(c3ccccn3)O
0666DPS02E	IPCONAZOLE, (1R,2S,5S)-REL-	[C@@]1([C@@H](CC[C@H]1C(C)C)Cc2ccc(cc2)Cl)(O)Cn3ncnc3
06681CV9GH	CYSTINE, DL-	C([C@@H](CSSC[C@H](C(=O)O)N)N)(=O)O
06693TUP22	2-CHLORO-6-METHYL-3-(1-METHYLETHYL)PHENOL	c1(c(c(ccc1C)C(C)C)Cl)O
066975NG22	DYMANTHINE	C(CCCCCCCCCCCC)CCCCCN(C)C
066FI25KXX	1-AMINOCYCLOPROPANOL	C1(CC1)(N)O
066PG1506T	CUPRIC NITRATE TRIHYDRATE	[Cu+2].[N+](=O)([O-])[O-].O.[N+](=O)([O-])[O-].O.O
066Q83563R	TRIEPOXYCYCLOHEXASILANE	[SiH]12[SiH]3[SiH]([SiH]4[SiH]([SiH]1O2)O4)O3
066W8R22GR	N,N'-1,3-PROPANEDIYLBIS(3,5-DI-TERT-BUTYL-4-HYDROXYHYDROCINNAMAMIDE)	c1(c(C(C)(C)C)cc(cc1C(C)(C)C)CCC(=O)NCCCNC(=O)CCc2cc(C(C)(C)C)c(c(c2)C(C)(C)C)O)O
06720J8X69	OLIVOMYCIN A	O=C1[C@@H](O[C@]2([H])O[C@H](C)[C@@H](O)[C@H](O[C@]3([H])O[C@H](C)[C@@H](O)[C@H](O[C@]4([H])O[C@@H](C)[C@H](OC(=O)C(C)C)[C@](O)(C)C4)C3)C2)[C@]([H])([C@H](OC)C(=O)[C@@H](O)[C@H](O)C)Cc5cc6cc(O[C@@H]7O[C@H](C)[C@H](OC(=O)C)[C@H](O[C@@]8([H])O[C@H](C)[C@H](OC)[C@H](O)C8)C7)cc(O)c6c(O)c51
0672W4MRD5	TRANS-SUFFRUTICOSOL D	c12cc3c(c(c1[C@H]([C@@H](O2)c4ccc(cc4)O)c5cc(cc(c5)O)O)/C=C/c6ccc(cc6)O)[C@H]([C@H](O3)c7ccc(cc7)O)c8cc(cc(c8)O)O
0678G6Q58A	CALUSTERONE	[C@]12(C(=CC(CC1)=O)C[C@@H]([C@]3([C@@]4(CC[C@@]([C@]4(CC[C@]23[H])C)(O)C)[H])[H])C)C
067FQP576P	THIOPHOSGENE	C(=S)(Cl)Cl
067L3J47ID	CHOCOLATE BROWN HT	c12c(ccc(c2cccc1)/N=N/c3c(c(/N=N/c4c5c(c(S(=O)(=O)[O-])cc4)cccc5)cc(c3O)CO)O)S(=O)(=O)[O-].[Na+].[Na+]
067U1T4S30	CILOBAMINE	N(C(C)C)[C@H]1[C@](C2CCC1CC2)(O)c3cc(Cl)c(Cl)cc3
06863RV16G	PHYTOLACCA RIVINOIDES ROOT
068J1ZS2A1	JUSTICIA FLAVA WHOLE
068TSM6S6P	PYRROLE-2-CARBOXALDEHYDE	c1(ccc[nH]1)C=O
068X84E056	PRAMOXINE	N1(CCCOc2ccc(cc2)OCCCC)CCOCC1
0693HY8IYL	CARYOPHYLLENOL I	C=C1CC[C@H](O)/C(/C)=C/C[C@@]2([H])C(C)(C)C[C@@]21[H]
0693JZ18HQ	LAUNAEA ASPLENIIFOLIA WHOLE
069647RPT5	ANTIMONY CATION (3+)	[Sb+3]
069685RLY8	2,3-DIBROMOSUCCINIC ACID, (+/-)-	[C@H]([C@@H](Br)C(=O)O)(Br)C(=O)O
0696P7VX4D	AMBROSIA PERUVIANA WHOLE
0698S01AUK	ISOFLURANE, (R)-	C([C@H](OC(F)F)Cl)(F)(F)F
069DF2M364	HEMEROCALLIS MINOR WHOLE
069DRA2V4U	DIMETHYL METHOTREXATE	C(=O)(OC)[C@H](CCC(=O)OC)NC(c1ccc(cc1)N(C)Cc2nc3c(nc(nc3nc2)N)N)=O
069LMC1L4O	NORMORPHINE HYDROCHLORIDE	Cl.[C@]123[C@@]4([C@@](Cc5ccc(c(c15)O[C@]2([C@H](C=C4)O)[H])O)(NCC3)[H])[H]
069NG70740	SPRATTUS SPRAT WHOLE
069P3V0KG2	3,3',5,5'-TETRAIODOTHYROFORMIC ACID	C(c1cc(c(c(c1)I)Oc2cc(c(c(c2)I)O)I)I)(=O)O
06A0IC74I3	ZAURATEGRAST	c1c2c(nccc2ccn1)Nc3ccc(C[C@H](NC4=C(C(C45CCCCC5)=O)Br)C(O)=O)cc3
06A33308KH	STRONTIUM CATION SR-89	[89Sr+2]
06A4MH69XZ	DIETHANOLAMINE ACETATE	C(CNCCO)O.C(=O)(O)C
06A5A9CDTM	EPIGAEA REPENS LEAF
06AHF6RL82	O-ANISIDINOMETHANESULFONIC ACID	c1(c(cccc1)OC)NCS(O)(=O)=O
06AXM5910E	THINSCALED TREVALLY, COOKED
06BLC4V0IV	SODIUM MYRISTATE	CCCCCCCCCCCCCC(=O)[O-].[Na+]
06BR4X570L	SWEET MARJORAM SEED
06BT7F3EIV	GMC-5-193	N1C(NC(c2cc(ccc12)[N+](=O)[O-])=O)c3ccc(cc3)-c4c(cccc4)C
06BT8OCA6Y	SYNAPTOSOMAL-ASSOCIATED PROTEIN 25
06C3X5BGYC	VOLICITIN	[C@@H](C(=O)O)(CCC(=O)N)NC(=O)CCCCCCC/C=C\C/C=C\C/C=C\[C@@H](O)C
06C426Z676	SARACA INDICA WHOLE
06CA9QMG6Z	NV-5138	FC(C(C[C@@H](C(O)=O)N)(C)C)F
06CIX2UQI1	BAY-Y-5959	c1ccccc1-c2cnc3c(c2)c(ccc3)[C@@H]4C(C#N)=C(C)NC(N)=C4C(=O)OC(C)C
06CS7VYH7Y	PARVOLINE	n1c(c(C)cc(c1)C)CC
06D58TM14G	ALUMINUM MYRISTATE	[Al+3].C(C(=O)[O-])CCCCCCCCCCCC.C(C(=O)[O-])CCCCCCCCCCCC.C(C(=O)[O-])CCCCCCCCCCCC
06D774UL0G	1-ETHYLAMINO-3-(4-(2-METHOXYETHYL)PHENOXY)PROPAN-2-OL	C(C(COc1ccc(cc1)CCOC)O)NCC
06DM4KX7JG	VALATEGRAST	c1(ccc(C[C@H](NC(c2c(Cl)cccc2C)=O)C(OCCN(CC)CC)=O)cc1)NC(c3c(cccc3Cl)Cl)=O
06DO17125N	5,10-DIHYDRO-10-METHYL-11H-QUINDOLIN-11-ONE	c12c([nH]c3c(c1=O)cccc3)c4ccccc4n2C
06DX01190R	RIDINILAZOLE	c12cc(-c3ccc4nc(-c5ccncc5)[nH]c4c3)ccc1nc(-c6ccncc6)[nH]2
06EYE5U7VX	N1-LOSARTANYL-LOSARTAN	C(O)c1c(nc(n1Cc2ccc(cc2)-c3c(cccc3)-c4nnnn4Cc5c(nc(n5Cc6ccc(cc6)-c7c(cccc7)-c8nnn[nH]8)CCCC)Cl)CCCC)Cl
06F0ZZ018S	AMYDRICAINE HYDROCHLORIDE	O=C(OC(CN(C)C)(CC)CN(C)C)c1ccccc1.Cl
06F1BL6L7G	MEGLUMINE NALIDIXIC ACID	c1(c(=O)c2c(nc(C)cc2)n(c1)CC)C(=O)O.OC[C@H]([C@H]([C@@H]([C@H](CNC)O)O)O)O
06F742QG8C	ETAMIPHYLLIN METHAMINIUM	c12c(c(=O)n(c(n1C)=O)C)n(CC[N+](CC)(CC)C)cn2
06FEB43GFC	FRAGARIA VIRGINIANA WHOLE
06GX11S62L	F-6103	C1(=C(c2ccc(OC(=O)C)cc2)c3ccc(OC(C)=O)cc3)CCCCC1C
06GXB79X18	PIRARUCU, COOKED
06H865SCMW	RV-1729	COCCN(C(CCCC#Cc1cccc2nc(Cn3nc(-c4cccc(O)c4)c5c(ncnc53)N)n(Cc6c(Cl)cccc6)c(=O)c21)=O)CCOC
06H9KWB6IB	SITALIDONE	CC(C)c1cc(cc(c1O)C(C)C)NS(=O)(=O)c2c(Cl)ccc(c2)C3(O)CCC(=O)N3C
06HG0X942F	ELECTRIC GREEN BARB TRANSGENIC WHOLE (GB2011 RDNA CONSTRUCT)
06HG6YW0HK	L-3972-T
06I13IA27T	STRONTIUM SULFIDE	[Sr+2].[S-2]
06I5AZU9V0	STREPTOCOCCUS PNEUMONIAE SEROTYPE 5 WHOLE
06I9K1TF4U	11.ALPHA.-HYDROXYTESTOSTERONE DIACETATE	C[C@]12CCC(=O)C=C1CC[C@@]3([H])[C@]4([H])CC[C@H](OC(=O)C)[C@@]4(C)C[C@@H](OC(=O)C)[C@@]32[H]
06IVK87M04	ZELAVESPIB	Ic1c(Sc2n(CCCNC(C)C)c3c(n2)c(N)ncn3)cc4c(c1)OCO4
06J092O3KB	16.BETA.-ESTRADIOL	c1(ccc2[C@]3(CC[C@@]4(C[C@H](C[C@]4([C@@]3(CCc2c1)[H])[H])O)C)[H])O
06J124VX0O	TERT-BUTYLCATECHOL (MIXED ISOMERS)
06J46O83PN	DISTEARYL PHTHALATE	c1(c(C(=O)OCCCCCCCCCCCCCCCCCC)cccc1)C(=O)OCCCCCCCCCCCCCCCCCC
06J9V6V958	CROTALARIA BURHIA WHOLE
06JI9W529S	HOPS OIL
06JM5836LI	CROTALARIA MEDICAGINEA WHOLE
06JMS448M5	CYMBOPOGON CITRATUS LEAF
06K390Y7OV	DIISOSTEARYL LAUROYL GLUTAMATE	C(CC[C@H](NC(=O)CCCCCCCCCCC)C(=O)OCCCCCCCCCCCCCCCC(C)C)(=O)OCCCCCCCCCCCCCCCC(C)C
06KAF7XV8M	AMPELOPSIS GLANDULOSA VAR. BREVIPEDUNCULATA WHOLE
06KB629TKV	TOLNAFTATE	C(N(c1cc(C)ccc1)C)(Oc2cc3ccccc3cc2)=S
06KJP8A4M6	403U76 FREE BASE	S(c1c(cc(cc1)Cl)CO)c2c(CN(C)C)cccc2
06KXT97E5F	MONOETHANOLAMINE FORMATE	NCCO.C(=O)O
06L18L32G6	FILIPENDULA ULMARIA FLOWER
06L5009ZDH	ORNITHOGALUM DUBIUM WHOLE
06LU7C9H1V	LIOTHYRONINE	c1(c(cc(cc1I)C[C@@H](C(=O)O)N)I)Oc2cc(I)c(cc2)O
06M25EDM3F	CESIUM BROMIDE	[Cs+].[Br-]
06M320D5U9	ASIMINA TRILOBA WHOLE
06M5EAT0YC	NARIRUTIN	O=C1C[C@@H](c2ccc(O)cc2)Oc3cc(O[C@H]4[C@H](O)[C@@H](O)[C@H](O)[C@@H](CO[C@@H]5O[C@@H](C)[C@H](O)[C@@H](O)[C@H]5O)O4)cc(O)c31
06M97TDT18	N-METHYL-L-ASPARTIC ACID	OC([C@H](CC(O)=O)NC)=O
06MFO7817I	AVIBACTAM, (+/-)-	S(=O)(=O)(ON1[C@@H]2CC[C@H]([N@](C1=O)C2)C(=O)N)O
06MJ0P28T3	UNDECYL ALCOHOL	C(CCCCCO)CCCCC
06MZZ28P7W	GW-4459	C([C@@H]([C@H](CCC)N(O)C=O)CC(C)C)(=O)N[C@@H](CCCNC(N[N+](=O)[O-])=N)C(=O)Nc1sccn1
06N4XY3W2T	METOCLOPRAMIDE GLYCYRRHETINATE	C1=2[C@]3([C@](C)(CC[C@](C)(C(O)=O)C3)CC[C@]1([C@@]4(C)[C@]([H])(C(=O)C2)[C@@]5(C)CC[C@@H](C(C)(C)[C@]5([H])CC4)O)C)[H].CCN(CCNC(c1c(OC)cc(N)c(Cl)c1)=O)CC
06NU49KYN5	DELPHINIUM AJACIS STEM
06O0TC0VSM	FUCOXANTHIN	O=C(C)O[C@@H]1C[C@](O)(C)C(C(C)(C)C1)=[C@]=C/C(/C)=C/C=C/C(/C)=C/C=C/C=C(\C)/C=C/C=C(\C)/C(=O)C[C@@]23C(C)(C)C[C@H](O)C[C@]3(O2)C
06OMR9N429	SALIGENIN, 3,3'-METHYLENEBIS(5-CHLORO-	C(c1cc(Cl)cc(CO)c1O)c2cc(Cl)cc(CO)c2O
06P12NW0TA	ASTRAGALUS NUTTALLII WHOLE
06P3KLK2J8	GLOFITAMAB
06PSW1BPI2	2-METHOXY-3-METHYLPHENOL	c1(c(O)cccc1C)OC
06PW4M190R	CLONIXIN LYSINE	N[C@H](C(O)=O)CCCCN.c1(c(C(=O)O)cccn1)Nc2c(c(Cl)ccc2)C
06Q0V17SI9	MITONAFIDE	c12c3cccc1cc(cc2C(=O)N(C3=O)CCN(C)C)[N+](=O)[O-]
06Q6W5UGMZ	TRIPTERYGIUM WILFORDII ROOT
06QJ6NCK04	ACER PICTUM WHOLE
06QTR14ONW	JWH-307	C(=O)(c1cccc2ccccc12)c3cn(c(c3)-c4c(cccc4)F)CCCCC
06R5U1RKW4	2-CHLORO-3,4(OR 4,5)-DIMETHYLPHENOL METHYLCARBAMATE
06R6X77P9C	PEG/PPG-20/15 DIMETHICONE
06RI5UQA7L	CETYL STEARATE	O=C(OCCCCCCCCCCCCCCCC)CCCCCCCCCCCCCCCCC
06S1QH951L	SENEGENIN	C[C@]12C[C@H](O)[C@H](O)[C@@](C)(C(=O)O)[C@]1([H])CC[C@]3(C=4CC[C@]5(CCC(C)(C)C[C@@]5([H])C4[C@@H](CCl)C[C@@]32[H])C(=O)O)C
06S4712H0T	DOV-216303 HYDROCHLORIDE	C1[C@]2([H])[C@@](CN1)(c3cc(c(cc3)Cl)Cl)C2.Cl
06S5JTN2GK	ZINC NITRITE	[Zn+2].N([O-])=O.N([O-])=O
06S5U14A4G	FLUPENTIXOL DECANOATE, (Z)-	C/1(\c2cc(C(F)(F)F)ccc2Sc3ccccc13)=C\CCN4CCN(CC4)CCOC(CCCCCCCCC)=O
06S624V3U2	TRI-N-PROPYLAMINE	N(CCC)(CCC)CCC
06S711492M	JAPANESE BLUE CRAB WHOLE
06S8147L47	ETHYLENE GLYCOL MONOBENZYL ETHER	c1(COCCO)ccccc1
06SH0H2G8M	SALSALATE SODIUM	c1(c(cccc1)C(=O)[O-])OC(c2c(cccc2)O)=O.[Na+]
06SMN21EQE	BESIGLIPTIN TOSYLATE	[C@]12(CN(C[C@]1([H])C[C@](C)(C2)NCC(=O)N3[C@@H](C[C@@H](C3)F)C#N)C(N(C)C)=O)[H].Cc1ccc(cc1)S(O)(=O)=O
06SSF7P179	TERBIUM	[Tb]
06T1X86LXT	GENTIANA SCABRA WHOLE
06T2G22P2C	.ALPHA.-AMYLCINNAMALDEHYDE, (Z)-	C(=C(\C=O)/CCCCC)\c1ccccc1
06TG8R848Y	TRANSFERRIN ALDIFITOX S EPIMER
06TKO0IFJN	1,3-DIOXEPANE	O1CCCCOC1
06TPT01AD5	4-HYDROXY-3-METHOXYCINNAMALDEHYDE	c1(cc(OC)c(O)cc1)/C=C/C=O
06TS6O9194	STEARYL CAPRYLATE	CCCCCCCCCCCCCCCCCCOC(CCCCCCC)=O
06U2KLM373	MERCAPTOMERIN SODIUM	[Na+].N(CC(C[Hg]SCC([O-])=O)OC)C(=O)C1CCC(C1(C)C)(C)C([O-])=O.[Na+]
06UBT0512C	BENALAXYL, (+)-	N([C@H](C(OC)=O)C)(C(Cc1ccccc1)=O)c2c(C)cccc2C
06UK1XHY74	DELPHINIUM NUDICAULE WHOLE
06UN7OHJ4M	ETHYLENEDIAMINE DISTEARATE	C(CCCCCCCCCCC)CCCCCC(O)=O.C(N)CN.C(CCCCCCCCCCC)CCCCCC(O)=O
06USP7T2XG	NORMETHADONE HYDROBROMIDE	C(c1ccccc1)(c2ccccc2)(CCN(C)C)C(CC)=O.Br
06UV5RFW57	CHLOROTOXIN
06UZE02E81	SOLENOPSIS MOLESTA
06V2A6F637	CINNOFURADIONE, (R)-	C1CCO[C@H]1CC2C(N3N(c4ccccc4-c5c3cccc5)C2=O)=O
06V7O9290G	PTERIS TRIPARTITA WHOLE
06VGX43Z8S	FENIROFIBRATE, (+)-	Clc1ccc(C(c2ccc(cc2)OC(C(=O)O)(C)C)O)cc1
06VMR2935X	PALMITOYL TRIPEPTIDE-53 AMIDE	C(=O)([C@H](C)NC(=O)CCCCCCCCCCCCCCC)N[C@H](C(=O)N[C@H](C(=O)N)CCCCN)CCC(=O)N
06W5U3VI6N	TITANIUM TETRA(N,N-DIMETHYLETHANOLAMINE)	[Ti+4].[O-]CCN(C)C.[O-]CCN(C)C.[O-]CCN(C)C.[O-]CCN(C)C
06WZ7BZ0M4	N-METHYLALANINE, D-	[C@@H](C(O)=O)(NC)C
06X131E4OE	IRINOTECAN HYDROCHLORIDE ANHYDROUS	n12c(-c3c(c(c4cc(OC(N5CCC(N6CCCCC6)CC5)=O)ccc4n3)CC)C1)cc7c(COC(=O)[C@]7(O)CC)c2=O.Cl
06X1W46PYX	2-ETHYLPYRIDINE	c1(ccccn1)CC
06X561055P	SENEGENIN 2-ACETATE	C[C@@]12[C@@]3([C@](C)(C4=C([C@H](C3)CCl)[C@]5([C@](C(O)=O)(CCC(C5)(C)C)CC4)[H])CC[C@@]1([H])[C@@](C(O)=O)(C)[C@@H](O)[C@@H](OC(=O)C)C2)[H]
06X5FQB46Y	PANDANUS TECTORIUS WHOLE
06XEA2VD56	SORBITAN MONOOLEATE	O(C(=O)CCCCCCC/C=C\CCCCCCCC)C[C@H]([C@@]1([C@@H]([C@@H](O)CO1)O)[H])O
06XPH97VVF	2,3,5,6-TETRABROMODIPHENYL ETHER	O(c1c(c(cc(c1Br)Br)Br)Br)c2ccccc2
06XZW88JUR	M-27	c1[n+](C(c2ccccc2Cl)c3ccccc3Cl)ccc(c1)-c4ncccn4
06Y7HM8DBA	4-EPIANHYDROTETRACYCLINE HYDROCHLORIDE	c1ccc2c(c1O)c(c3c(c2C)C[C@@]4([C@](C3=O)(C(C(=C([C@@H]4N(C)C)O)C(=O)N)=O)O)[H])O.Cl
06YD7896S3	TRIHYDROXYSTEARIN	C(OC(COC(=O)CCCCCCCCCCC(O)CCCCCC)COC(=O)CCCCCCCCCCC(O)CCCCCC)(=O)CCCCCCCCCCC(O)CCCCCC
06YT1SS14N	ATLANTIC SURFCLAM, COOKED
06YTS68E0H	DELFAPRAZINE	N1(CCNCC1)c2c(ccc(c2)C)Cc3ccccc3
06YU8B2B2W	FLAMPROP-METHYL	N(c1ccc(F)c(Cl)c1)(C(C)C(=O)OC)C(c2ccccc2)=O
06YUG81Q0D	2,3,3',4',5',6-HEXABROMOBIPHENYL	c1c(-c2c(Br)ccc(Br)c2Br)cc(Br)c(Br)c1Br
06Z55VZ40D	XANTOCILLIN	c1c(ccc(\C=C(\C(=C\c2ccc(O)cc2)\[N+]#[C-])/[N+]#[C-])c1)O
06ZPE0373L	PROSOPIS CINERARIA WOOD
0701472ZG0	TELAVANCIN HYDROCHLORIDE	[C@@]1(O[C@H]([C@H]([C@@](C1)(C)NCCNCCCCCCCCCC)O)C)(O[C@@H]2[C@H]([C@@H]([C@@H](CO)O[C@H]2Oc3c4Oc5c(cc(cc5)[C@H]([C@]6(C(=O)N[C@@H](c7c(c(c(c(c7)O)CNCP(=O)(O)O)O)-c8c(ccc([C@H](C(N6)=O)NC(=O)[C@@H]9NC(=O)[C@H](CC(N)=O)NC(=O)[C@H](NC([C@H](NC)CC(C)C)=O)[C@H](O)c%10ccc(c(Cl)c%10)Oc3cc9c4)c8)O)C(O)=O)[H])O)Cl)O)O)[H].Cl
0703MG9MX4	N-LAUROYL-4-AMINOBUTYRIC ACID	C(CCNC(=O)CCCCCCCCCCC)C(=O)O
0704XB60MB	SULFAMONOMETHOXINE MONOHYDRATE	O.c1(S(Nc2cc(ncn2)OC)(=O)=O)ccc(N)cc1
070818R7PB	2-CHLORODIAZEPAM	c1cc2N(C)C(=O)CN=C(c3c(Cl)cccc3)c2cc1Cl
0709BVY57W	GPI-1485	N1(C(C(C(CC)(C)C)=O)=O)[C@H](C(=O)O)CCC1
0709QG1NOY	IOLOPRIDE I-125	c1(C(NC[C@H]2N(CCC2)CC)=O)c(c([125I])ccc1OC)O
070FTM6DVF	3,4-DICHLOROPHENOL	c1(c(ccc(c1)O)Cl)Cl
070Q64A4RC	2-IODOBUTANE, (2S)-	C[C@@H](CC)I
070SV15RJA	ACORAFLOXACIN	NC/C(=C\1/CCCN(c2c(OC)c3c(cc2F)c(=O)c(C(O)=O)cn3C4CC4)C1)/F
0711Y106HV	FR-900098	P(O)(O)(=O)CCCN(O)C(=O)C
0714E43838	SARPAGINE HYDROBROMIDE	c12c(C[C@@]3(N4[C@]1(C[C@@H](/C(/C4)=C\C)[C@H]3CO)[H])[H])c5c(ccc(c5)O)[nH]2.Br
071600713P	SOPHORA TETRAPTERA FLOWER
071E3FSO6Q	.ALPHA.-METHYLDOPAMINE HYDROCHLORIDE, (+/-)-	c1(c(ccc(c1)CC(N)C)O)O.Cl
071MBK5AJN	JNJ-42165279 DIHYDROCHLORIDE	N1(CCN(CC1)Cc2cc3OC(Oc3cc2)(F)F)C(=O)Nc4cnccc4Cl.Cl.Cl
071N46VZ54	9,12-OCTADECADIENOIC ACID (9Z,12Z)-, 30-(((1S,2R,3E,5R)-2,5-DIHYDROXY-1-(HYDROXYMETHYL)-3-HEPTADECEN-1-YL)AMINO)-30-OXOTRIACONTYL ESTER	[C@H]([C@@H](/C=C/[C@@H](CCCCCCCCCCCC)O)O)(NC(CCCCCCCCCCCCCCCCCCCCCCCCCCCCCOC(CCCCCCC/C=C\C/C=C\CCCCC)=O)=O)CO
071N92173H	COPRINELLUS MICACEUS
071O9775L9	ALBIZIA JULIBRISSIN FLOWER
071P4J77HF	CLOFEXAMIDE	c1cc(ccc1Cl)OCC(NCCN(CC)CC)=O
071WDM7O97	ROUND GOBY WHOLE
072123BX0N	INFLUENZA A VIRUS A/PANAMA/2007/99 (H3N2) NEURAMINIDASE ANTIGEN (PROPIOLACTONE INACTIVATED)
0726883SQG	PORTENTOL	C[C@@]12C(=O)O[C@@H]([C@@H](C)C1=O)[C@H](C)[C@]23O[C@H](C)[C@@H](C)[C@@H](O)[C@H]3C
0726957BAL	ALAPROCLATE, (R)-	O(C(=O)[C@H](N)C)C(Cc1ccc(cc1)Cl)(C)C
072702W9QD	GSK-923295A	[C@@H](Cc1ccc(cc1)-c2cn3c(n2)c(ccc3)[C@H](C)O)(NC(c4ccc(OC(C)C)c(c4)Cl)=O)CNC(=O)CN(C)C
072985Y799	PERFLUOROOCTYL IODIDE	C(F)(F)(C(F)(F)C(F)(F)C(F)(F)F)C(F)(F)C(F)(F)C(F)(F)C(I)(F)F
072D7X60WS	PANICUM MILIACEUM WHOLE
072N2UH75L	1,2,3,4-TETRATHIA-6,9-DIAZECINE-5,10-DITHIONE	S1C(/N=C\C=N/C(SSS1)=S)=S
072P54KU0L	TUBULYSIN C	N([C@H](C[C@@H](OC(C)=O)c1nc(cs1)C(N[C@@H](Cc2ccc(cc2)O)C[C@@H](C(O)=O)C)=O)C(C)C)(C([C@@](NC(=O)[C@@H]3N(C)CCCC3)([C@H](CC)C)[H])=O)COC(CC)=O
072T3X480E	MUSCADINE GRAPE
072Z5ZP2FI	CINUPERONE	C(CCCN1CCN(CC1)c2ncc3ccccc3c2)(=O)c4ccc(cc4)F
07304AI75I	3-BROMO-2-METHYLPROPIONIC ACID	C(C(CBr)C)(=O)O
073088SZAR	LACINIATIN	c1(cc2c(c(=O)c(c(o2)-c3ccc(OC)c(c3)O)O)c(c1OC)O)O
0730Y5985Z	CINNAMALDEHYDE ETHYLENE GLYCOL ACETAL	c1(/C=C/C2OCCO2)ccccc1
0735572T0M	SANTONIC ACID	[C@@H]([C@@]12[C@@]3([C@@]([C@@]([C@H](C)C(=O)C3)(C1=O)[H])(CC2)C)[H])(C)C(=O)O
073790YQ2G	THIANAPHTHENE	s1ccc2c1cccc2
073830XH10	LYSERGAMIDE	C=12[C@](N(C)C[C@@H](C1)C(=O)N)(Cc3c4c2cccc4[nH]c3)[H]
073919Y865	ERGOFLAVIN	C1(=O)c2c(ccc(-c3c(O)c4c(O[C@]56C(=O)O[C@H]([C@]5(O)C4=O)C[C@H](C)[C@@H]6O)cc3)c2O)O[C@@]78C(=O)O[C@@H](C[C@H](C)[C@@H]7O)[C@@]81O
0739513TYJ	NONADIENYL ACETATE, (2E,6Z)-	O=C(OC/C=C/CC/C=C\CC)C
0739N04X3A	1,1,2-TRICHLOROTRIFLUOROETHANE	C(C(Cl)(F)F)(Cl)(F)Cl
073B3XA162	BLUBBERLIP SNAPPER
073CJI3KJT	YELLOWFIN MENHADEN WHOLE
073G38N8GC	PEG-60 SORBITAN STEARATE
073G98M4DA	CUCUMIS AFRICANUS WHOLE
073GG06F1S	SKF-26754A	C(c1ccccc1)(c2ccccc2)(C(OCCN)=O)CCC
073SBV429N	INDOLICIDIN	C([C@H](NC(=O)[C@H](NC([C@@H]1CCCN1C(=O)[C@@H](NC(=O)[C@H](CCCCN)NC(=O)[C@@H](NC([C@@H]2CCCN2C(=O)[C@H](CC(C)C)NC(=O)[C@@H](N)[C@@H](C)CC)=O)Cc3c[nH]c4ccccc43)Cc5c[nH]c6ccccc65)=O)Cc7c[nH]c8ccccc87)C(N9CCC[C@H]9C(=O)N[C@H](C(=O)N[C@@H](CCCNC(N)=N)C(=O)N[C@H](C(=O)N)CCCNC(N)=N)Cc%10c[nH]c%11ccccc%11%10)=O)c%12c[nH]c%13ccccc%13%12
073XVJ532V	FENCLORAC, (S)-	c1(c(ccc(c1)[C@@H](C(=O)O)Cl)C2CCCCC2)Cl
0743PU79JW	PIKETOPROFEN HYDROCHLORIDE	Cl.c1(ccccc1)C(=O)c2cc(ccc2)C(C)C(Nc3cc(ccn3)C)=O
074472898D	2-AMINO-N,N-DIMETHYLBENZAMIDE	C(c1ccccc1N)(=O)N(C)C
0745KNO26J	ASPOXICILLIN	[C@@]12([C@H](NC(=O)[C@H](NC([C@@H](CC(NC)=O)N)=O)c3ccc(cc3)O)C(N2[C@@H](C(O)=O)C(S1)(C)C)=O)[H]
07462YG6DG	2,3-DICHLORO-1,1,1,2,3-PENTAFLUOROPROPANE, (R,S)-(+/-)-	[C@@]([C@H](F)Cl)(F)(Cl)C(F)(F)F
074734J69N	IBUPROFEN ALCOHOL	C(C(C)c1ccc(cc1)CC(C)C)O
0749HK9B6B	PHENYL 1-HYDROXY-2-NAPHTHOATE	c12c(cccc1)ccc(c2O)C(=O)Oc3ccccc3
074BVA859D	ANISOMYCIN, (+)-	N1[C@H]([C@@H](OC(=O)C)[C@@H](C1)O)Cc2ccc(cc2)OC
074D703K9R	EPICATECHIN-3'-SULFATE	O1c2c(c(O)cc(c2)O)C[C@H]([C@H]1c3ccc(c(c3)OS(=O)(=O)O)O)O
074GT4PR9D	BIVATUZUMAB MERTANSINE
074P18919S	SARGASSUM PALLIDUM
074X5R04IQ	.BETA.-DAMASCONE, (Z)-	C=1(C(CCCC1C)(C)C)C(/C=C\C)=O
074Z98YIW3	AMPHOTERICIN B METHYL ESTER	[C@]12(O[C@](C[C@@H](O[C@]3([C@H]([C@@H](N)[C@@H]([C@H](O3)C)O)O)[H])/C=C/C=C/C=C/C=C/C=C/C=C/C=C/[C@@H]([C@H]([C@H]([C@@H](OC(C[C@@H](C[C@@H](CC[C@H]([C@@H](C[C@@H](C1)O)O)O)O)O)=O)C)C)O)C)([H])[C@@H]([C@H](C2)O)C(=O)OC)O
07502VDH8B	TEPHROSIA LINEARIS WHOLE
0751EZ06YU	ACER CIRCINATUM WOOD
0751ZOW7OR	INDOLIDAN	C1(Nc2ccc(C3=NNC(CC3)=O)cc2C1(C)C)=O
07526846RT	MAACKIA FLORIBUNDA WHOLE
07526GT2RM	BREYNIA SPATULIFOLIA LEAF
075441GMF2	ERUCIC ACID	C(CCCC/C=C\CCCCCCCC)CCCCCCC(O)=O
0755S05G5Z	2-HYDROXY-3-(OCTADECYLOXY)PROPYL STEARATE	C(OCC(O)COCCCCCCCCCCCCCCCCCC)(=O)CCCCCCCCCCCCCCCCC
0756UWA0SA	ALLOTHREONINE, D-	[C@@H]([C@@H](C)O)(C(O)=O)N
07570ZAF3A	AZASPIRENE	O[C@@H]1[C@@]2(OC(=C(C2=O)C)/C=C/C=C/CC)C(N[C@]1(Cc3ccccc3)O)=O
0757XV4DZR	TRICLODAZOL	C1(C(c2ccccc2)(c3ccccc3)NCN1C(O)C(Cl)(Cl)Cl)=O
075CRZ9995	ALKANNIN	C1(C(=CC(=O)c2c1c(ccc2O)O)[C@H](CC=C(C)C)O)=O
075K80ZAKX	4-FLUORO-N-ISOPROPYLPENTEDRONE	c1cc(ccc1F)C(C(CCC)NC(C)C)=O
075O161P0X	HARUNGANA MADAGASCARIENSIS BARK
075T165X8M	THIOACETAMIDE	C(=S)(N)C
075T4883OG	HONEYCOMB COWFISH
075X5E7OI5	6.BETA.,17.BETA.-DIACETOXYANDROST-4-ENE-3-ONE	C1(CC[C@@]2([C@]3(CC[C@@]4([C@H](CC[C@]4([C@@]3(C[C@H](C2=C1)OC(=O)C)[H])[H])OC(=O)C)C)[H])C)=O
075Y05GJ7L	CALCIPOTRIOL, (7Z)-	[C@]12([C@]([C@H](C)/C=C/[C@@H](O)C3CC3)([H])CC[C@@]1([H])/C(/CCC2)=C\C=C\4/C([C@@H](O)C[C@H](O)C4)=C)C
0760NA8RR0	16-HEPTADECENE-1,2,4-TRIOL, (2R,4R)-	C=CCCCCCCCCCCC[C@@H](O)C[C@@H](O)CO
0764Q8625S	5-AMINOHEXANENITRILE	N#CCCCC(N)C
076B48W589	IRISOLONE	c1c(c(c2c(o1)cc3c(c2OC)OCO3)=O)-c4ccc(cc4)O
076CRI9LYQ	ALSTONIA SCHOLARIS WHOLE
076I3GJO7S	GREASY ROCKCOD, COOKED
076KT5HU06	1-PYRROLIDINEETHANAMINE	N1(CCCC1)CCN
076LMZ48JE	2-METHYLCYCLOHEXYLAMINE HYDROCHLORIDE, (1S,2S)-	Cl.C[C@@H]1[C@@H](N)CCCC1
076NU497LZ	DI-(4-TERT-BUTYLCYCLOHEXYL)PEROXYDICARBONATE	O=C(OC1CCC(C(C)(C)C)CC1)OOC(=O)OC2CCC(C(C)(C)C)CC2
076WHW89TW	FOLLITROPIN
076Y29TCOF	FICUS PETIOLARIS WHOLE
07718FR5FD	RHYNCHOSIA RESINOSA WHOLE
07730V90L6	TALIMOGENE LAHERPAREPVEC
0774Y45BEE	ARGININE FERULATE	C(=N)(NCCC[C@@H](C(=O)O)N)N.C(=C/C(=O)O)\c1cc(OC)c(cc1)O
0778B5PKS3	ETHYLIDENE BIBENZYL, (E)-	C(/C(=C\C)/c1ccccc1)c2ccccc2
0778G084YC	1-ISOBUTOXY-1-ETHOXY-3-METHYLBUTANE	C(CC(C)C)(OCC)OCC(C)C
077D22V7UR	3,9-BIS(2-(3-(3-TERT-BUTYL-4-HYDROXY-5-METHYLPHENYL)PROPIONYLOXY)-1,1-DIMETHYLETHYL)-2,4,8,10-TETRAOXASPIRO(5.5)UNDECANE	C1OC(OCC21COC(OC2)C(COC(=O)CCc3cc(c(c(c3)C)O)C(C)(C)C)(C)C)C(COC(=O)CCc4cc(c(c(c4)C)O)C(C)(C)C)(C)C
077DN93G5B	MEDROGESTONE	C1=2[C@@]([C@@]3([C@@]([C@]4([C@]([C@](C(=O)C)(C)CC4)(C)CC3)[H])([H])C=C1C)[H])(CCC(C2)=O)C
077FAY08PY	PHOSFOLAN-METHYL	P(=O)(OC)(OC)N=C1SCCS1
077U5UA8YN	ANTIMYCIN A6
077U78EJL5	2,6,6-TRIMETHYL-2-CYCLOHEXEN-1-ONE	C1(C(=CCCC1(C)C)C)=O
07802BU06S	COH-29	C(c1cc(c(cc1)O)O)(=O)Nc2sc(c(n2)-c3cc(c(cc3)O)O)-c4ccccc4
07814F2QRI	SODIUM IODOACETATE	C([O-])(=O)CI.[Na+]
0785N7VQSR	FENOPROFEN CALCIUM ANHYDROUS, (S)-	[Ca+2].C(=O)([O-])[C@H](c1cc(Oc2ccccc2)ccc1)C.C(=O)([O-])[C@H](c1cc(Oc2ccccc2)ccc1)C
0786H5RV0T	LEDISMASE
0786QQC55N	7-HYDROXYPROCHLORPERAZINE	N1(c2c(ccc(c2)Cl)Sc3c1ccc(c3)O)CCCN4CCN(CC4)C
0788M5CZWL	7-(4-HYDROXYISOXAZOLE-3-CARBOXAMIDO)-8-OXO-3-VINYL-5-THIA-1-AZABICYCLO(4.2.0)OCT-2-ENE-2-CARBOXYLIC ACID, (6R,7R)-	N12C(=C(CS[C@@]1([C@@H](C2=O)NC(=O)c3nocc3O)[H])C=C)C(=O)O
0789652QUL	MIVOTILATE	C(C(C(=O)Nc1scc(n1)C)=C2SCS2)(=O)OC(C)C
07896928ZC	ERAVACYCLINE	C=1([C@H]([C@]2([C@@](C(C1C(=O)N)=O)(C(=C3[C@](C2)(Cc4c(C3=O)c(c(cc4F)NC(=O)CN5CCCC5)O)[H])O)O)[H])N(C)C)O
078A24Q30O	DYCLONINE	N1(CCC(c2ccc(cc2)OCCCC)=O)CCCCC1
078E44WC5E	GAMMA-GLIADIN
078ORG4DXO	SALICYLIC ACID MONOETHANOLAMINE	NCCO.OC(=O)c1ccccc1O
078Q44I6CD	ECAMSULE DITRIETHANOLAMINE	C12(C(/C(=C/c3ccc(/C=C\4/C(C5(CS(=O)(=O)O)C(C4CC5)(C)C)=O)cc3)/C(C1(C)C)CC2)=O)CS(=O)(=O)O.OCCN(CCO)CCO.OCCN(CCO)CCO
078RCY7I27	FENOBAM ANHYDROUS	C1(=NC(=O)CN1C)NC(Nc2cc(Cl)ccc2)=O
0790580FKS	JAVAN ILISHA, COOKED
0792NR00PL	AMIKHELLINE HYDROCHLORIDE	Cl.c1c2c(c3c(cc(oc3c(OCCN(CC)CC)c2oc1)C)=O)O
0793PML6BW	SCRAWLED SOLE
0795OBX5E0	5-((4-((2-(BENZOYLOXY)ETHYL)ETHYLAMINO)PHENYL)AZO)-1,4-DIMETHYL-4H-1,2,4-TRIAZOLIUM METHYL SULFATE	N(c1ccc(/N=N/c2n(C)nc[n+]2C)cc1)(CC)CCOC(c3ccccc3)=O.[O-]S(=O)(=O)OC
0797B39OEC	2,3,4-TRICHLORODIBENZOFURAN	c12c3c(cccc3)oc1c(Cl)c(Cl)c(Cl)c2
0798EIC152	ISOPROPYLBENZYL SALICYLATE	CC(C)c1ccc(COC(=O)c2c(O)cccc2)cc1
079D7HW2CR	BECLOMETHASONE 21-ACETATE 17-PROPIONATE	C(CC)(=O)O[C@@]1([C@H](C[C@]2([C@@]3(CCC4=CC(C=C[C@@]4([C@]3([C@H](C[C@]12C)O)Cl)C)=O)[H])[H])C)C(COC(=O)C)=O
079II34IKP	EUCHEUMA DENTICULATUM WHOLE
079IIA2811	OCTYL GALLATE	c1c(c(c(cc1C(OCCCCCCCC)=O)O)O)O
079O9GV92Z	CLOXAZOLAM, (R)-	[C@@]12(c3c(NC(CN1CCO2)=O)ccc(c3)Cl)c4c(cccc4)Cl
079V3J9O3X	SILANOL	[SiH3]O
079X63S3DU	CAMBENDAZOLE	c1(nc2ccc(NC(=O)OC(C)C)cc2[nH]1)-c3ncsc3
079X7DL13M	IBUPROFEN DL-LYSINE	C(C(C)c1ccc(cc1)CC(C)C)(=O)O.C(=O)(C(N)CCCCN)O
079XQO23D9	LILIUM LANCIFOLIUM WHOLE
07A108ZKW5	BASSIA SCOPARIA POLLEN
07AFY68C8S	HEXYLDECYL BENZOATE	C(OCC(CCCCCCCC)CCCCCC)(=O)c1ccccc1
07B8HQZ433	2-METHYL-2-PENTENOIC ACID, (2Z)-	C(=C\CC)(\C(O)=O)/C
07BD7540U5	NICKEL SESQUIOXIDE	[O-2].[Ni+3].[Ni+3].[O-2].[O-2]
07BH0IKF2I	CARBON MONOXIDE C-11	[11C-]#[O+]
07BOC4UG1X	BENZOYLSTEAROYLMETHANE	O=C(c1ccccc1)CC(=O)CCCCCCCCCCCCCCCCC
07BP340B4T	BASIC YELLOW 5	[Cl-].C[n+]1c2cc(N)c(C)cc2cc3cc(C)c(N)cc31
07BT5G3526	DIETHYL P-PHENYLENEDIACRYLATE	C(/C=C/c1ccc(/C=C/C(OCC)=O)cc1)(OCC)=O
07BV64N7O5	ACANTHUS MOLLIS LEAF
07C3WI848K	CARVYL-3-METHYLBUTYRATE, TRANS-	O(C(CC(C)C)=O)[C@@H]1C[C@@H](C(C)=C)CC=C1C
07CJN646IN	NOFECAINIDE	[C@@H]1(OC[C@@H](CNC(C)C)O)c2ccccc2C(=O)N1c3ccccc3
07CYE528S2	TAGETONE, (Z)-	C(/C=C(\C=C)/C)(CC(C)C)=O
07D12STE5R	DIHYDROGLADIOLIC ACID	C(c1c(c(cc(c1OC)C)CO)C=O)(=O)O
07D1EU0PO6	HEXYL EPOXYSTEARATE	C(CCCCCCCC1C(CCCCCCCC)O1)(=O)OCCCCCC
07D31239FH	1-OCTEN-3-OL, (+)-	CCCCC[C@H](O)C=C
07D35C4DO9	FUCOSYL GM1 GANGLIOSIDE	O([C@@H]1[C@H](O[C@H]([C@@H]([C@H]1O)O)OC[C@@H]([C@@H](/C=C/CCCCCCCCCCCCC)O)NC(CCCCCCCCCCCCCCCCC)=O)CO)[C@]2([C@@H]([C@H]([C@H]([C@H](O2)CO)O[C@]3([C@@H]([C@H]([C@H]([C@H](O3)CO)O)O[C@]4([C@@H]([C@H]([C@H]([C@H](O4)CO)O)O)O[C@]5([H])O[C@@H](C)[C@@H](O)[C@@H](O)[C@@H]5O)[H])NC(C)=O)[H])O[C@@]6(C[C@@H]([C@H]([C@@](O6)([C@@H]([C@@H](CO)O)O)[H])NC(C)=O)O)C(=O)O)O)[H]
07D5053T1R	COBALTOUS CITRATE	C(CC(=O)[O-])(CC(=O)[O-])(C(=O)[O-])O.[Co+2].[Co+2].[Co+2].C(CC(=O)[O-])(CC(=O)[O-])(C(=O)[O-])O
07D8SER53X	ARISTOLOCHIA TOMENTOSA WHOLE
07DDS3EL1S	PHAGNALON RUPESTRE WHOLE
07DFJ2NTDD	CALCIUM CYANIDE	[Ca+2].[C-]#N.[C-]#N
07DM6GGM1V	ARAINOSINE	n1(c2c(c(=O)[nH]cn2)nc1)[C@H]3[C@@H](O)[C@@H]([C@H](O3)CO)O
07DT8QJ745	3,6-DITHIAOCTANE	CCSCCSCC
07DUY5KO8X	EMETINE HYDROCHLORIDE PENTAHYDRATE	[H][C@@]12c3c(CCN2C[C@H](CC)[C@@H](C[C@@]4([H])NCCc5c4cc(c(OC)c5)OC)C1)cc(c(c3)OC)OC.Cl.O.Cl.O.O.O.O
07E2BJ3Q3D	6-(5-DECENOYLOXY)DECENOIC ACID, (5E)-	C(OC(CCCC)CCCCC(O)=O)(=O)CCC/C=C/CCCC
07EY0HWO2M	PORGAVIXIMAB
07EY8HG4OG	T-CELL SURFACE GLYCOPROTEIN CD3 GAMMA CHAIN
07F29K368Y	M-TOLUENESULFONIC ACID	c1(cccc(c1)C)S(=O)(=O)O
07FN14F351	GLYCIDYL 1-NAPHTHYL ETHER	O1C(COc2c3c(cccc3)ccc2)C1
07G0S8A2RQ	MORAEA SPATHULATA WHOLE
07G51A6FMA	CYSTEMUSTINE	S(CCNC(N(CCCl)N=O)=O)(=O)(=O)C
07G96AL478	N2-(4-NITROPHENYL)-L-GLUTAMINE	C(=O)([C@H](CCC(=O)N)Nc1ccc(cc1)[N+](=O)[O-])O
07GC9H6E6F	NESVATEGRAST ISOBUTANOLAMMONIUM	NC(C)(C)CO.c12NCCCc1ccc(CCCN3CCN([C@H](c4ccc(OC(F)F)nc4)CC(=O)O)C3=O)n2
07GHB395FB	THIOFURADENE	c1(oc([N+](=O)[O-])cc1)/C=N/N2C(NCC2)=S
07GL25B550	RANUZIFIGENE CIVAPARVOVEC TRANSGENE INSERT
07GO1IJ5UC	DISODIUM DITHIODIACETATE	C([O-])(=O)CSSCC([O-])=O.[Na+].[Na+]
07GV37SOFN	STEVIOLBIOSIDE	C=C1C[C@@]23CC[C@@]4([C@@](CCC[C@]4([C@]2([H])CC[C@@]1(C3)O[C@H]5[C@H](O[C@H]6[C@H](O)[C@@H](O)[C@H](O)[C@H](O6)CO)[C@@H](O)[C@H](O)[C@H](O5)CO)C)(C(=O)O)C)[H]
07H0R79HO0	1,1,1-TRICHLORO-2,2,2-TRIFLUOROETHANE	C(C(F)(F)F)(Cl)(Cl)Cl
07H0Z22O4J	LY-190147	S(Nc1ccc(CCCCN(CC)CCCCCCC)cc1)(=O)(=O)C.Cl
07H1561618	IBROLIPIM	P(=O)(Cc1ccc(C(Nc2c(C#N)cc(cc2)Br)=O)cc1)(OCC)OCC
07H40AH4NA	3-HYDROXY-4,3',4',5'-TETRAMETHOXYCHALCONE	c1(c(c(cc(c1)C(/C=C/c2ccc(c(c2)O)OC)=O)OC)OC)OC
07H4D3GV8R	INSULIN-LIKE GROWTH FACTOR-BINDING PROTEIN-2
07H7L3RT69	FLURAZOLE	c1cc(COC(c2c(nc(s2)Cl)C(F)(F)F)=O)ccc1
07H90Z2YB7	BUTYL-SEC-BUTYLMAGNESIUM	[Mg](CCCC)C(CC)C
07HB886F99	EPITUMOMAB CITUXETAN
07HL20X14D	LICARBAZEPINE GLUCURONIDE, (R)-	c1cc2c(C[C@H](c3c(N2C(=O)N)cccc3)O[C@H]4[C@H](O)[C@@H](O)[C@H](O)[C@@H](C(O)=O)O4)cc1
07HQ1TJ4JE	PRITELIVIR	Cc1nc(N(C(Cc2ccc(-c3ncccc3)cc2)=O)C)sc1S(N)(=O)=O
07HUP5A29X	LAURALKONIUM CHLORIDE	[N+](C)(C)(CCOc1ccc(cc1)C(CCCCCCCCCCC)=O)Cc2ccccc2.[Cl-]
07I2CA1V3C	TRIS(2-HYDROXYETHYL) PHOSPHATE	P(=O)(OCCO)(OCCO)OCCO
07I4HKZ4B8	TONGHAOSU, (Z)-	O1/C(/C=CC12CCCO2)=C\C#CC#CC
07I55PCC4G	MOMFLUOROTHRIN, (Z,1R,3R)-	C(=C(\C#N)/C)\[C@@H]1[C@H](C1(C)C)C(OCc2c(F)c(F)c(c(c2F)F)COC)=O
07I7DS578L	MAMMEA AMERICANA WHOLE
07IG9ETX3L	ERYTHRINA SANDWICENSIS WHOLE
07IM7R18AS	3-CHLOROMETHYL-1,2,4-TRIAZOLIN-5-ONE	[nH]1c([nH]c(CCl)n1)=O
07JNL92FG4	APL-180
07JTS22V9J	5-HYDROXY-3,6,7,8,3',4'-HEXAMETHOXYFLAVONE	c1(c(c2c(c(c1OC)O)c(c(c(o2)-c3ccc(c(c3)OC)OC)OC)=O)OC)OC
07K08J16VK	BROMOACETONITRILE	C(CBr)#N
07K7O2C4PT	MONARDA CITRIODORA LEAF
07KL25HTTM	SAMARSKITE	[Y+3].[U+3].[Nb].[Ta].[O-2].[O-2].[O-2].[O-2].[O-2].[O-2].[O-2].[O-2]
07KUE4ZYII	2-NITRO-1-PHENYLETHYLENE, (Z)-	C(\c1ccccc1)=C\[N+](=O)[O-]
07L2Z78Q53	HAWAIIAN SPINY LOBSTER, COOKED
07L56L3MP2	2,2-DIMETHYLBUTANE	C(CC)(C)(C)C
07L7O84HGW	DESBUTYL LUMEFANTRINE	C(CNCCCC)(O)c1cc(Cl)cc/2c1-c3c(cc(cc3)Cl)\C2=C\c4ccc(Cl)cc4
07L86FJ69J	AMARANTHUS HYBRIDUS LEAF
07LAI4EU2Y	RITA
07LC03NL3I	CRYSOGINE, (+/-)-	O=c1nc(C(O)C)[nH]c2ccccc21
07LQX90V9S	ARALIA CALIFORNICA WHOLE
07M2EY3BG1	2,3-DIHYDROFURAN	O1C=CCC1
07M55B1Q16	LOBELIA PYRAMIDALIS WHOLE
07M56K6E8G	GREY GURNARD WHOLE
07M9U9U0LK	TROCLOSENE SODIUM	Cln1c(n(c([n-]c1=O)=O)Cl)=O.[Na+]
07MJI8I92V	TURKEY GIZZARD
07MLW3BNP0	HYDROXYCETYL HYDROXYETHYL DIMONIUM	[N+](CC(O)CCCCCCCCCCCCCC)(CCO)(C)C
07MXG07O12	INTERFERON GAMMA RECEPTOR 1
07NCC5T8XL	NON-STRUCTURAL PROTEIN 10 (SEVERE ACUTE RESPIRATORY SYNDROME CORONAVIRUS 2)
07NN6K52AO	SASA VEITCHII TOP VOLATILE OIL
07NNM0226D	ISOPROPYL CROTONATE, (E)-	CC(C)OC(=O)/C=C/C
07O60RIB6R	CYCLOHEXYLMETHYLCARBINYL ACETATE	C1CCCC(C1)C(C)OC(=O)C
07O6708M02	FENOBAM	C1(=NC(=O)CN1C)NC(Nc2cc(Cl)ccc2)=O.O
07ODS257BP	GSK-2239633	COc1cccc2n(Cc3cc(CNC(C(O)(C)C)=O)ccc3)nc(NS(c4ccc(Cl)s4)(=O)=O)c21
07OP6H4V4A	ACETYLCARNITINE, (+/-)-	C(C([O-])=O)C(OC(=O)C)C[N+](C)(C)C
07OP96EHUO	TOOTHED COD WHOLE
07OQ35LVBK	3',4'-DIHYDROXYACETOPHENONE	c1(cc(c(O)cc1)O)C(C)=O
07OS4SZ89Z	PIPETHANATE HYDROCHLORIDE	C(C(=O)OCCN1CCCCC1)(c2ccccc2)(c3ccccc3)O.Cl
07P15H18XP	BI-212578	C1(=O)Nc2c(N(CC)c3ncc(CCOc4cc([nH]c5c4cccc5)=O)cc31)nccc2
07P39T435D	SALIX BONPLANDIANA WHOLE
07P7GFE94P	ANACARDIUM OCCIDENTALE WHOLE
07PS463G0H	CHOLESTERYL/BEHENYL/OCTYLDODECYL LAUROYL GLUTAMATE
07PV14BK6X	DESETHYL ATRAZINE	c1(nc(nc(n1)Cl)N)NC(C)C
07Q2260RA8	SADLERIA CYATHEOIDES WHOLE
07Q2NC9B1J	BAPHIA NITIDA WOOD
07Q8S2MJ6A	METHYLTRICAPRYLYLAMMONIUM CHLORIDE	[Cl-].[N+](CCCCCCCC)(CCCCCCCC)(CCCCCCCC)C
07QD9254RL	GOLDRING SURGEONFISH WHOLE
07QS073RI8	(TETRACHLORO-1,3-PHENYLENE)BISMETHYLENE DIACRYLATE	C(=O)(OCc1c(c(c(c(c1Cl)Cl)Cl)COC(C=C)=O)Cl)C=C
07R87D0FBG	NICANDRA PHYSALODES WHOLE
07RIK6QMEW	SODIUM TALLOWATE, BEEF
07RT6SO60J	BARIUM URANIUM OXIDE	[O-2].[U+6].[Ba+2].[U+6].[O-2].[O-2].[O-2].[O-2].[O-2].[O-2]
07SGC963IR	DESMETHYLPRODINE	C1(c2ccccc2)(OC(CC)=O)CCN(C)CC1
07SR76XN3Q	ISOSTEARAMIDOPROPYL LAURYLACETODIMONIUM CHLORIDE	C(CCNC(CCCCCCCCCCCCCCC(C)C)=O)[N+](C)(C)CC(=O)OCCCCCCCCCCCC.[Cl-]
07T15JP03H	1-HEPTATETRACONTANOL	C(CCCCCCCCCCCCCCCCCCCCCCCCCCCCCCCCCCCCCCCCO)CCCCCC
07T2ISA871	FISH OIL (CARANGIDAE)
07T8CB6D4I	ARTOCARPUS CHAMA WHOLE
07TCQ6A4CY	ROCK FLAGTAIL, COOKED
07TF821RHY	N-(ETHYLMERCURY)-P-TOLUENESULPHONANILIDE	CC[Hg+].O=S(=O)(c1ccc(C)cc1)[N-]c2ccccc2
07TI2JI3SG	AVIBACTERIUM PARAGALLINARUM
07U8Q87H2X	VOLTAGE-DEPENDENT N-TYPE CALCIUM CHANNEL SUBUNIT ALPHA-1B
07UG7TSU58	OCTYLDECANOL	CCCCCCCCC(CO)CCCCCCCC
07UXZ0SCST	1,5-PENTANEDIOL	C(CCO)CCO
07V1H7R6ZN	BUTYRFENTANYL	N(c1ccccc1)(C2CCN(CCc3ccccc3)CC2)C(=O)CCC
07V2DD878H	2-AMINO-2-PHENYLACETYL CHLORIDE HYDROCHLORIDE, D-(-)-	C([C@@H](c1ccccc1)N)(=O)Cl.Cl
07V4DX094T	SAMBUCUS NIGRA FLOWER
07V591057T	SUCROSE OCTAACETATE	[C@]1([C@H]([C@H](OC(=O)C)[C@H](O1)COC(=O)C)OC(=O)C)(O[C@@H]2[C@@H]([C@H]([C@H](OC(=O)C)[C@H](O2)COC(=O)C)OC(=O)C)OC(=O)C)COC(=O)C
07VJ8XIH2R	ETHYL 2,3-DIAMINOPROPIONATE DIHYDROCHLORIDE, (2S)-	[C@@H](C(OCC)=O)(CN)N.Cl.Cl
07W3WP7KR9	FALINTOLOL OXALATE, (S,E)-	C(=O)(O)C(=O)O.C1CC1/C(=N/OC[C@@H](O)CNC(C)(C)C)/C
07X3IB4R4Z	ISORHAMNETIN	c12c(oc(-c3ccc(O)c(c3)OC)c(c1=O)O)cc(O)cc2O
07X7RZ9KD7	9-FLUORO-11.BETA.,16.ALPHA.,17,21-TETRAHYDROXYPREGN-4-ENE-3,20-DIONE, CYCLIC 16,17-ACETAL WITH ACETOPHENONE	[C@@]12([C@@]3([C@@]([C@]4([C@]([C@@]5(C(=CC(=O)CC5)CC4)C)(F)[C@H](C3)O)[H])([H])C[C@H]1OC(O2)(c6ccccc6)C)C)C(=O)CO
07XHK4SAV6	PIGMENT RED 48	c12c(cc(c(c1/N=N/c3cc(Cl)c(C)cc3S(=O)(=O)[O-])O)C(=O)[O-])cccc2.[Na+].[Na+]
07Y0JWH5OU	DODECYLPHENOL (MIXED ISOMERS)
07Y2V56IUP	.GAMMA.-BRAIN NATRIURETIC PEPTIDE
07YBE5FZ9M	.BETA.-CARYOPHYLLENE ALCOHOL ACETATE	[H][C@@]12CC[C@]3(C)CCC[C@@](OC(=O)C)(C3)[C@@]1([H])CC2(C)C
07YL55QKZ9	CARPINUS BETULUS FLOWER
07YMO87363	GSK-1059615	S\1C(NC(/C1=C/c2cc3c(ccnc3cc2)-c4ccncc4)=O)=O
07YOP57IZB	CUSCUTA JAPONICA STEM
07Z1P4981I	AR-231453	c1nc(c(c(n1)N2CCC(CC2)c3nc(no3)C(C)C)[N+](=O)[O-])Nc4c(cc(cc4)S(=O)(=O)C)F
07Z36289ZX	MUZOLIMINE	N1(N=C(N)CC1=O)C(c2cc(Cl)c(cc2)Cl)C
07ZR3U1KET	ISOPENTEDRONE	c1cccc(c1)C(C(CCC)=O)NC
08016G0D5D	BERYLLIUM POTASSIUM FLUORIDE	[Be+2]([F-])([F-])([F-])[F-].[K+].[K+]
0804KD28Q9	PHYTOLACCA OCTANDRA LEAF
08052A2L6I	ETIPREDNOL	[C@@]12([C@@](O)(C(=O)OCC)CC[C@]2([C@]3([C@]([C@]4(C=CC(C=C4CC3)=O)C)([H])[C@H](C1)O)[H])[H])C
0805657QH2	CLEISTOPHOLIS PATENS WHOLE
080626SQ8C	MK-886	c1cc2n(c(c(c2cc1C(C)C)SC(C)(C)C)CC(C(O)=O)(C)C)Cc3ccc(Cl)cc3
0806BZ4QGY	HEDEOMA HISPIDA WHOLE
0806KH3PPW	HUMAN PAPILLOMAVIRUS SEROTYPE 33 WHOLE
0806M8CX7O	BISTRIFLURON	N(C(NC(=O)c1c(F)cccc1F)=O)c2c(Cl)c(C(F)(F)F)cc(c2)C(F)(F)F
08070752F8	2,3-DIHYDRO-5-HYDROXY-2-METHOXY-6-METHYL-3-BENZOFURANMETHANOL-3-BENZOATE, (2S,3R)-	c1(cc2c(cc1O)[C@@H]([C@H](O2)OC)COC(c3ccccc3)=O)C
080D6QWD5V	3-(5-METHYL-2-FURYL)PROP-2-ENAL	c1(/C=C/C=O)ccc(o1)C
080ETH9OKD	5-ACENAPHTHYLENAMINE	c12c3c(ccc1C=Cc2ccc3)N
080U5Q5IYI	1,2-EPOXYINDAN	c1ccc2c(c1)CC3C2O3
080UKX74TN	DIMETHOCAINE SALICYLATE	c1(C(=O)O)c(O)cccc1.C(c1ccc(cc1)N)(OCC(CN(CC)CC)(C)C)=O
080YJC95AP	GLYCERYL 2-UNDECYLENATE	C(CCCC(=O)OC(CO)CO)CCCCC=C
0811MLV9H2	EUROPEAN EEL, COOKED
0813BZ6866	CLODRONIC ACID	C(Cl)(Cl)(P(O)(=O)O)P(O)(=O)O
0814UF5ZOE	N,N-DIMETHYL-4-(2-NAPHTHALENYLAZO)BENZENAMINE	c12c(ccc(c1)/N=N/c3ccc(N(C)C)cc3)cccc2
08159ZHB8M	OCTODRINE HYDROCHLORIDE	Cl.NC(CCCC(C)C)C
0816G78TY1	AMMONIUM O-PHENYLPHENOLATE	c1ccc(c(c1)[O-])-c2ccccc2.[NH4+]
0817AQD6GF	PEG-10 BRASSICASTEROL
081D12SI0Z	ATOSIBAN	C(=O)(N1[C@H](C(N[C@H](C(NCC(N)=O)=O)CCCN)=O)CCC1)[C@H]2NC(=O)[C@H](CC(N)=O)NC(=O)[C@]([C@@H](C)O)(NC(=O)[C@]([C@H](CC)C)(NC([C@H](NC(CCSSC2)=O)Cc3ccc(cc3)OCC)=O)[H])[H]
081HTC6K3O	CHLORPRAZOPHOS	P(OCC)(OCC)(Oc1nn2c(ccnc2c1Cl)C)=S
081I12ZA58	CYTOCHROME P450 2C19
081J53909I	DELTA SMELT
[truncated: 157,377 more rows]
