# Supplementary material for: Structure-Based Prediction of Molecular Interactions for Stabilizing Volatile Drugs
Source: Pharmaceutics. 2026 Jan 15;18(1):111. doi: 10.3390/pharmaceutics18010111 (PMC12845388; doi:10.3390/pharmaceutics18010111)
Supplement: Supplementary file 1 [file pharmaceutics-18-00111-s001.zip › data/UNII_Records_20Dec2024.xls]

UNII	Display Name	RN	EC	NCIT	RXCUI	PUBCHEM	SMSID	EPA_CompTox	CATALOGUE_OF_LIFE	ITIS	NCBI	PLANTS	POWO	GRIN	MPNS	INN_ID	USAN_ID	MF	INCHIKEY	SMILES	INGREDIENT_TYPE	SUBSTANCE_TYPE	UUID	DAILYMED
0001H6R5H1	CEROUS SALICYLATE	526-17-0				76966289		DTXSID90200572										3C7H5O3.Ce	RBJPAJHTYHKKTB-UHFFFAOYSA-K	[Ce+3].c1(ccccc1O)C([O-])=O.c1(ccccc1O)C([O-])=O.c1(ccccc1O)C([O-])=O	INGREDIENT SUBSTANCE	chemical	15f0bc75-ff62-4ca4-a8a2-9132a0c211ce
000360VJE1	DI(DEHYDROABIETYL)AMINE ACETATE	53404-27-6				76969106		DTXSID50109138										C40H59N.C2H4O2	SETIUTJHVNMKFM-TUICDNFPSA-N	C[C@@]12c3ccc(C(C)C)cc3CC[C@]1([C@](CCC2)(C)CNC[C@@]4(CCC[C@@]5(c6ccc(C(C)C)cc6CC[C@]54[H])C)C)[H].C(=O)(O)C	INGREDIENT SUBSTANCE	chemical	4d3e2f1f-80f6-4f92-80cf-8daa37480cea
0005633KTU	SYMPHYOTRICHUM OBLONGIFOLIUM WHOLE								53Q8M	522228	72978	SYOB	981868-1	434268	WCSCMP-3103632						INGREDIENT SUBSTANCE	structurallyDiverse	c3c04d85-4363-4b75-9c6e-1d752b00056b	0005633KTU
000705ZASD	ADECATUMUMAB	503605-66-1		C82358			100000124297									8449					INGREDIENT SUBSTANCE	protein	4326d0e7-d9a4-4fd7-8e19-0d753a038922
00072J7XWS	GERMANIUM	7440-56-4	231-164-3	C95170	4784	6326954	100000125967	DTXSID8052483										Ge	GNPVGFCGXDBREM-UHFFFAOYSA-N	[Ge]	INGREDIENT SUBSTANCE	chemical	13c631e3-998c-47ac-b161-7be7a0e5b98b	00072J7XWS
00083HM9BY	SILVERGRAY ROCKFISH								4W7L6	166711	72060										INGREDIENT SUBSTANCE	structurallyDiverse	1e0e1274-dfd9-41ab-85c0-4aef23d1fe5d
0008D0X3XI	PLANTAGO AUSTRALIS WHOLE								6VNZK	32912	101995	PLAU4	684911-1	316970	WCSCMP-2571336						INGREDIENT SUBSTANCE	structurallyDiverse	b20cb8d1-9667-43e1-afcb-8a525b6960b0	0008D0X3XI
0009YL8Y42	(5-((2,4-DIAMINOPYRIMIDIN-5-YL)METHYL)-2,3-DIMETHOXYPHENYL) HYPOBROMITE					76963562												C13H15BrN4O3	WXKLFFZKCBICOL-UHFFFAOYSA-N	n1c(c(Cc2cc(OBr)c(c(c2)OC)OC)cnc1N)N	INGREDIENT SUBSTANCE	chemical	5123efae-d9b2-41d6-b9cc-44e299f91e3f
000BPI4XCV	DIHEPTYLUNDECYL ADIPATE	155613-91-5				53660660		DTXSID40904619										C42H82O4	ATAJZVDXFMMOFG-UHFFFAOYSA-N	C(CCCC(OCC(CCCCCCC)CCCCCCCCC)=O)C(=O)OCC(CCCCCCC)CCCCCCCCC	INGREDIENT SUBSTANCE	chemical	9ab929af-d058-480c-a57e-a56829814a2a
000F949089	SPIROFYLLINE	98204-48-9		C74214		3086451	100000083807	DTXSID60243512								6195		C24H28N6O5	DSRGPEAMMDAUGF-UHFFFAOYSA-N	Cn1c(=O)n(C)c2c(n(CC(=O)N3CC4(CCN(CCc5ccccc5)CC4)OC3=O)cn2)c1=O	INGREDIENT SUBSTANCE	chemical	8b48557c-2eaf-43ae-ad74-e93f70a22129
000J930IO1	COBALTOUS STEARATE	1002-88-6	213-694-7			6451168		DTXSID601338028										2C18H35O2.Co	AMFIJXSMYBKJQV-UHFFFAOYSA-L	[Co+2].C(CCCCCCCCCCCCCCCCC)(=O)[O-].C(CCCCCCCCCCCCCCCCC)(=O)[O-]	INGREDIENT SUBSTANCE	chemical	15ab0f58-5ccc-4aa8-a63f-c9e1c917e885
000M2579QZ	MANGANESE 2-MERCAPTOBENZOTHIAZOLE	53404-58-3				90478345		DTXSID10109139										2C7H4NS2.Mn	BXFNTGUIMGORJY-UHFFFAOYSA-L	[Mn+2].[S-]c1sc2ccccc2n1.[S-]c1sc2ccccc2n1	INGREDIENT SUBSTANCE	chemical	e47943e8-b020-48a8-92da-f8a2fe0975e4
000N5814MR	4-CHLORO-3-(TRIFLUOROMETHYL)ANILINE	320-51-4	206-277-6			67574		DTXSID7059804										C7H5ClF3N	ASPDJZINBYYZRU-UHFFFAOYSA-N	FC(F)(F)c1c(ccc(N)c1)Cl	INGREDIENT SUBSTANCE	chemical	fba23ced-591c-4c01-bb79-cf5779b747ff
000QCM6HAL	ZAVEGEPANT HYDROCHLORIDE	1414976-20-7		C177056		134819878	300000028893										GH-196	C36H46N8O3.ClH	VQDUWCSSPSOSNA-RYWNGCACSA-N	N1(CCC(CC1)c2c([nH]c3ccccc3c2)=O)C(=O)N[C@@H](C(=O)N4CCN(CC4)C5CCN(CC5)C)Cc6cc7cn[nH]c7c(c6)C.Cl	INGREDIENT SUBSTANCE	chemical	0c0ad07c-725f-5f0c-6541-3714c453973b	000QCM6HAL
000TKM5BBQ	ABLUKAST	96566-25-5		C74132		57109	100000082325	DTXSID20869277								6441	AA-71	C28H34O8	FGGYJWZYDAROFF-UHFFFAOYSA-N	c1(c(CCC)c(ccc1C(C)=O)OCCCCCOc2c(cc3c(c2)OC(CC3)C(O)=O)C(C)=O)O	INGREDIENT SUBSTANCE	chemical	5050b438-26db-4d9e-8bfd-574ac371fbcb
000Z790X6I	LADENBERGIA MACROCARPA WHOLE								3RTRK		128325		1215741-2	21376	WCS-106854						INGREDIENT SUBSTANCE	structurallyDiverse	213a9c7d-5ef8-42c9-afa8-83013f85850d
0010R6H2XE	7-((2-AMINO-1-NAPHTHYL)AZO)-3-PHENYL-2-BENZOPYRONE	67906-30-3	267-699-4					DTXSID7028352										C25H17N3O2	WHDOBXLBYBWVMQ-BYYHNAKLSA-N	o1c2c(cc(c1=O)-c3ccccc3)ccc(c2)\N=N\c4c5c(cccc5)ccc4N	INGREDIENT SUBSTANCE	chemical	14f18a77-70ea-43a6-b858-de54360fd314
00174624E2	CHF-6333 CATION	1613620-10-2				76285164												C27H28F3N6O3	IHTRPSMRGYWUIM-HSZRJFAPSA-O	C(Cc1c(ccc(c1)C#N)[C@@H]2C(=C(N(c3n2c([nH]n3)=O)c4cc(ccc4)C(F)(F)F)C)C(=O)OC)[N+](C)(C)C	INGREDIENT SUBSTANCE	chemical	4fdbca12-714b-4e79-a04f-459ba758813f
0019FYD0QQ	3,4-DIBROMOBIPHENYL	60108-72-7				181262		DTXSID00866789										C12H8Br2	XIQSOBZINJQGKX-UHFFFAOYSA-N	c1c(-c2ccc(Br)c(Br)c2)cccc1	INGREDIENT SUBSTANCE	chemical	8e3d7628-de10-4d18-baee-fe404ad7fa2c
001A774R6Q	BONEFISH								65W5L	161121	54909										INGREDIENT SUBSTANCE	structurallyDiverse	7398e66d-2d27-4730-8a64-273a180624f8
001E35HGVF	MAGNOLOL	528-43-8			2562549	72300	100000176429	DTXSID0044076										C18H18O2	VVOAZFWZEDHOOU-UHFFFAOYSA-N	c1(-c2c(ccc(c2)CC=C)O)c(ccc(c1)CC=C)O	INGREDIENT SUBSTANCE	chemical	acdc6a6c-fcc9-4ebb-8448-194d6717c2db	001E35HGVF
001L2FE0M3	ALVESPIMYCIN	467214-20-6		C38142		5288674	100000127463	DTXSID00963646								8811		C32H48N4O8	KUFRQPKVAWMTJO-LMZWQJSESA-N	C=12C[C@H](C[C@H](OC)[C@@H]([C@H](\C=C(\[C@H](OC(=O)N)[C@H](/C=C\C=C(\C(NC(=CC(C1NCCN(C)C)=O)C2=O)=O)/C)OC)/C)C)O)C	INGREDIENT SUBSTANCE	chemical	bbbdded3-c1c6-4643-ac3c-5471aea845ea
001N5XW29X	TYPHONIUM FLAGELLIFORME WHOLE								59Y2R		458697		89233-1		WCS-209474						INGREDIENT SUBSTANCE	structurallyDiverse	2f624562-0085-4cf1-9a17-0c9e0b44709a
001O2254AC	ALPHAPRODINE	77-20-3	201-011-5	C83528	594	120738	100000087470	DTXSID4022575								1063		C16H23NO2	UVAZQQHAVMNMHE-XJKSGUPXSA-N	[C@@H]1(C)[C@](CCN(C1)C)(c2ccccc2)OC(CC)=O	INGREDIENT SUBSTANCE	chemical	fbef5425-8170-4542-b657-ac78120b44a1
001P21T3RG	ERYTHRINA SENEGALENSIS WHOLE								6GRYY		157649		494578-1	15765	WCS-2801013						INGREDIENT SUBSTANCE	structurallyDiverse	36225530-091c-4bce-9d03-251c5cef9639
0020414E5U	MINOCYCLINE HYDROCHLORIDE	13614-98-7	237-099-7	C47622	6979		100000091841	DTXSID8044545										C23H27N3O7.ClH	GLMUAFMGXXHGLU-VQAITOIOSA-N	[C@@]12(C(=C3C(c4c(ccc(c4C[C@]3(C[C@]1([C@@H](C(O)=C(C2=O)C(=O)N)N(C)C)[H])[H])N(C)C)O)=O)O)O.Cl	INGREDIENT SUBSTANCE	chemical	e83d5f4d-ea17-4c53-a200-dd0e2cb75b40	0020414E5U
002239IPE1	DESETHYLENE ARIPIPRAZOLE	1216394-63-6				56605109		DTXSID20717926										C21H25Cl2N3O2	JYRMMVXVCMXLIK-UHFFFAOYSA-N	c1ccc(c(c1Cl)Cl)NCCNCCCCOc2ccc3c(c2)NC(CC3)=O	INGREDIENT SUBSTANCE	chemical	4ba5e039-f6f8-4d9d-9cab-06aa4720c687
0022LFJ74Y	TARAXACUM OFFICINALE LEAF			C71842	1309287				54VX8	36213	50225	TAOF	254151-1		WCSCMP-2916959						INGREDIENT SUBSTANCE	structurallyDiverse	64c53466-3f20-4459-9411-2da07514cea2	0022LFJ74Y
00238AP6R9	TRICHLORMETHINE HYDROCHLORIDE	817-09-4	212-442-3			61220	100000084661	DTXSID6074835										C6H12Cl3N.ClH	VEAUDLLZYJVHRI-UHFFFAOYSA-N	Cl.N(CCCl)(CCCl)CCCl	INGREDIENT SUBSTANCE	chemical	a410f62d-80ac-49cc-b0c8-e9ed9bc71cfd
0023W2809K	BIS(TRIPROPYLTIN) OXIDE	1067-29-4	213-927-2			16682947		DTXSID7061437										C18H42OSn2	DZWGKMVDRPKMPD-UHFFFAOYSA-N	[Sn](O[Sn](CCC)(CCC)CCC)(CCC)(CCC)CCC	INGREDIENT SUBSTANCE	chemical	a198d524-dbc8-4631-a658-3c425238f29c
0025848ZTJ	METCONAZOLE, CIS-	115850-27-6				14556744		DTXSID201349170										C17H22ClN3O	XWPZUHJBOLQNMN-PBHICJAKSA-N	C(n1ncnc1)[C@]2(C(C)(C)CC[C@@H]2Cc3ccc(Cl)cc3)O	INGREDIENT SUBSTANCE	chemical	97223b8a-b9c5-4be0-8281-745fc924340c
0026F8BCCU	CHOLYLSARCOSINE SODIUM	165048-60-2				72941716												C27H44NO6.Na	VHVDQXUBFQWQAU-QPHXFTIQSA-M	[C@]12([C@]([C@]3([C@]([C@@]4([C@](C[C@H](O)CC4)([H])C[C@H]3O)C)([H])C[C@@H]1O)[H])(CC[C@@]2([C@@H](CCC(N(CC(=O)[O-])C)=O)C)[H])[H])C.[Na+]	INGREDIENT SUBSTANCE	chemical	6cc2dcf8-dabe-47ac-8f7a-641f8277b987
002CSZ80U7	SODIUM 3-(2-(4,5-DIHYDRO-2-OCTYL-1H-IMIDAZOL-1-YL)ETHOXY)PROPIONATE	56484-15-2	260-215-2			23692773		DTXSID1069110										C16H29N2O3.Na	ZNFTWFNXQBAHJI-UHFFFAOYSA-M	[Na+].C(OCCC(=O)[O-])CN1C(=NCC1)CCCCCCCC	INGREDIENT SUBSTANCE	chemical	b842523f-56f3-4e81-8a2d-dd4fe0735a08
002FR4N8OV	LAURETH-15	9002-92-0																			INGREDIENT SUBSTANCE	polymer	a3cc8e7a-ca59-4704-9d2b-0910175a3804	002FR4N8OV
002RK9L1FN	MICHELIA ALBA LEAF OIL			C159489	2043326						114509										INGREDIENT SUBSTANCE	structurallyDiverse	c8bf914e-6915-434e-a877-d52102a4b8cf	002RK9L1FN
002TQ9QNIP	DOXAZOSIN HYDROCHLORIDE, (S)-	70918-18-2				13089332												C23H25N5O5.ClH	AQAZIYFEPYHLHC-BDQAORGHSA-N	c1(nc(N)c2c(n1)cc(c(OC)c2)OC)N3CCN(C([C@H]4Oc5ccccc5OC4)=O)CC3.Cl	INGREDIENT SUBSTANCE	chemical	0ec21c28-b275-451b-94b2-d8c7d44283cb
00338G7O3S	NORTHERN KINGFISH WHOLE								3ZSF8	169276	8078										INGREDIENT SUBSTANCE	structurallyDiverse	5f390c43-1c6d-434c-bbe3-e4cb34d7b82b
00344T3G2P	CRA-0450 FREE BASE	388122-48-3				9829517												C22H19Cl2N3O	GMUZQONFKJHOEY-UHFFFAOYSA-N	C1CC(=CCN1c2cc(nc3c(cccc23)-c4c(cc(cc4)Cl)Cl)C)C(=O)N	INGREDIENT SUBSTANCE	chemical	13607f9f-4acc-4e02-97bc-695e1d390fe9
0035H8M4YL	HEPTAVERINE	54063-48-8		C73166		219118	100000083930	DTXSID50866395								1983		C18H25N	YZIDXWNNAXTCQH-UHFFFAOYSA-N	C1C2CC(C(C2)=C(CCN(C)C)c3ccccc3)C1	INGREDIENT SUBSTANCE	chemical	1f90412a-84b5-4745-986b-f672c7f33c07
0035OU92OP	PAULLINIA FUSCESCENS WHOLE								6TTG3	28693	1504194	PAFU2	784152-1	27033	WCSCMP-2543222						INGREDIENT SUBSTANCE	structurallyDiverse	be9dee60-ad11-48bd-baab-f8667decdb48
0037Y2U78J	PEG-15 HYDROGENATED LANOLIN	68648-27-1							4B9VF	552475	9940										INGREDIENT SUBSTANCE	structurallyDiverse	70976930-1040-47a6-91ea-6763afffbe23
0038LLQ2FO	BLUESPOTTED SPINEFISH, COOKED								6YN6Y	172342	225760										INGREDIENT SUBSTANCE	structurallyDiverse	2970f5a2-30a7-4a5a-898d-73f695782f63
00399V6E44	DESACETYLASPERULOSIDIC ACID	14259-55-3				12315350		DTXSID10931538										C16H22O11	ZVXWFPTVHBWJOU-YYFGDFGFSA-N	[C@@H]1([C@]2([C@@](C(=CO1)C(=O)O)([C@H](C=C2CO)O)[H])[H])O[C@H]3[C@H](O)[C@@H](O)[C@H](O)[C@H](O3)CO	INGREDIENT SUBSTANCE	chemical	746c6f3b-dc93-4275-bd9e-00a422c70835
003ABL14YC	BLUE TILAPIA WHOLE								74T3H	553308	47969										INGREDIENT SUBSTANCE	structurallyDiverse	70cf075c-a725-4db4-a90f-5730db213583	003ABL14YC
003D3IZ718	DODECYLCYCLOHEXANE	1795-17-1	217-273-9			15714		DTXSID3061974										C18H36	BLRBGKYYWDBAQQ-UHFFFAOYSA-N	C1CCCC(C1)CCCCCCCCCCCC	INGREDIENT SUBSTANCE	chemical	608978c4-cde2-4073-af4a-ebad8ddc083d
003I54IGWO	BROMINE BR-77	15765-39-6				177674		DTXSID90935756										Br	WKBOTKDWSSQWDR-OIOBTWANSA-N	[77Br]	INGREDIENT SUBSTANCE	chemical	320e9408-4292-4aab-be61-5a264139ca6a
003N66TS6T	RASAGILINE	136236-51-6		C66510	134748	3052776	100000089182	DTXSID3041112								7151	YY-124	C12H13N	RUOKEQAAGRXIBM-GFCCVEGCSA-N	N(CC#C)[C@H]1c2c(CC1)cccc2	INGREDIENT SUBSTANCE	chemical	c23f1de7-380d-4dcc-9bcd-4e7a8084b243	003N66TS6T
003Q5FW7CS	FERRIC SULFIDE	12063-27-3	234-367-5			160957	100000127597	DTXSID101045909										2Fe.3S	KAEAMHPPLLJBKF-UHFFFAOYSA-N	[Fe+3].[S-2].[Fe+3].[S-2].[S-2]	INGREDIENT SUBSTANCE	chemical	3b9b1a03-ac92-498c-9b9b-8f93ebc87f65
003RU5UO9K	AMMONIUM NONOXYNOL-30 SULFATE	31691-97-1					100000134799														INGREDIENT SUBSTANCE	polymer	7b5a8546-9706-4983-afc5-d1e009e6143f
003VPM353K	PROPINEB	12071-83-9	235-134-0			3032571		DTXSID1052741										C5H8N2S4.Zn	KKMLIVYBGSAJPM-UHFFFAOYSA-L	[Zn+2].N(C(=S)[S-])C(C)CNC([S-])=S	INGREDIENT SUBSTANCE	chemical	0943e5e3-cf69-4d74-9b2a-ea3321019793	003VPM353K
003X59ESM6	1,3,6,9-TETRACHLORODIBENZO-P-DIOXIN	71669-24-4				51375		DTXSID7074088										C12H4Cl4O2	QAUIRDIJIUMMEP-UHFFFAOYSA-N	c12c(Oc3c(ccc(c3O1)Cl)Cl)c(cc(c2)Cl)Cl	INGREDIENT SUBSTANCE	chemical	e3f42bff-1571-4f9e-9cc8-570aab4c3b30
004014XD9S	POTASSIUM 4-AMINOAZOBENZENE-4'-SULFONATE	85187-24-2	286-112-2					DTXSID10873161										C12H10N3O3S.K	AWSNBLMLYDFJLF-WPDLWGESSA-M	[K+].c1(ccc(cc1)/N=N/c2ccc(cc2)N)S(=O)(=O)[O-]	INGREDIENT SUBSTANCE	chemical	3ae9c4bf-ceff-45be-bed1-061dc65912b0
0040741VCN	7-METHYLURIC ACID	612-37-3	210-307-3			69160		DTXSID40210106										C6H6N4O3	YHNNPKUFPWLTOP-UHFFFAOYSA-N	[nH]1c(=O)[nH]c2[nH]c(=O)n(c2c1=O)C	INGREDIENT SUBSTANCE	chemical	a69ecb4a-4dcf-4f51-b621-21de5a087d06
00427X161I	SCH-28080	76081-98-6				108137		DTXSID10226971										C17H15N3O	PYKJFEPAUKAXNN-UHFFFAOYSA-N	c12c(cccn1c(c(n2)C)CC#N)OCc3ccccc3	INGREDIENT SUBSTANCE	chemical	e85e24d1-1113-4469-8125-69b63a8637cb
00435Z54H1	DIMETHYLAMINOPROPIONYLPHENOTHIAZINE	63834-04-8				113918		DTXSID50980424										C17H18N2OS	POZJNEBUHLZROM-UHFFFAOYSA-N	C(C(C)N(C)C)(=O)N1c2ccccc2Sc3ccccc13	INGREDIENT SUBSTANCE	chemical	7363a1bf-7a6c-40e7-9dc0-457a445cb093
00458B1N2I	RHYNCHOSPORA CORYMBOSA WHOLE								4SSZ4	40205	224692	RHCO4	220271-2	402870	WCS-261661						INGREDIENT SUBSTANCE	structurallyDiverse	58d3f829-4cc6-4de4-a7c4-e262fab8f8da
004F72P8F4	BETHANECHOL	674-38-4		C76039	19257	2370	100000076836	DTXSID5048398										C7H17N2O2	NZUPCNDJBJXXRF-UHFFFAOYSA-O	C(OC(C[N+](C)(C)C)C)(=O)N	INGREDIENT SUBSTANCE	chemical	6ac026de-bfa5-460a-b3f8-44099dc43cc7	004F72P8F4
004HXS4MNN	DEBIO-1452 TOSYLATE MONOHYDRATE	1047981-30-5				25029351		DTXSID30146743										C22H21N3O3.C7H8O3S.H2O	OUSNFNLWEQZRCQ-WRQJSNHTSA-N	c1cc(ccc1C)S(=O)(=O)O.c1ccc2c(c1)oc(c2C)CN(C(=O)/C=C/c3cc4c(nc3)NC(CC4)=O)C.O	INGREDIENT SUBSTANCE	chemical	40e841b7-e820-4d9d-928c-3c86f4797ca0
004T8726AU	DEXINDOPROFEN	53086-13-8	258-351-2	C77353		68700	100000083406	DTXSID101018148								5329		C17H15NO3	RJMIEHBSYVWVIN-NSHDSACASA-N	C1(=O)c2c(cccc2)CN1c3ccc(cc3)[C@@H](C(=O)O)C	INGREDIENT SUBSTANCE	chemical	eaed2d22-9387-40b8-8197-523b60941f5e
004U31C6CW	COLISTIN B HYDROGEN METHANESULFONATE					46224598												C57H108N16O28S5	DFSJNVZGJOIDRT-BJISPZADSA-N	N(C(=O)[C@@](NC(=O)[C@@H](NC(CCCCC(C)C)=O)CCNCS(=O)(=O)O)([C@H](O)C)[H])[C@H](C(N[C@H]1CCNC(=O)[C@@]([C@@H](C)O)([H])NC(=O)[C@@H](NC([C@H](CCNCS(=O)(=O)O)NC(=O)[C@@H](NC([C@@H](CC(C)C)NC([C@H](CCNCS(=O)(=O)O)NC1=O)=O)=O)CC(C)C)=O)CCNCS(=O)(=O)O)=O)CCNCS(=O)(=O)O	INGREDIENT SUBSTANCE	chemical	db76e6b6-410f-4dc7-b4bd-d7a25c2692d1
004U52MQ2J	FLOURENSIA THURIFERA WHOLE								6JB77				208203-1	206							INGREDIENT SUBSTANCE	structurallyDiverse	4b272c8c-5472-4656-9dde-cd1f45b9828a
005173PK6V	P-HYDROXY ROSIGLITAZONE	257883-22-0				9864316		DTXSID80432067										C18H19N3O4S	AGQGGZNSVNKGDU-UHFFFAOYSA-N	N1C(SC(C1=O)Cc2ccc(cc2)OCCN(c3ncc(cc3)O)C)=O	INGREDIENT SUBSTANCE	chemical	2d484b84-a8cb-4590-810a-ca159a6b6211
0051H268HK	PEG-6 CAPRAMIDE	64131-38-0				44151930															INGREDIENT SUBSTANCE	polymer	924b5967-16a2-4cfa-9d22-cf4cb4f9e324
0052R0FG2V	PACIFIC POMFRET WHOLE								693BN	170289	215352										INGREDIENT SUBSTANCE	structurallyDiverse	1b0ba366-8d1f-4c1e-a28a-be1a7451aeef
00541O72RY	ICD-1578	140653-02-7				577033												C19H17ClN2O4	NTIRQLXQCVZDJU-UHFFFAOYSA-N	N(C(=O)Nc1ccccc1)c2cc3c(c(c(oc3=O)OCCC)Cl)cc2	INGREDIENT SUBSTANCE	chemical	39c822ff-7135-42cc-b172-056d1e60b3d6
00543AP1JV	DELPHINIUM STAPHISAGRIA SEED				1309677						104301		711034-1	13475	WCSCMP-2760416						INGREDIENT SUBSTANCE	structurallyDiverse	b5a189b4-e301-4abf-b5f8-a3e9b6ab41cd	00543AP1JV
005441MVKF	4-(BENZOYLAMINO)BENZENEACETIC ACID	5897-65-4				5174056		DTXSID90207708										C15H13NO3	LTXKTVPZMGKIPN-UHFFFAOYSA-N	c1(ccc(NC(c2ccccc2)=O)cc1)CC(O)=O	INGREDIENT SUBSTANCE	chemical	5ad7e8a8-b6ec-44aa-9c81-aae8de3635b7
005443R93J	TRANSFERRIN ALDIFITOX R EPIMER																				INGREDIENT SUBSTANCE	protein	6bf2d6b0-5667-4d89-a29a-6e190ef61620
0056KS5787	PROPYLBENZILYLCHOLINE MUSTARD	36167-80-3				37396		DTXSID90189732										C21H26ClNO3	ADUIJCCNUGTGDH-UHFFFAOYSA-N	C(c1ccccc1)(c2ccccc2)(C(OCCN(CCC)CCCl)=O)O	INGREDIENT SUBSTANCE	chemical	38ba7cf8-c445-4f0c-a9de-420ab1c8664d
0057334FAB	PPG-20 METHYL GLUCOSE ETHER DISTEARATE	93821-74-0			1373204			DTXSID401041720													INGREDIENT SUBSTANCE	polymer	1fe9cd8a-61fe-4933-93f5-beeae51fede3	0057334FAB
0057VRD75N	ZINC PICRATE NONAHYDRATE	1041319-67-8			1546361	71587912		DTXSID60146312										2C6H2N3O7.Zn.9H2O	SQJSSHPWISSGPL-UHFFFAOYSA-L	[Zn+2].O.c1(c(c(cc([N+]([O-])=O)c1)[N+]([O-])=O)[O-])[N+]([O-])=O.O.O.O.O.O.O.O.O.c1(c(c(cc(c1)[N+]([O-])=O)[N+]([O-])=O)[O-])[N+]([O-])=O	INGREDIENT SUBSTANCE	chemical	bee09f24-0496-4c5c-a609-c64e30974dbd	0057VRD75N
0058X7264T	PACHYGONE OVATA WHOLE								4BSB9		461616		581224-1	418434	WCSCMP-2547137						INGREDIENT SUBSTANCE	structurallyDiverse	73412f7d-481b-419c-b80d-76cc700149d1
005990WHZZ	DEOXYCHOLIC ACID	83-44-3	201-478-5	C81042	3194	222528	100000079520	DTXSID0042662								9540	BC-35	C24H40O4	KXGVEGMKQFWNSR-LLQZFEROSA-N	[C@]12([C@]([C@@]3(CC[C@]4([C@@]([C@]3(C[C@@H]1O)[H])(CC[C@@H](O)C4)C)[H])[H])(CC[C@@]2([C@@H](CCC(=O)O)C)[H])[H])C	INGREDIENT SUBSTANCE	chemical	26792403-f64c-44d2-a21a-e8d124b34f19	005990WHZZ
005B24W9YP	ANCREMONAM TRIHYDRATE	2091840-43-4				131635037												C16H18N6O10S2.3H2O	HPJNLHTVDWIRLU-SVLIDPBPSA-N	Nc1nc(cs1)/C(/C(=O)N[C@H]2[C@@H](CN3CCOC3=O)N(S(O)(=O)=O)C2=O)=N/OC4(CC4)C(O)=O.O.O.O	INGREDIENT SUBSTANCE	chemical	62a4b1f2-4f05-4e54-a2cb-0a6b31019067
005ICF6L27	LYCOPODIUM CLAVATUM WHOLE			C72535					B8WPC	17024	3252	LYCL	304307-2	431024	WCSCMP-2930222						INGREDIENT SUBSTANCE	structurallyDiverse	f1bf0f6d-add7-4fb7-bf94-b30f4c3c0563	005ICF6L27
005K9R2XVJ	ETHYL (2-(4-((CYCLOHEXYLCARBAMOYL)SULFAMOYL)PHENYL)ETHYL)CARBAMATE	13554-93-3				71315774		DTXSID00159461										C18H27N3O5S	OIJHHAAHXNZKKC-UHFFFAOYSA-N	C(NCCc1ccc(cc1)S(=O)(=O)NC(NC2CCCCC2)=O)(=O)OCC	INGREDIENT SUBSTANCE	chemical	f908cece-db3a-43f3-92e7-47f55a20c108
005MIM19QV	QUINEZAMIDE	77197-48-9		C76488		3052771	100000080297	DTXSID90227946								5784		C13H12N4O	JTIDKHDQCMBOEG-UHFFFAOYSA-N	C(C)(=O)Nc1cnn2c(nc3ccccc3c21)C	INGREDIENT SUBSTANCE	chemical	9acf3655-bc80-4b1f-81b5-2d82ed8cc8b5
005MKH0F6D	PROXIFEZONE	34427-79-7	252-013-8	C81493		76965882	100000080840	DTXSID10955976								2937		C22H29NO2.C19H20N2O2	CSCJLERKCQBWJV-MYXGOWFTSA-N	C(N(C)C)[C@@H](C)[C@](Cc1ccccc1)(OC(=O)CC)c2ccccc2.C(C)CCC1C(=O)N(c2ccccc2)N(c3ccccc3)C1=O	INGREDIENT SUBSTANCE	chemical	0d4207ba-e7db-4682-af98-1903ab087a9a	005MKH0F6D
005SYP50G5	NEOSTIGMINE BROMIDE	114-80-7	204-054-8	C76612	82055	8246	100000092016	DTXSID9041075								401		C12H19N2O2.Br	LULNWZDBKTWDGK-UHFFFAOYSA-M	C(Oc1cc([N+](C)(C)C)ccc1)(N(C)C)=O.[Br-]	INGREDIENT SUBSTANCE	chemical	836715f1-86bb-4d83-9c23-da41e1d72ef0
005XSV4O0H	3-((11-ETHYL-12-PHENYL-6H-DIBENZO(B,F)THIOCIN-3-YL)OXY)-1,2-PROPANEDIOL					3070123												C26H26O3S	AVLURXTUGTUGMU-ROMGYVFFSA-N	c1c2CSc3cc(OCC(O)CO)ccc3/C(/c4ccccc4)=C(/CC)\c2ccc1	INGREDIENT SUBSTANCE	chemical	ef1e4eb5-2d6b-4b53-bc59-7101d983d5fd
00620A680W	2,2',3,3',4,4',5,6'-OCTABROMOBIPHENYL	69278-61-1				155279		DTXSID20219339										C12H2Br8	MOIDFYBXINJWHO-UHFFFAOYSA-N	c1(Br)c(-c2cc(Br)c(Br)c(Br)c2Br)c(Br)c(Br)c(Br)c1	INGREDIENT SUBSTANCE	chemical	a0ce270d-0ae8-4572-acf5-95865b544e18
0063SJ21TG	RAUNESCINE	117-73-7				251566		DTXSID00922238										C31H36N2O8	UGMYHMZSPHJQHL-UTYXIPFNSA-N	C([C@@H]1[C@@H](O)[C@H](OC(c2cc(OC)c(OC)c(OC)c2)=O)C[C@@]3([H])[C@]1([H])C[C@@]4([H])N(C3)CCc5c6ccccc6[nH]c54)(=O)OC	INGREDIENT SUBSTANCE	chemical	8400378c-ec52-4586-bf03-a250e663e2c5
00640UF4ZM	9,10-EPOXYSTEARIC ACID	2443-39-2	219-477-3					DTXSID90866879													INGREDIENT SUBSTANCE	mixture	e470d48c-e739-4e97-96d0-4cee5f44cca5
0066WLJ02E	HUMAN ENDOTHELIN-3	117399-93-6						DTXSID30585153													INGREDIENT SUBSTANCE	protein	d239fb58-9c73-4899-964a-d9b1dce8d63a
006A6A2YSO	TRITYL CANDESARTAN CILEXETIL	170791-09-0	605-586-7			11029254		DTXSID901308612										C52H48N6O6	MOHQWFWIPOOTGV-UHFFFAOYSA-N	c1(nc2c(n1Cc3ccc(cc3)-c4c(cccc4)-c5nnnn5C(c6ccccc6)(c7ccccc7)c8ccccc8)c(ccc2)C(=O)OC(C)OC(=O)OC9CCCCC9)OCC	INGREDIENT SUBSTANCE	chemical	56089256-997c-464e-ab13-358c4d1260c5
006FKQ96T3	M-TOLUIDINE	108-44-1	203-583-1			7934	300000053496	DTXSID1026792										C7H9N	JJYPMNFTHPTTDI-UHFFFAOYSA-N	c1c(cccc1N)C	INGREDIENT SUBSTANCE	chemical	11812eb4-fe50-4cf1-95e1-ea4ddc074ed3
006H22D6PZ	AMBROSIA TENUIFOLIA WHOLE								CPQF	36519	1532261	AMTE5	176136-1	403696	WCSCMP-3119366						INGREDIENT SUBSTANCE	structurallyDiverse	4ce0b37c-a85a-4461-90fe-79615889b2a2	006H22D6PZ
006N6854T9	DIHYDROXYETHYL CETYL GLYCINATE	100550-12-7				92135824												C22H45NO4	VHHDBPLRRFAWCJ-UHFFFAOYSA-N	C(C[N+](CC(=O)[O-])(CCO)CCO)CCCCCCCCCCCCCC	INGREDIENT SUBSTANCE	chemical	374cac20-3c93-46a5-ae8e-7b19abb43f38
0072NN74TN	DIBUTYL PHOSPHATE	107-66-4	203-509-8			7881		DTXSID3040728										C8H19O4P	JYFHYPJRHGVZDY-UHFFFAOYSA-N	O(P(OCCCC)(O)=O)CCCC	INGREDIENT SUBSTANCE	chemical	5029b6b6-19fe-441d-a19e-564fbd1fa895
0074597P6R	CAMPHENE, (+)-	5794-03-6	227-336-2			92221		DTXSID10872336										C10H16	CRPUJAZIXJMDBK-DTWKUNHWSA-N	C1C[C@H]2C(C([C@@H]1C2)=C)(C)C	INGREDIENT SUBSTANCE	chemical	ab324ad8-9604-4cda-aad7-ac465dbbf178
0078AU906Y	N-(2-OLEAMIDOETHYL)-LINOLEAMIDE	14990-62-6				72941508												C38H70N2O2	ATOADJARINWOSC-LTEAFHAISA-N	C(CCCCCCC/C=C\C/C=C\CCCCC)(=O)NCCNC(CCCCCCC/C=C\CCCCCCCC)=O	INGREDIENT SUBSTANCE	chemical	c5d9a487-644c-46ca-bd91-c3b4b65ce0cb
0079MEB8ZY	KIGELIA AFRICANA WHOLE								99NTN	506043	70070	KIAF	109874-1	70392	WCS-317427						INGREDIENT SUBSTANCE	structurallyDiverse	6f981b96-aa23-47a4-9438-48a0d3108a2b
007C07V77Z	BIBENZYL	103-29-7	203-096-4			7647		DTXSID8041668										C14H14	QWUWMCYKGHVNAV-UHFFFAOYSA-N	c1(CCc2ccccc2)ccccc1	INGREDIENT SUBSTANCE	chemical	8ca88832-91a3-4367-8156-b6b2109f59b3
007H7H9S1E	POA SECUNDA WHOLE								4KMRQ	41103	105481	POSE	329501-2	29004							INGREDIENT SUBSTANCE	structurallyDiverse	aa371935-332e-41bd-a5cb-243c5f39084b
007KG0HTO5	TECHNETIUM TC-99M FERPENTETATE					76971971	100000092192											C14H23N3O10.C6H8O6.Fe.Tc	LDVQRVOHMMYEBK-BNVFFUDCSA-N	C=1(C(=O)O[C@]([C@@H](O)CO)(C1O)[H])O.C(O)(=O)CN(CC(O)=O)CCN(CC(O)=O)CCN(CC(O)=O)CC(O)=O.[Fe].[99Tc]	INGREDIENT SUBSTANCE	chemical	42d97f3b-0a6d-41f3-b15b-763d5077807c
007M15U845	1,3-BUTYLENE GLYCOL MONOMYRISTATE	68795-66-4																			INGREDIENT SUBSTANCE	mixture	821f62c8-1795-4f44-96bf-4dd53130ef48
007OLM568L	ISOCONAZOLE NITRATE, (S)-					66666686												C18H14Cl4N2O.HNO3	NNGQLSIGRSTLLU-GMUIIQOCSA-N	c1ccc(c(CO[C@H](Cn2cncc2)c3ccc(cc3Cl)Cl)c1Cl)Cl.[N+](O)(=O)[O-]	INGREDIENT SUBSTANCE	chemical	c2cfff51-e502-4e93-9c32-6cf999d8fbda
007OPM071E	TAGETES CAMPANULATA WHOLE								54JQ5		169605		330061-2	415577	WCSCMP-3119180						INGREDIENT SUBSTANCE	structurallyDiverse	aab801ad-e2d8-4d63-a4ef-f8d7692c850f
007QF56M4D	TIPROPIDIL	70895-45-3		C84216		72176	100000077262	DTXSID50867963								4852		C20H35NO2S	ZAPDURRCHSKKKK-UHFFFAOYSA-N	C(C(CNCCCCCCCC)O)Oc1ccc(cc1)SC(C)C	INGREDIENT SUBSTANCE	chemical	90204b88-de71-4af7-bebe-1b8ff6e9a4c8
007X4XXS71	N-PHENYL-P-PHENYLENEDIAMINE	101-54-2	202-951-9			7564	100000125957	DTXSID7025895										C12H12N2	ATGUVEKSASEFFO-UHFFFAOYSA-N	c1cc(ccc1N)Nc2ccccc2	INGREDIENT SUBSTANCE	chemical	8f550386-5ade-40c1-85b5-98f85426b595
007Y6OZQ0O	TETRAMELES NUDIFLORA WHOLE								55P5X		34299		316103-1	451044	WCSCMP-2433164						INGREDIENT SUBSTANCE	structurallyDiverse	5cbeddb9-4407-4211-abd9-4a83f9912652
007ZV40OLE	QUINTERENOL, (S)-					3246660												C14H18N2O2	RSDQHEMTUCMUPQ-CYBMUJFWSA-N	c12c(ccc(c1nccc2)O)[C@@H](CNC(C)C)O	INGREDIENT SUBSTANCE	chemical	0a97c61d-230c-4a3f-a75e-9c09bee23548
0083BRI2A7	OXOFLUOXYMESTERONE	465-69-0				10065		DTXSID90196860										C20H27FO3	YUMWOIMGKYOLOA-MWTXUKJESA-N	[C@]12([C@]([C@]3([C@](CC1=O)([C@@](C)(O)CC3)C)[H])(CCC=4[C@@]2(CCC(C4)=O)C)[H])F	INGREDIENT SUBSTANCE	chemical	29814c12-55b8-44a1-9eac-7b4d4c805e80
0084XV5Z4C	8-ACETYL-4-METHYLUMBELLIFERONE	2555-29-5				5324648		DTXSID30180243										C12H10O4	WZOMQVFUPMLOGT-UHFFFAOYSA-N	c12c(c(cc(o1)=O)C)ccc(c2C(C)=O)O	INGREDIENT SUBSTANCE	chemical	c9d04643-eb96-4a62-9048-3b669f3a751b
00865O20QZ	2,3,4,4',5,6-HEXACHLOROBIPHENYL	41411-63-6				63077		DTXSID8074150										C12H4Cl6	BTOCFTAWZMMTNB-UHFFFAOYSA-N	c1c(-c2c(Cl)c(Cl)c(Cl)c(Cl)c2Cl)ccc(Cl)c1	INGREDIENT SUBSTANCE	chemical	e5ec15a1-407c-4051-8781-60f964892174
008803351S	CYCLOPROPANECARBOXYLIC ACID	1759-53-1	217-162-5			15655		DTXSID1040665										C4H6O2	YMGUBTXCNDTFJI-UHFFFAOYSA-N	C1(C(O)=O)CC1	INGREDIENT SUBSTANCE	chemical	8dcf27af-9844-4fa5-b245-26448c95d981
0088043RDR	AGAVE TEQUILANA WHOLE			C72229					5TQNM	505876	386106	AGTE7	6729-2	1738							INGREDIENT SUBSTANCE	structurallyDiverse	23a7430a-7451-4da9-8051-f67c5f2ef407
00891WM9X6	ALTERNANTHERA NODIFLORA WHOLE												59266-1	401522	WCSCMP-2631315						INGREDIENT SUBSTANCE	structurallyDiverse	91a0bcb2-578a-4a9c-9ddc-97e9c1a48c96
0089IC5K88	AZELNIDIPINE, (R)-	722455-08-5				9873077												C33H34N4O6	ZKFQEACEUNWPMT-MUUNZHRXSA-N	C1N(CC1OC(C=2[C@H](c3cc([N+]([O-])=O)ccc3)C(C(=O)OC(C)C)=C(NC2N)C)=O)C(c4ccccc4)c5ccccc5	INGREDIENT SUBSTANCE	chemical	e54ddb5d-d8bf-42b6-90a1-9d4bab0f62c9
008B4980NR	LONGNOSED CHIMERA, COOKED								6LFS7	161029											INGREDIENT SUBSTANCE	structurallyDiverse	17b9a57e-f170-4083-8b37-f421cfa23963
008I18L54T	PECTIS ANGUSTIFOLIA WHOLE								769CG	38176	1477633	PEAN	236553-1	455496	WCSCMP-3118839						INGREDIENT SUBSTANCE	structurallyDiverse	94b991fc-6f9a-4243-8d39-7a2e5212c1c6
008JZJ6NVX	2-DIBENZOFURANAMINE	3693-22-9				19405		DTXSID4039239										C12H9NO	FFYZMBQLAYDJIG-UHFFFAOYSA-N	Nc1cc2c3c(oc2cc1)cccc3	INGREDIENT SUBSTANCE	chemical	5a707deb-7930-4b8c-8b42-782766372482
008LR748FI	2-HYDROXY-3-METHOXYBENZALDEHYDE	148-53-8	205-715-3			8991		DTXSID5022011										C8H8O3	JJVNINGBHGBWJH-UHFFFAOYSA-N	c1(c(c(ccc1)C=O)O)OC	INGREDIENT SUBSTANCE	chemical	a0aa1aa1-3996-485d-b6a8-666d3ef51e5c
008PEK497F	GENTIANA TRIFLORA ROOT								3FMYL		55190		369055-1	17429	WCSCMP-2821721						INGREDIENT SUBSTANCE	structurallyDiverse	51a3f93d-8822-4938-85cc-0bd3c2726ec4
008PUV3986	MECLIZINE MONOHYDROCHLORIDE	410538-37-3				92303	100000092183											C25H27ClN2.ClH	GJNMJOHYRWHJQB-UHFFFAOYSA-N	N1(C(c2ccc(cc2)Cl)c3ccccc3)CCN(CC1)Cc4cc(C)ccc4.Cl	INGREDIENT SUBSTANCE	chemical	f172d54e-06aa-405b-a630-2aa6973f73db
008W2KH70E	CHLOROPHYLL C1	18901-56-9				71587027		DTXSID501024113										C35H30N4O5.Mg	DGNIJJSSARBJSH-QIEHNWLWSA-L	C1(=O)[C@H](C(OC)=O)c2c3nc(cc4[n-]c(cc5nc(cc6[n-]c2c1c6C)C(CC)=C5C)c(C=C)c4C)C(C)=C3/C=C/C(O)=O.[Mg+2]	INGREDIENT SUBSTANCE	chemical	a9749957-d8aa-4de3-a313-9e849e01331d
008Y1C20O9	FORSYTHIA VIRIDISSIMA WHOLE									32963	205691	FOVI	608903-1	311391	WCS-369455						INGREDIENT SUBSTANCE	structurallyDiverse	e778f4a1-147d-483b-847e-2ca73c66008c
00913NLT2G	CANARIUM ASPERUM WHOLE								QJGB				127277-1	434939	WCSCMP-2695799						INGREDIENT SUBSTANCE	structurallyDiverse	97e104bc-3c47-4d05-897a-1899f414fe71
0091WH7STF	THIDIAZURON	51707-55-2	257-356-7			40087		DTXSID0032651										C9H8N4OS	HFCYZXMHUIHAQI-UHFFFAOYSA-N	c1(NC(Nc2cnns2)=O)ccccc1	INGREDIENT SUBSTANCE	chemical	e698b9c3-c5f7-4d55-871a-403b4925472d
009565ENH7	DIMETHYL 5-OXO-5,6-DIHYDROPYRAZOLO(1,5-C)QUINAZOLINE-1,2-DICARBOXYLATE	41940-24-3				135401800		DTXSID70962085										C14H11N3O5	UTKODRSJSBALCZ-UHFFFAOYSA-N	n12c(c(C(=O)OC)c(n1)C(=O)OC)c3ccccc3[nH]c2=O	INGREDIENT SUBSTANCE	chemical	0b905d1f-af22-4545-b0af-ff80744146c8
009720W97U	3-BUTYL-4-AMINOBIPHENYL	389104-61-4				24835781		DTXSID901027995										C16H19N	UMGSSWXSBGBJIT-UHFFFAOYSA-N	Nc1c(CCCC)cc(-c2ccccc2)cc1	INGREDIENT SUBSTANCE	chemical	99ff994c-8d2d-45b8-869c-2a73f95f3f32
00978E5H3R	NS-102	136623-01-3				5282252		DTXSID30159858										C12H11N3O4	SCDBMLHUXJBJSS-UHFFFAOYSA-N	C/1(\C(Nc2c1cc(c3CCCCc23)[N+](=O)[O-])=O)=N\O	INGREDIENT SUBSTANCE	chemical	027de66d-43c5-448d-8d6e-28c6e7f105d1
009954O7PB	VM4-037	1071470-72-8				59552698												C26H29FN6O7S2	QGYZPMXIVNIGKA-GMAHTHKFSA-N	FCCOc1ccc(C[C@H](NC(=O)[C@@H](n2cc(COc3ccc4c(c3)sc(S(N)(=O)=O)n4)nn2)C(C)C)C(O)=O)cc1	INGREDIENT SUBSTANCE	chemical	aa329503-53e4-46ea-8953-f1ebade682df
0099V49P8N	FICUS SAUSSUREANA WHOLE								6HY3C		309296		853644-1	417965	WCSCMP-2812202						INGREDIENT SUBSTANCE	structurallyDiverse	75b463b4-5685-4409-9331-93761e88b2e0
0099V88160	INDIUM TRIBROMIDE	13465-09-3	236-692-8			26046		DTXSID5065485										3Br.In	JKNHZOAONLKYQL-UHFFFAOYSA-K	[In+3].[Br-].[Br-].[Br-]	INGREDIENT SUBSTANCE	chemical	64c710ae-3ebc-401e-a5cc-610cd18e5ede
009CC7ZUTQ	CUSCUTA CAMPESTRIS WHOLE								32LNF	30721	132261	CUCA2	72786-2	311577	WCS-485281						INGREDIENT SUBSTANCE	structurallyDiverse	ea571094-989c-41db-aa29-23e8a7022ebd
009I1TO9N5	DISODIUM OXALOACETATE	300-01-6	206-086-8			164577	300000055798	DTXSID10889424										C4H2O5.2Na	ZNIQEYASWPYCBW-UHFFFAOYSA-L	C(C([O-])=O)(=O)CC([O-])=O.[Na+].[Na+]	INGREDIENT SUBSTANCE	chemical	4e80510d-95f9-48ec-bc58-a86d19768566
009L92D6OC	MECHLORETHAMINE OXIDE HYDROCHLORIDE	302-70-5		C628		9334	100000084712	DTXSID0023375										C5H11Cl2NO.ClH	SYNHCENRCUAUNM-UHFFFAOYSA-N	[N+](CCCl)(CCCl)(C)[O-].Cl	INGREDIENT SUBSTANCE	chemical	e79d69b6-1cce-4993-ba38-f8d19f849f61
009OMI967N	AZ-23	915720-21-7				16097523		DTXSID10238635										C17H19ClFN7O	LBVKEEFIPBQIMD-JTQLQIEISA-N	c1(nc(c(cn1)Cl)Nc2n[nH]c(c2)OC(C)C)N[C@@H](C)c3ccc(cn3)F	INGREDIENT SUBSTANCE	chemical	026dd1ec-d6aa-4710-9c69-239d8404ab64
009RI221TG	RICE OIL GLYCERETH-8 ESTERS									41976	4530	ORSA	316812-2	26077	WCS-426698						INGREDIENT SUBSTANCE	structurallyDiverse	1e7b762c-1801-4d1d-872a-2867544df2b4
009TF79759	ALOE VOLKENSII WHOLE								C47D	950810	1593115		530037-1	313080	WCS-298141						INGREDIENT SUBSTANCE	structurallyDiverse	af97968c-f656-4562-bb46-197366a76034
00A64ZX8NB	FLORASULAM	145701-23-1				11700495		DTXSID7044340										C12H8F3N5O3S	QZXATCCPQKOEIH-UHFFFAOYSA-N	n1n2c(ncc(c2nc1S(Nc3c(cccc3F)F)(=O)=O)F)OC	INGREDIENT SUBSTANCE	chemical	80756b42-1350-4bd0-81d5-a6a0cfc3fcd6
00A9JB14O6	.BETA.-D-GLUCOURONIC ACID	23018-83-9			2569975	441478		DTXSID801336828										C6H10O7	AEMOLEFTQBMNLQ-QIUUJYRFSA-N	O[C@H]1[C@H](O)[C@@H](O)[C@H](O)[C@@H](C(O)=O)O1	INGREDIENT SUBSTANCE	chemical	a260d322-def8-44e3-9ffd-990df20eaaec	00A9JB14O6
00AGK7XR9E	3-PROPYL-1,1,2,2-CYCLOPROPANETETRACARBONITRILE	90771-89-4				263776		DTXSID90238259										C10H8N4	JRUVRPIGBHDROS-UHFFFAOYSA-N	C1(C(C#N)(C#N)C1CCC)(C#N)C#N	INGREDIENT SUBSTANCE	chemical	76fc9ba4-babb-4b28-8473-633ac802dfac
00ALI1GAY2	Y-33075	199433-58-4				9810884		DTXSID50173718										C16H16N4O	JTVBXQAYBIJXRP-SNVBAGLBSA-N	c1cc(ccc1[C@@H](C)N)C(Nc2ccnc3c2cc[nH]3)=O	INGREDIENT SUBSTANCE	chemical	f84d53c5-7da6-47d3-8940-123d77977a00
00AOG6IRLE	HEDYCHIUM FLAVESCENS WHOLE								3JZPH	42397	97746	HEFL5	796848-1	18580	WCS-248136						INGREDIENT SUBSTANCE	structurallyDiverse	ea0ec7a9-e575-4298-812c-1fc9e79db5a0	00AOG6IRLE
00AZ53Z27P	ST-39008	13590-98-2				53307389												C14H13Cl2N5.ClH	HEWJYBHXNHZDOY-UHFFFAOYSA-N	Cl.N(c1ccc(Cl)cc1)C(NC(Nc2ccc(Cl)cc2)=N)=N	INGREDIENT SUBSTANCE	chemical	7e11d403-4a89-4bd3-86a1-8ad5ac00ceed
00BCY677OT	OXAMNIQUINE, (-)-	119678-90-9																C14H21N3O3	XCGYUJZMCCFSRP-UHFFFAOYSA-N	[N+](c1cc2NC(CNC(C)C)CCc2cc1CO)([O-])=O	INGREDIENT SUBSTANCE	chemical	057a744c-3bca-4890-8bf6-a1fa051bb69f
00BH33GNGH	CADMIUM	7440-43-9	231-152-8	C44348	1362694	23973	300000008080	DTXSID1023940										Cd	BDOSMKKIYDKNTQ-UHFFFAOYSA-N	[Cd]	INGREDIENT SUBSTANCE	chemical	daf43758-ef5b-451a-8c36-8fe4480b235c	00BH33GNGH
00BT03FSO2	CAPRYLOCAPROYL POLYOXYLGLYCERIDES 8	361459-38-3			1543773		300000056670														INGREDIENT SUBSTANCE	polymer	2e79ed73-fd2a-4f64-af53-b38c276e70d0	00BT03FSO2
00C01APN10	.ALPHA.-N-ACETYL-D-GALACTOSAMINE	14215-68-0				84265		DTXSID70884733										C8H15NO6	OVRNDRQMDRJTHS-CBQIKETKSA-N	O[C@@H]1[C@H](NC(C)=O)[C@@H](O)[C@@H](O)[C@@H](CO)O1	INGREDIENT SUBSTANCE	chemical	44f63bfd-702c-4f13-a831-ea86e4b4751a
00C2W8NVII	PPG-30 CETYL ETHER	9035-85-2			2002065																INGREDIENT SUBSTANCE	polymer	3cbc4e2e-62f7-4049-b339-c2b5f623ebd1	00C2W8NVII
00C380UHNL	ETHYL HEXYL KETONE	925-78-0	213-125-2			61235		DTXSID1061289										C9H18O	IYTXKIXETAELAV-UHFFFAOYSA-N	C(CCCCCC)(CC)=O	INGREDIENT SUBSTANCE	chemical	e69a8381-2134-4ebb-b324-3b090a8b7b26
00C450511S	DALBERGIELLA NYASAE WHOLE								33ZBH		54458		490528-1	436049	WCS-2755974						INGREDIENT SUBSTANCE	structurallyDiverse	481914b6-e3e3-4bf5-a7e7-bbcb6dccdcaa
00CL952Z5H	CALIFORNIA FLYINGFISH								5Y3JX	616685	307590										INGREDIENT SUBSTANCE	structurallyDiverse	ff6edb91-5987-44f7-bf1d-5dab58be53d2
00CR8124AS	ENGLISH SOLE				974140				4DRYX	172921	172659										INGREDIENT SUBSTANCE	structurallyDiverse	4f9e749d-ea63-433a-85c1-136593a2272b	00CR8124AS
00DPD30SOY	AMSACRINE	51264-14-3	257-094-3	C240	739	2179	100000091914	DTXSID4022604								4864		C21H19N3O3S	XCPGHVQEEXUHNC-UHFFFAOYSA-N	c1(Nc2c(cc(NS(=O)(=O)C)cc2)OC)c3c(cccc3)nc4c1cccc4	INGREDIENT SUBSTANCE	chemical	80f93e6f-d18f-437e-a48a-459b6f9f1c0b
00EED65INL	ANCAROLOL	75748-50-4		C73014		170339	100000086941	DTXSID50868379								5163		C18H24N2O4	XBRNQRFNEAHCPR-UHFFFAOYSA-N	c1coc(C(=O)Nc2c(cccc2)OCC(CNC(C)(C)C)O)c1	INGREDIENT SUBSTANCE	chemical	ceba931a-244f-4331-b493-76a1303c03d5
00FEV085WX	SAPHENAMYCIN, (+)-	81645-10-5				102115558												C23H18N2O5	AXHGAUSFRHOIGV-ZDUSSCGKSA-N	C(c1c(O)cccc1C)(O[C@H](c2c3nc4c(nc3ccc2)c(C(=O)O)ccc4)C)=O	INGREDIENT SUBSTANCE	chemical	78fd55a8-ac5e-482e-94f1-b1cedbb1d927
00FN6IH15D	NORTRIPTYLINE HYDROCHLORIDE	894-71-3	212-973-0	C704	203130	13468	100000085743	DTXSID2045109										C19H21N.ClH	SHAYBENGXDALFF-UHFFFAOYSA-N	C1(c2c(CCc3c1cccc3)cccc2)=CCCNC.Cl	INGREDIENT SUBSTANCE	chemical	33e01192-a975-401e-ac6d-778b426d475a	00FN6IH15D
00G939C83O	3-HYDROXYQUINIDINE	53467-23-5				13217486		DTXSID601024742										C20H24N2O3	BSRUJCFCZKMFMB-LGWHJFRWSA-N	[N@@]12[C@@]([C@H](c3c4c(ccc(c4)OC)ncc3)O)(C[C@@H]([C@](C1)(C=C)O)CC2)[H]	INGREDIENT SUBSTANCE	chemical	004b33fb-56ac-48f9-abfd-a543dc50e607
00GG7UT6PL	CHICKEN SKIN, COOKED								3F72J	176086	9031										INGREDIENT SUBSTANCE	structurallyDiverse	2a8b5570-9d86-4fdb-85c1-4743f7b964ae	00GG7UT6PL
00GYM12XJJ	N-ACETOXY-N-ACETYL-4-AMINODIPHENYL THIOETHER	116505-02-3				146617		DTXSID00151405										C16H15NO3S	RQCGYFGYSRBVDU-UHFFFAOYSA-N	S(c1ccc(cc1)N(OC(=O)C)C(=O)C)c2ccccc2	INGREDIENT SUBSTANCE	chemical	115dda26-675b-44f6-a3c3-0cce35d9cc84
00H4Z3YXWE	PROPAZONE SODIUM	5807-98-7				23679256		DTXSID70973651										C9H14NO3.Na	RWSPMSBFOUJIRB-UHFFFAOYSA-M	C(C1(OC(=O)[N-]C1=O)CCC)CC.[Na+]	INGREDIENT SUBSTANCE	chemical	6c2f5410-d3b1-4c95-82d9-bbf063e3740b
00H8JMZ1ZT	GLAFENINE HYDROCHLORIDE, (R)-					76969326												C19H17ClN2O4.ClH	CEUMONXVSJOJIH-BTQNPOSSSA-N	c1(C(OC[C@H](O)CO)=O)c(Nc2c3c(cc(cc3)Cl)ncc2)cccc1.Cl	INGREDIENT SUBSTANCE	chemical	2e5ea39a-9fdc-4a46-8c9c-cd1a9314c9cf
00HPQ7674K	MERCURY OLEATE	1191-80-6	214-741-4			6433251		DTXSID4061591										2C18H33O2.Hg	PCWIWQHAGMGLFA-CVBJKYQLSA-L	[Hg+2].[O-]C(=O)CCCCCCC/C=C\CCCCCCCC.[O-]C(=O)CCCCCCC/C=C\CCCCCCCC	INGREDIENT SUBSTANCE	chemical	af0b0151-392a-4334-aa48-a33a79aba9a4
00I7BI3BB7	DARSIDOMINE	137500-42-6		C80877		9815552	100000083463	DTXSID701350912								7212		C9H16N4O	VBBUFAXMBDEROK-OCAPTIKFSA-N	c1c(on[n+]1N2[C@@H](CCC[C@@H]2C)C)[NH-]	INGREDIENT SUBSTANCE	chemical	9eba3834-868e-4e5d-b1a8-a86c812ea7ee
00IBG87IQW	SERMORELIN ACETATE	114466-38-5		C47715	58932	91820622	100000084930										AA-87				INGREDIENT SUBSTANCE	protein	195e1d58-52ca-4f6e-a72c-3b3bec6e45fc
00IF91KFKQ	CROCUS SATIVUS FLOWER		283-295-0		1484904				ZL2V	501794	82528	CRSA15	436688-1	12265	WCS-327454						INGREDIENT SUBSTANCE	structurallyDiverse	3643f896-6629-428f-ae7b-9851e5501a27	00IF91KFKQ
00J14P0P46	DESFLUORO RISPERIDONE	106266-09-5				14372035		DTXSID30147558										C23H28N4O2	PLOGUXWMVNJOPF-UHFFFAOYSA-N	c1(c(c(nc2CCCCn12)C)CCN3CCC(c4noc5c4cccc5)CC3)=O	INGREDIENT SUBSTANCE	chemical	ee1a89b5-0b05-4062-8738-6150c1cdca2f
00J7LK389F	LIGULARIA FISCHERI LEAF								7297N		186954		230742-1	423452	WCSCMP-3077211						INGREDIENT SUBSTANCE	structurallyDiverse	39c36e2c-50c7-4724-b04f-d57670084d5a
00J85O58VS	2-HYDROXY-3-METHYLBENZENESULFONIC ACID	4016-01-7	223-670-8			77632												C7H8O4S	ODEFERITUOZPHJ-UHFFFAOYSA-N	c1ccc(S(O)(=O)=O)c(O)c1C	INGREDIENT SUBSTANCE	chemical	8898adef-dc3d-4d08-975b-23cc0b02e7c5
00J8H295NB	QUATERNIUM-91				1368158	139032655	300000042769											C50H100N3O.CH3O4S	RVQMVKJGJJJGBA-UHFFFAOYSA-N	C(CC)CCCCCCCCCCCCCCCCCCCC=1[N+](CCN1)(CCNC(=O)CCCCCCCCCCCCCCCCCCCCC)C.O(S(=O)(=O)[O-])C	INGREDIENT SUBSTANCE	chemical	204aee0b-39b2-49e5-b1da-b3b02300e9b6	00J8H295NB
00J8IS9IQI	3-(4-AMINOPHENYL)PROPIONIC ACID	2393-17-1	219-245-1			75451		DTXSID90178641										C9H11NO2	WXOHKMNWMKZMND-UHFFFAOYSA-N	C(C(=O)O)Cc1ccc(cc1)N	INGREDIENT SUBSTANCE	chemical	2b621fef-e3bd-4a42-b08a-33f40c73dc99
00J9J9XKDE	VANADIUM	7440-62-2	231-171-1	C68292	11121	23990	100000129113	DTXSID2040282										V	LEONUFNNVUYDNQ-UHFFFAOYSA-N	[V]	INGREDIENT SUBSTANCE	chemical	75e48124-5825-4172-a203-128dd6110da8	00J9J9XKDE
00JKR0NZ8O	MALTOSE SYRUP				1310512				5CXX5	42269	4577	ZEMA	426810-1	42207	WCS-450362						INGREDIENT SUBSTANCE	structurallyDiverse	5b845a31-9dd0-416b-8d73-366c9fb90e7a	00JKR0NZ8O
00JM91Q28F	DIFEMERINE HYDROCHLORIDE	70280-88-5	274-526-6	C79896	236208	3085423	100000087927	DTXSID90220513										C20H25NO3.ClH	CKTQYKFSILWWCR-UHFFFAOYSA-N	c1(ccccc1)C(c2ccccc2)(C(OCC(N(C)C)(C)C)=O)O.Cl	INGREDIENT SUBSTANCE	chemical	414a8265-7ba4-4c3c-be42-0838cbff6bd9
00K1K06ADY	BMS-511926	864070-37-1				44580555												C19H21ClO6	ODQAIMBPQWETBE-FQBWVUSXSA-N	[C@H]1([C@H]([C@@H]([C@H]([C@H](c2cc(c(cc2)Cl)Cc3ccc(O)cc3)O1)O)O)O)CO	INGREDIENT SUBSTANCE	chemical	a0b3f9ec-b944-4b78-9230-65074796f544
00K1YL9Q69	DIHYDROTHIOCTIC ACID, (R)-	119365-69-4				9834298		DTXSID60963521										C8H16O2S2	IZFHEQBZOYJLPK-SSDOTTSWSA-N	S[C@@H](CCS)CCCCC(=O)O	INGREDIENT SUBSTANCE	chemical	1a9f0f6e-d513-4762-b866-657a13fe356d
00K6NHA51A	1-HYDROXY-3-METHOXY-6-METHYLANTHRAQUINONE	22225-63-4				179389		DTXSID90176768										C16H12O4	IBTIVMOKTOHUFA-UHFFFAOYSA-N	c1(cc(cc2C(c3cc(ccc3C(c21)=O)C)=O)OC)O	INGREDIENT SUBSTANCE	chemical	90096b15-b98b-4c80-aaf6-bb3e2f6baba5
00K9NWZ23G	FLUOCINOLONE ACETONIDE 21-ALDEHYDE	13242-30-3				22805752		DTXSID50157578										C24H28F2O6	UGULWMUJNRGHHA-VSXGLTOVSA-N	[C@@]12([C@@]3([C@@]([C@]4([C@@]([C@@]5(C([C@H](C4)F)=CC(C=C5)=O)C)([C@H](C3)O)F)[H])([H])C[C@]1(OC(O2)(C)C)[H])C)C(=O)C=O	INGREDIENT SUBSTANCE	chemical	f7986f6e-d75c-4f22-8b1b-912b55a57900
00KFR5UA0Z	9.ALPHA.-FLUORO-18-NOR-17,17-DIMETHYLANDROSTA-4,13-DIEN-11.BETA.-OL-3-ONE	3863-16-9				92135818		DTXSID30959471										C20H27FO2	YSDHXMCAMJECTJ-UHMOLFJZSA-N	[C@]12([C@@]3(C(=CC(CC3)=O)CC[C@]1(C=4CCC(C4C[C@@H]2O)(C)C)[H])C)F	INGREDIENT SUBSTANCE	chemical	c621d2e6-c7f3-422f-8fe6-7f22db0b4de9
00KKN72U82	8-HYDROXYQUINOLINE ALUMINIUM SULFATE	153-77-5				56843317												3C9H7NO.Al.3HO4S	XSEMBKYQWWVMQH-UHFFFAOYSA-K	[Al+3].S(=O)(=O)(O)[O-].Oc1c2c(ccc1)cccn2.S(=O)(=O)(O)[O-].S(=O)(=O)(O)[O-].Oc1c2c(ccc1)cccn2.Oc1c2c(ccc1)cccn2	INGREDIENT SUBSTANCE	chemical	b8d39d97-53cf-4dbf-bd34-a01e8f570f96
00KUO98F97	2,4,5-TRIMETHYLANILINE	137-17-7	205-282-0			8717	300000052951	DTXSID9021398										C9H13N	BMIPMKQAAJKBKP-UHFFFAOYSA-N	c1(c(cc(N)c(c1)C)C)C	INGREDIENT SUBSTANCE	chemical	1acb278a-1644-4595-b296-540c997c5c3c
00L331RFEC	BATANOPRIDE HYDROCHLORIDE	102670-59-7		C72717		59691	300000055115	DTXSID30907977									AA-77	C17H26ClN3O3.ClH	CUTCEGXKJDBAFQ-UHFFFAOYSA-N	c1(c(cc(c(c1)Cl)N)OC(C(=O)C)C)C(=O)NCCN(CC)CC.Cl	INGREDIENT SUBSTANCE	chemical	5a737fbf-2587-4161-8ac5-78c8a4106510
00LJ13FPAM	RISHITINOL	31316-42-4				101821086		DTXSID201126471										C15H22O2	CHZJSQCDRSPCMD-KGLIPLIRSA-N	C1[C@H]([C@H](Cc2c(ccc(c12)C)C)O)C(O)(C)C	INGREDIENT SUBSTANCE	chemical	aa90948a-e9d1-4796-8c62-e0e77e3f2ac8
00LOF6890B	WX-UK1 FREE BASE	220355-63-5				9895193												C32H47N5O5S	ISJSHQTWOHGCMM-NDEPHWFRSA-N	c1cc(cc(c1)C(=N)N)C[C@H](NS(c2c(cc(cc2C(C)C)C(C)C)C(C)C)(=O)=O)C(=O)N3CCN(CC3)C(=O)OCC	INGREDIENT SUBSTANCE	chemical	24b7d7f8-4597-41cc-84ca-6c096aefcd21
00LX015OW8	METCARAPHEN	561-79-5		C83948		120739		DTXSID00204647										C20H31NO2	PZXHGLCYRMTHNF-UHFFFAOYSA-N	c1cc(C2(C(OCCN(CC)CC)=O)CCCC2)cc(c1C)C	INGREDIENT SUBSTANCE	chemical	c293d55a-a94c-4e0f-92a8-7746700ea451
00M2J0XB1G	3-ISOVERRUCARIN A	123116-07-4				14218211												C27H34O9	HVHXEAFVLNDWPE-FMHYEKOFSA-N	C[C@@]12[C@@]3([C@]4([C@@H](C1)OC(=O)/C=C\C=C\C(OCC[C@H]([C@@H](C(OC[C@]25[C@](O4)(C=C(CC5)C)[H])=O)O)C)=O)[H])CO3	INGREDIENT SUBSTANCE	chemical	597a3364-3d25-43c6-b972-9d2523e84a6d
00M4IP1ZA7	BAR JACK WHOLE									168615	173315										INGREDIENT SUBSTANCE	structurallyDiverse	62c5312c-7d06-44e6-bfb4-53393fd9aec4
00M5444DIY	J-113397	256640-45-6				5311194		DTXSID801018432										C24H37N3O2	MBGVUMXBUGIIBQ-LEWJYISDSA-N	c1(n(c2c(n1[C@H]3[C@@H](CN(CC3)CC4CCCCCCC4)CO)cccc2)CC)=O	INGREDIENT SUBSTANCE	chemical	e57833dc-360d-467e-9b6b-cd9c6020c5f0
00M634HD2V	RADGOCITABINE	135598-68-4		C82697		119184	300000037678	DTXSID30159474								11501		C10H12N4O4	DCYBPMFXJCWXNB-JWIUVKOKSA-N	n1(c(nc(cc1)N)=O)[C@H]2[C@H]([C@@H]([C@H](O2)CO)O)C#N	INGREDIENT SUBSTANCE	chemical	3ed5e0b5-37ab-425b-8522-ae1dc6c2719f
00MFZ4H95Z	N-DIALKYL METHYL BENZYL AMMONIUM CHLORIDE (C12-C18)	73049-75-9			2461144			DTXSID30896998													INGREDIENT SUBSTANCE	mixture	687744ee-27c4-4ec0-bc5f-e1ad3ce2694e	00MFZ4H95Z
00MJR235LR	CHLAMYS CIRCULARIS AEQUISCULATA									79644											INGREDIENT SUBSTANCE	structurallyDiverse	ffc8f4fd-f0cf-48b7-bbe5-63dd07e8b453
00N857K16Y	AZUMOLENE SODIUM ANHYDROUS	105336-14-9				13724090												C13H8BrN4O3.Na	PHJRJPWBPXLNAJ-FPUQOWELSA-M	[Na+].[N-]1C(=O)N(CC1=O)/N=C/c2ncc(o2)-c3ccc(cc3)Br	INGREDIENT SUBSTANCE	chemical	c0df6b41-71dd-4ad9-bfab-9bbed445b19a
00NG926C95	8-(N-INDOLYL)-2,6-DIMETHYL-7-OCTEN-2-OL	68527-79-7	271-284-3		2384441	6435060		DTXSID30867663										C18H25NO	HAPNXLWNFLTTIE-JLHYYAGUSA-N	c1ccc2c(c1)n(cc2)/C=C/C(CCCC(C)(C)O)C	INGREDIENT SUBSTANCE	chemical	58c05a85-d3cd-49e5-9765-71c3fab8fdeb	00NG926C95
00NL8H35Y3	FEDRILATE HYDROCHLORIDE	3648-68-8				126961345												C20H29NO4.ClH	BDKUCLCOCUQRBK-UHFFFAOYSA-N	C(C1(c2ccccc2)CCOCC1)(OC(CCN3CCOCC3)C)=O.Cl	INGREDIENT SUBSTANCE	chemical	27161c46-65cf-420b-96df-001fb218a92e
00NT1ETN9K	TRPH-222			C156882																	INGREDIENT SUBSTANCE	protein	ea418d75-0a0b-4eda-aa22-68818c5d5e6b
00O0K362FY	DIISOPROPYLTIN DICHLORIDE	38802-82-3				217404		DTXSID80192073										C6H14Cl2Sn	PLOWAKQTEHQOFB-UHFFFAOYSA-L	[Sn](C(C)C)(C(C)C)(Cl)Cl	INGREDIENT SUBSTANCE	chemical	4924aa63-c2be-4b66-b16b-5f10bfa54852
00O651747I	PSILOCYBE SEMILANCEATA FRUITING BODY								4PHC7		181775										INGREDIENT SUBSTANCE	structurallyDiverse	2a570328-53b3-41d6-b67c-36b37ed74386
00OA1GPF8R	1,3-PENTADIENE, (3E)-	2004-70-8	217-909-5			62204		DTXSID50858710										C5H8	PMJHHCWVYXUKFD-SNAWJCMRSA-N	C(\C=C)=C/C	INGREDIENT SUBSTANCE	chemical	cb3b990f-08bd-4671-bdc2-74549729870a
00ODG4SLLJ	DIACETURAL	13988-20-0				21128746		DTXSID30610919										C9H7ClN2O2	KJWKUGSOUVKQOJ-UHFFFAOYSA-N	N(c1oc2ccc(Cl)cc2n1)C(=O)C	INGREDIENT SUBSTANCE	chemical	5c99f617-43c6-4c75-8d49-3eba4d811da1
00OF00QZC4	SIBOFIMLOC	1616113-45-1		C171697		76684239	300000005952									10950	HI-88	C35H39NO11	SFHMWDMKUYVSQJ-VECBPBMLSA-N	C(#C[C@]1(O[C@H](CO)[C@H]([C@@H]([C@@H]1O)O)O)[H])c2cc3C4(c5c(-c3cc2)ccc(c5)C#C[C@]6(O[C@H](CO)[C@H]([C@@H]([C@@H]6O)O)O)[H])CCN(CC4)C(C)=O	INGREDIENT SUBSTANCE	chemical	63e4d1f2-920b-4c64-96e1-9a2377ef6b7d
00OI587YQE	DAPHNE ODORA WHOLE								344WR				831309-1	13276	WCSCMP-2757136						INGREDIENT SUBSTANCE	structurallyDiverse	5e2f35ef-64f2-45ba-a067-f515803cb2e5
00OLE78529	BELNACASAN	273404-37-8		C171755		11398092	300000034117	DTXSID901017651								9658	ZZ-06	C24H33ClN4O6	SJDDOCKBXFJEJB-MOKWFATOSA-N	[C@@H]1(CC(O[C@H]1OCC)=O)NC([C@@H]2CCCN2C([C@@H](NC(c3cc(Cl)c(cc3)N)=O)C(C)(C)C)=O)=O	INGREDIENT SUBSTANCE	chemical	dad3d311-868a-4ebb-9abf-cfa8c7f48548
00OT1QX5U4	POTASSIUM PERMANGANATE	7722-64-7	231-760-3	C76726	8604	516875	100000078844	DTXSID2034839										K.MnO4	VZJVWSHVAAUDKD-UHFFFAOYSA-N	[Mn]([O-])(=O)(=O)=O.[K+]	INGREDIENT SUBSTANCE	chemical	24a89d51-83cd-40b6-bbea-a228a91128b8	00OT1QX5U4
00OXK1BCRK	BLACKEDGE CUSK-EEL, COOKED								3TG34	164825	586830										INGREDIENT SUBSTANCE	structurallyDiverse	603c386b-aaee-4b00-bc2d-f57ae284e697
00OY54D31C	EPRINOMECTIN B1A	133305-88-1		C83695		6444397	300000023856	DTXSID0048977										C50H75NO14	ZKWQQXZUCOBISE-CRTGXIDZSA-N	[H][C@@]1(O[C@]2(C=C[C@@H]1C)C[C@]3([H])C[C@@](C/C=C(\C)/[C@@H](O[C@@]4(O[C@H]([C@@]([C@H](C4)OC)(O[C@]5(C[C@@H]([C@@H]([C@@H](O5)C)NC(C)=O)OC)[H])[H])C)[H])[C@@H](C)/C=C/C=C\6/[C@]7([C@](C(=O)O3)(C=C([C@H]([C@]7(OC6)[H])O)C)[H])O)(O2)[H])[C@@H](C)CC	INGREDIENT SUBSTANCE	chemical	f790b868-2fd5-4fc9-a696-f3eb245fe45e
00PAR1C66F	DL-SERINE	302-84-1	206-130-6	C90900		617	100000166465	DTXSID70859325										C3H7NO3	MTCFGRXMJLQNBG-UHFFFAOYSA-N	C(C(C(=O)O)N)O	INGREDIENT SUBSTANCE	chemical	8124d1e3-8c60-437c-8949-3900b997cf7a
00PFI6E4JT	TRIMETHYL-1,6-HEXANEDIAMINE	25513-64-8	247-063-2					DTXSID2044894													INGREDIENT SUBSTANCE	mixture	04b94d65-9fbf-4491-9a8b-3fa136bd82c2
00PNH95Q0X	XIMENIA AMERICANA WHOLE								7G9NZ	27850	50174	XIAM	316341-2	42110	WCSCMP-2467228						INGREDIENT SUBSTANCE	structurallyDiverse	953e3808-bbce-4268-9445-55fe90db7e3a
00PR6AZ7SU	BC2371 RDNA CONSTRUCT ON CHROMOSOME 3P1.1-2 IN R69 NEW ZEALAND WHITE RABBITS																				INGREDIENT SUBSTANCE	structurallyDiverse	d1fd24a1-ddcd-7f4b-c942-f464d47889e0	00PR6AZ7SU
00Q31ER368	MEPINDOLOL	23694-81-7	245-831-1	C84659	29518	71698	100000081477	DTXSID40865110								4001		C15H22N2O2	NXWGWUVGUSFQJC-UHFFFAOYSA-N	c1cc(OCC(CNC(C)C)O)c2cc(C)[nH]c2c1	INGREDIENT SUBSTANCE	chemical	7d321be1-5cc1-43f1-bae0-dbfc79d2d47f
00Q7Y13G1G	3,5-DIISOPROPYLBIPHENYL	69375-11-7				123561		DTXSID30219466										C18H22	OZIMNQQPGWZXND-UHFFFAOYSA-N	c1(-c2ccccc2)cc(cc(c1)C(C)C)C(C)C	INGREDIENT SUBSTANCE	chemical	f9e2f035-b122-4713-945e-514460eaf0f8
00Q9Z0HNOQ	2-CHLOROAMPHETAMINE	21193-23-7				152331		DTXSID40943523										C9H12ClN	IQHHOHJDIZRBGM-UHFFFAOYSA-N	NC(C)Cc1c(cccc1)Cl	INGREDIENT SUBSTANCE	chemical	bce1e738-2a04-493f-9d36-2a9b5a9ee3c9
00QJ5EQT3E	3-HYDROXYMETHYL-.BETA.-CARBOLINE	65474-79-5				5353338		DTXSID20215795										C12H10N2O	CPBYHTDUBNSBQM-UHFFFAOYSA-N	[nH]1c2c(c3ccccc13)cc(nc2)CO	INGREDIENT SUBSTANCE	chemical	bacc5488-668a-42aa-abe2-b429362aa870
00QR9XS58S	2-BROMO-1,1-DIFLUOROETHANE	359-07-9				136186		DTXSID2074403										C2H3BrF2	JVYROUWXXSWCMI-UHFFFAOYSA-N	C(F)(F)CBr	INGREDIENT SUBSTANCE	chemical	ac049007-084e-48c9-bf14-2dbd5e5418eb
00QT8FX306	3-ACETYLPYRIDINE	350-03-8	206-496-7			9589		DTXSID7044421										C7H7NO	WEGYGNROSJDEIW-UHFFFAOYSA-N	C(=O)(C)c1cccnc1	INGREDIENT SUBSTANCE	chemical	56bacd58-a881-482b-aae6-fb493d608efe
00QW0ZGB7J	CHILEAN CROAKER, COOKED								VBZ6	646585											INGREDIENT SUBSTANCE	structurallyDiverse	82c5cfa5-554f-42bd-885c-fbe56e9fb329
00RBB4Q0GN	SALVIA MACROSIPHON WHOLE								6XGNG		1571166		456633-1	467204	WCS-183117						INGREDIENT SUBSTANCE	structurallyDiverse	4e1f4311-0845-4893-a1d0-ae587ce5cf81
00RLM29Y3A	N-NITROSOMETHYLETHYLAMINE	10595-95-6				25418		DTXSID6021036										C3H8N2O	RTDCJKARQCRONF-UHFFFAOYSA-N	N(N=O)(CC)C	INGREDIENT SUBSTANCE	chemical	3935889e-9573-4d84-b5fc-33839206dd9e
00RY4LUP2Z	OLETIMOL	365276-81-9		C175175			100000083333	DTXSID3046247								4316		C15H15NO	DNSDMSAATMZYNW-FOWTUZBSSA-N	c1(O)c(cccc1)/C(=N/Cc2ccccc2)/C	INGREDIENT SUBSTANCE	chemical	f729f363-d801-45a3-9d80-bdac3ed7841f
00RZ3F0O1X	PHENYLMETHYLPENTANAL	55066-49-4				108313		DTXSID9052212										C12H16O	DFJMIMVMOIFPQG-UHFFFAOYSA-N	O=CCC(C)CCc1ccccc1	INGREDIENT SUBSTANCE	chemical	7a1850cd-7539-4a90-a12e-d8ec1a5d27d0
00S0D0OEKR	ITASETRON	123258-84-4		C65990			100000082841	DTXSID9048803								6983	HH-62	C16H20N4O2	RWXRJSRJIITQAK-ZSBIGDGJSA-N	c12n(c(=O)[nH]c1cccc2)C(N[C@H]3C[C@@]4(N(C)[C@](C3)(CC4)[H])[H])=O	INGREDIENT SUBSTANCE	chemical	863d01a1-f6f2-4a15-ad61-cec8a8d7f7a8
00S3Q90JU7	IPROHEPTINE HYDROCHLORIDE, (R)-					76955820												C11H25N.ClH	QYEORIIWGAAORG-RFVHGSKJSA-N	CC(C)N[C@@H](CCCC(C)C)C.Cl	INGREDIENT SUBSTANCE	chemical	625607e7-281f-40b9-9eb8-002569c32359
00S42N58OM	METHAPYRILENE HYDROCHLORIDE	135-23-9	205-184-8	C81134	235721	8667	100000085949	DTXSID0020818										C14H19N3S.ClH	BONORRGKLJBGRV-UHFFFAOYSA-N	N(c1ncccc1)(Cc2sccc2)CCN(C)C.Cl	INGREDIENT SUBSTANCE	chemical	3623e35f-f2c3-43ce-8ae2-6ba60133d924
00S707T65A	EUPHORBIA CUPULARIS WHOLE								6GYV6		216494		346183-1	410176	WCS-79205						INGREDIENT SUBSTANCE	structurallyDiverse	ad331377-c36c-4dc5-833a-bea67675cbcf
00SD1U3FL3	1-CHLORODIBENZOFURAN	84761-86-4				55293		DTXSID701005060										C12H7ClO	WRSMJZYBNIAAEE-UHFFFAOYSA-N	o1c2cccc(c2c3ccccc31)Cl	INGREDIENT SUBSTANCE	chemical	21ad5bec-e84f-459b-a60a-e8b581296ce0
00SRW0M6PW	ISOXAZOLE	288-14-2	206-018-7			9254		DTXSID7059775										C3H3NO	CTAPFRYPJLPFDF-UHFFFAOYSA-N	c1cnoc1	INGREDIENT SUBSTANCE	chemical	e9530696-31d9-489e-83f3-0bbd4ae3f225
00T4085CBX	CALCIUM 3-METHYL-2-OXOBUTYRATE	51828-94-5	257-456-0			5008781	100000088161	DTXSID60199787										2C5H7O3.Ca	IMZGMVJQWNJKCI-UHFFFAOYSA-L	[Ca+2].C(=O)(C(=O)C(C)C)[O-].C(=O)(C(=O)C(C)C)[O-]	INGREDIENT SUBSTANCE	chemical	2aaa9881-7705-4217-a913-afaede0da3ab
00T5SH6SEJ	BLETILLA STRIATA TUBER				1307544					500999	78707	BLST	617803-1	7270	WCS-22655						INGREDIENT SUBSTANCE	structurallyDiverse	bd3cb82c-5c2d-40a2-966c-af9f38508c4c	00T5SH6SEJ
00T9G32ZVH	CLOSIRAMINE	47135-88-6	256-297-4	C65345		167456	100000084032	DTXSID40866127								2754		C18H21ClN2	BYUAWKXUYPHXSR-UHFFFAOYSA-N	C1(c2c(cc(cc2)Cl)CCc3c1nccc3)CCN(C)C	INGREDIENT SUBSTANCE	chemical	4b61ea3c-ddf2-4a4d-9a78-09daac87b50d
00TN4GS00S	ALFADOLONE ACETATE	23930-37-2	245-942-5	C98249		24733	100000078856	DTXSID7045443										C23H34O5	QRJOQYLXZPQQMX-FWROMSNXSA-N	C1C[C@H](C[C@@]2(CC[C@@]3([H])[C@@]4(CC[C@H](C(=O)COC(C)=O)[C@]4(CC([C@@]3([C@]21C)[H])=O)C)[H])[H])O	INGREDIENT SUBSTANCE	chemical	05654dc1-62d0-4671-8e1f-606e401b3aad
00U0645U03	TETRAHYDRODIFERULOYLMETHANE	36062-04-1	609-201-3		1362136	124072		DTXSID30865801										C21H24O6	LBTVHXHERHESKG-UHFFFAOYSA-N	c1(c(ccc(c1)CCC(CC(=O)CCc2cc(OC)c(cc2)O)=O)O)OC	INGREDIENT SUBSTANCE	chemical	9758ab33-f51d-4397-8d20-e96429b08245	00U0645U03
00U5G7051S	AMINOETHYLOLEYLAMIDE	10375-09-4				15061804												C20H40N2O	NEAVWSTWAPWAPP-KTKRTIGZSA-N	C(CCCCCCC/C=C\CCCCCCCC)(=O)NCCN	INGREDIENT SUBSTANCE	chemical	67d9751c-9b67-4c8a-937d-664314e876f4
00U7GX0NLM	MINAPRINE	25905-77-5	247-329-8	C66158	30031	4199	100000080638	DTXSID5048477								3503		C17H22N4O	LDMWSLGGVTVJPG-UHFFFAOYSA-N	c1(ccccc1)-c2nnc(NCCN3CCOCC3)c(C)c2	INGREDIENT SUBSTANCE	chemical	b39dc409-b676-43b1-84a5-48d664aa0c05
00U7T33ZVU	1,1'-SULFONYLBIS(3,5-DIBROMO-4-(2,3-DIBROMOPROPOXY)BENZENE)	42757-55-1	255-929-6			3016379		DTXSID5044942										C18H14Br8O4S	CWZVMVIHYSYLSI-UHFFFAOYSA-N	c1(cc(c(c(c1)Br)OCC(CBr)Br)Br)S(c2cc(c(c(c2)Br)OCC(CBr)Br)Br)(=O)=O	INGREDIENT SUBSTANCE	chemical	ea14836c-7848-4a0a-a803-c85b59e8e95c
00UK7646FG	CAPSICUM			C75665	319780		100000162483			527044	40321										INGREDIENT SUBSTANCE	structurallyDiverse	ec2343ec-4c5c-40d1-9ac8-f29ad3db809e	00UK7646FG
00V0B42E5V	METHYL 3,11-DIOXOPREGNA-4,17(20)-DIEN-21-OATE (Z)-	1474-15-3				5354212		DTXSID60163706										C22H28O4	MVLYYRYIEZOWIZ-FLMHVLNXSA-N	C1(CC[C@@]2([C@]3(C(C[C@@]4(\C(\CC[C@]4([C@@]3(CCC2=C1)[H])[H])=C/C(=O)OC)C)=O)[H])C)=O	INGREDIENT SUBSTANCE	chemical	063c6b37-8242-4ce9-a416-2a7039a73028
00V69U1QC7	METIOXATE	42110-58-7		C66127		3047729	100000080915	DTXSID40194952								3837		C22H27N3O4S	IXQKKLAOJKWQCM-UHFFFAOYSA-N	n1(cc(c(c2c3c(ccc12)n(c(s3)=O)C)=O)C(=O)OCCN4CCC(CC4)C)CC	INGREDIENT SUBSTANCE	chemical	cd102edf-4f1e-4498-beee-f32f96a9b0ef
00V8CJ76Y9	SENEGENIN DIACETATE	106068-78-4				90479608												C34H49ClO8	QFCSSSITYJSGRU-PBKMBFQLSA-N	C[C@@]12[C@@]3([C@](C)(C4=C([C@H](C3)CCl)[C@]5([C@](C(O)=O)(CCC(C5)(C)C)CC4)[H])CC[C@@]1([H])[C@@](C(O)=O)(C)[C@@H](OC(=O)C)[C@@H](OC(=O)C)C2)[H]	INGREDIENT SUBSTANCE	chemical	0acdb5aa-0fe7-49ed-b00c-86cbd468c8b8
00VJI3VG3D	1,3,5-TRIMETHOXYBENZENE	621-23-8	210-673-4		38716	69301	100000092189	DTXSID0045963										C9H12O3	LKUDPHPHKOZXCD-UHFFFAOYSA-N	O(c1cc(OC)cc(OC)c1)C	INGREDIENT SUBSTANCE	chemical	a38e9104-fac9-4f92-bfd2-81969bd2e597
00VX9O1YAY	NITRIC OXIDE SYNTHASE, BRAIN																				INGREDIENT SUBSTANCE	protein	825fe90b-4cda-4e6f-a833-5584c6843df6
00VYB05KWP	BACITRACIN A METHYLENEDISALICYLATE			C87438	2286577	73416448												C66H103N17O16S.C15H12O6	BNVATOPFNKGIAU-DFTDUNEMSA-N	[C@@H]([C@H](CC)C)(N)C1=N[C@@H](CS1)C(=O)N[C@@H](CC(C)C)C(=O)N[C@H](CCC(O)=O)C(=O)N[C@]([C@H](CC)C)([H])C(=O)N[C@H]2CCCCNC([C@@H](NC([C@H](NC([C@@H](NC([C@H](NC([C@@](NC([C@](CCCN)([H])NC2=O)=O)([C@@H](C)CC)[H])=O)Cc3ccccc3)=O)Cc4c[nH]cn4)=O)CC(=O)O)=O)CC(N)=O)=O.OC(=O)c1c(ccc(c1)Cc2ccc(O)c(C(=O)O)c2)O	INGREDIENT SUBSTANCE	chemical	5e87038e-cc7e-44a7-8774-d637f50d007d	00VYB05KWP
00VZE9Y4WF	ISOGLUTAMINE, DL-	328-48-3				164697												C5H10N2O3	AEFLONBTGZFSGQ-UHFFFAOYSA-N	C(N)(C(=O)N)CCC(=O)O	INGREDIENT SUBSTANCE	chemical	a7206388-c660-4e07-83f5-1e471fd4587e
00W16Z57R5	CARIBBEAN RED SNAPPER								3WGC6	168859	454142										INGREDIENT SUBSTANCE	structurallyDiverse	3ef0e2b6-12d5-4b0d-8f9a-2bea8e60f9df
00W1HTM5B9	LEOBORDEA CARINATA WHOLE								9D8DR				77110655-1	446832	WCS-2904590						INGREDIENT SUBSTANCE	structurallyDiverse	941abf3c-79d7-4312-a554-7a6eb8d248a3
00W4083OML	CYCLOFENIL DIPHENOL	5189-40-2	225-972-5			21260		DTXSID80199845										C19H20O2	POEZOFHZEJTFHF-UHFFFAOYSA-N	C(c1ccc(O)cc1)(c2ccc(O)cc2)=C3CCCCC3	INGREDIENT SUBSTANCE	chemical	28fd3214-3728-430a-ac1d-c7bea6fa626a
00WNZ48OR9	CHLOROPHYLL	1406-65-1	215-800-7	C366	2388		100000080096	DTXSID7093662													INGREDIENT SUBSTANCE	mixture	586912fd-ccc9-4003-930a-8e0cfa05bb63	00WNZ48OR9
00WVH6L818	GULF SIERRA								4VTX3	172438	99342										INGREDIENT SUBSTANCE	structurallyDiverse	f50441fd-2b66-4c27-8b32-c787b9d9d791
00X1DX441H	YM-543 FREE ACID	655237-16-4				11560307												C23H24O6	AGJJCLBOHJQGFA-ZQGJOIPISA-N	OC[C@H]1O[C@@H](c2cc(Cc3cc-4cccccc4c3)ccc2O)[C@H](O)[C@@H](O)[C@@H]1O	INGREDIENT SUBSTANCE	chemical	c028c426-e6ba-4c38-b5d7-73112a71589f
00X39KP0AS	9-ETHYL-3-NITRO-9H-CARBAZOLE	86-20-4	201-655-7			66573		DTXSID0044995										C14H12N2O2	WONHLSYSHMRRGO-UHFFFAOYSA-N	n1(c2c(c3c1ccc(c3)[N+]([O-])=O)cccc2)CC	INGREDIENT SUBSTANCE	chemical	32e8b41a-dbc1-43c2-bc8c-1576d82cbef7
00X4JM89UH	4,4'-DIAMINOBENZANILIDE	785-30-8	212-321-5			69917		DTXSID4020400										C13H13N3O	XPAQFJJCWGSXGJ-UHFFFAOYSA-N	O=C(Nc1ccc(N)cc1)c2ccc(N)cc2	INGREDIENT SUBSTANCE	chemical	a81cac61-6ab0-45b2-b7f7-98450ed80bf9
00X6I56YXR	CDX-3379	2070921-00-3		C113333			300000013132														INGREDIENT SUBSTANCE	protein	2931a418-38ae-4c40-8a9d-3457bd39cc32
00XI8W60QF	HUMAN CHOLECYSTOKININ-33	9011-97-6				16129670															INGREDIENT SUBSTANCE	protein	12dd2b2a-cda8-4c30-bdc2-6beef1d8b860	00XI8W60QF
00XIW1CR0F	ARACHIDONYLTRIFLUOROMETHANE	149301-79-1				5280436		DTXSID901017144										C21H31F3O	PLWROONZUDKYKG-DOFZRALJSA-N	C(F)(F)(F)C(=O)CCC/C=C\C/C=C\C/C=C\C/C=C\CCCCC	INGREDIENT SUBSTANCE	chemical	04f96c36-b145-4be5-963a-0c09464e7c1b
00XW1Q3QO1	BUTYL TOSYLATE	778-28-9	212-295-5			13066		DTXSID8061133										C11H16O3S	QYJXDIUNDMRLAO-UHFFFAOYSA-N	S(c1ccc(cc1)C)(=O)(=O)OCCCC	INGREDIENT SUBSTANCE	chemical	6d453f1f-f895-445b-afd2-47d372ddf7c1
00Y6A5AJU6	SOFPIRONIUM	1628251-49-9				86301317												C22H32NO5	SEVCTUCCZYBJER-BSJAROSPSA-N	[C@@](C(O[C@H]1C[N+](CC1)(CC(OCC)=O)C)=O)(O)(C2CCCC2)c3ccccc3	IONIC MOIETY	chemical	33cb43ad-b54b-4a6f-8e15-01050f951bb7
00Y81HN91L	3-OCTENE, (3Z)-	14850-22-7	238-912-8			5362722		DTXSID70872998										C8H16	YCTDZYMMFQCTEO-ALCCZGGFSA-N	C(CCC)/C=C\CC	INGREDIENT SUBSTANCE	chemical	f9d6ec7d-2811-467a-93ba-e9b2fe575d3f
00YIU5438U	CAPRYLYL GLYCOL	1117-86-8	214-254-7		1363571	14231	100000166076	DTXSID9036646										C8H18O2	AEIJTFQOBWATKX-UHFFFAOYSA-N	OC(CO)CCCCCC	INGREDIENT SUBSTANCE	chemical	c4f76e8d-8d77-4be0-8314-cd6d691e1ac1	00YIU5438U
00YK2U88F9	DI-P-METHYLBENZYLIDENESORBITOL	81541-12-0				6850837		DTXSID3051381										C22H26O6	LQAFKEDMOAMGAK-RLCYQCIGSA-N	O1C[C@@]2(OC(c3ccc(cc3)C)O[C@@]([C@@]2(OC1c4ccc(cc4)C)[H])([C@H](O)CO)[H])[H]	INGREDIENT SUBSTANCE	chemical	987025aa-8bfc-4911-8e54-aa466d604f4f
00YK6AM7PG	BUTYL NITRATE	928-45-0	213-172-9			13567		DTXSID70239143										C4H9NO3	QQHZPQUHCAKSOL-UHFFFAOYSA-N	O(CCCC)[N+](=O)[O-]	INGREDIENT SUBSTANCE	chemical	63f6956b-51d6-44f7-ad5a-f4d1407f3b7b
00YVU1F28D	PICOTRIN	64063-57-6		C175190		47264	100000081922									4498		C25H19NO2	GDHQAOKGZLRWCG-UHFFFAOYSA-N	C(c1cnc(C(=O)O)cc1)(c2ccccc2)(c3ccccc3)c4ccccc4	INGREDIENT SUBSTANCE	chemical	e456688c-d159-4588-ab05-c086e6dfbcda
00Z7P1X9TV	ZINC OROTATE TETRAHYDRATE	905816-88-8				122706774												2C5H3N2O4.Zn.4H2O	UWSOAXVGMURRFJ-UHFFFAOYSA-L	[Zn+2].c1(C([O-])=O)cc(=O)[nH]c(=O)[nH]1.O.O.O.O.c1(C([O-])=O)cc(=O)[nH]c(=O)[nH]1	INGREDIENT SUBSTANCE	chemical	c0883b5e-942b-448b-a806-df75127c4c41
00Z96A58MN	DITRIMETHYLOLPROPANE TETRAACRYLATE	94108-97-1	302-434-9			175585		DTXSID7072969										C24H34O9	XRMBQHTWUBGQDN-UHFFFAOYSA-N	C(C(COC(C=C)=O)(CC)COCC(CC)(COC(C=C)=O)COC(C=C)=O)OC(C=C)=O	INGREDIENT SUBSTANCE	chemical	cf2906d2-97ca-49a2-92b9-536578909539
00ZQ65GED7	1,23-TETRACOSANEDIOL	34689-13-9				53401255												C24H50O2	QRDJCZJMNGCVJZ-UHFFFAOYSA-N	C(CCCCCCCCCCCCCCCO)CCCCCCC(C)O	INGREDIENT SUBSTANCE	chemical	a92d771d-5830-4479-981c-708a2883d6f3
00ZU2UNK84	6-HYDROXYBUSPIRONE HYDROCHLORIDE, (+/-)-	2108825-99-4				10310292												C21H31N5O3.ClH	QQVBLEXAVSAUDT-UHFFFAOYSA-N	N1(C(C(O)C2(CC1=O)CCCC2)=O)CCCCN3CCN(c4ncccn4)CC3.Cl	INGREDIENT SUBSTANCE	chemical	9774480d-42eb-43c7-a0eb-3bf58c2172a1
00ZUQ19K6J	2,2-DIPHENYL-1,3-PROPANEDIOL CARBAMATE	25451-63-2				97255		DTXSID30180127										C16H17NO3	BXUSEVHVYZZWLZ-UHFFFAOYSA-N	C(COC(=O)N)(c1ccccc1)(c2ccccc2)CO	INGREDIENT SUBSTANCE	chemical	c933754d-06e4-46bd-9711-5a11998372da
00ZZF05RJS	SOUTHERN HAKE WHOLE								7DY72	164737	630691										INGREDIENT SUBSTANCE	structurallyDiverse	725bdf48-f099-4529-bdce-22b2d39eeead
01001BHH8J	CARIBBEAN REEF SQUID WHOLE								6YG9V	82386	78423										INGREDIENT SUBSTANCE	structurallyDiverse	eae51597-4550-4f78-a592-376f5761683b
0102XFH2B9	TECHNETIUM TC-99M BESILESOMAB																				INGREDIENT SUBSTANCE	protein	6851302c-7de6-4890-8a7e-1f6c6fc58b5e
010E4IV714	14,15-ANHYDROANDROGRAPHOLIDE, (1S)-	134418-28-3				78577438		DTXSID301314463										C20H28O4	YIIRVUDGRKEWBV-CZUXAOBFSA-N	OC[C@@]1(C)[C@@]2([C@@](C)(CC[C@H]1O)[C@H](C(=C)CC2)C/C=C\3/C(=O)OC=C3)[H]	INGREDIENT SUBSTANCE	chemical	d52fe07c-dec6-460c-8917-73340ee85e2c
010H9J7N59	LUTEOXANTHIN, (8'R)-	95119-74-7				71587355												C40H56O4	YNNRPBRNWWIQPQ-NYLVPTJESA-N	C(=C/C(=C\C=C\C(=C\C=C\C=C(\C=C\C=C(/C)\[C@H]1C=C2[C@](C[C@H](CC2(C)C)O)(C)O1)/C)\C)/C)\[C@]34C(C[C@@H](C[C@]3(O4)C)O)(C)C	INGREDIENT SUBSTANCE	chemical	d09eb33a-0d87-444c-b953-21f7d61a411c
010IDO6ICK	3-CHLOROPROPYL OCTYL SULFOXIDE	3569-57-1				19124		DTXSID5041483										C11H23ClOS	WQZLBRKHBCTDOZ-UHFFFAOYSA-N	[S+](CCCCCCCC)(CCCCl)[O-]	INGREDIENT SUBSTANCE	chemical	35e7d42e-8cfe-4d62-b96f-f240e613c893
010O4LC9TS	THIAZOLYL BLUE CATION	13146-93-5				64966		DTXSID701202933										C18H16N5S	FTZIQBGFCYJWKA-UHFFFAOYSA-N	c1cc(-c2nn(-c3ccccc3)[n+](-c4sc(c(n4)C)C)n2)ccc1	INGREDIENT SUBSTANCE	chemical	3a1b1415-6d07-4d45-a796-b28299c0e443
010T5BOR7W	DISCIOTIS VENOSA WHOLE								36STS		44606										INGREDIENT SUBSTANCE	structurallyDiverse	206c7134-41d7-4e47-8a7d-f31e35877cf0
0111871I23	HUPERZINE A	102518-79-6		C97271	2267703	854026	100000153436	DTXSID8046038										C15H18N2O	ZRJBHWIHUMBLCN-YQEJDHNASA-N	[C@]\12(c3c([nH]c(cc3)=O)C[C@@H](/C1=C\C)C=C(C2)C)N	INGREDIENT SUBSTANCE	chemical	d24cc493-c427-492c-8a62-78d78c840ee1	0111871I23
0112H23PGV	ERICOLOL, (S)-					76967603												C18H24ClNO3	QACGCDWSRFDWQO-HNNXBMFYSA-N	C1(C=C(CC1)c2c(cc(cc2)Cl)OC[C@H](CNC(C)(C)C)O)=O	INGREDIENT SUBSTANCE	chemical	01b2e710-0775-4495-8798-81dc9b351c05
0115W5MABF	CUCURBITACIN B	6199-67-3				5281316		DTXSID501316196										C32H46O8	IXQKXEUSCPEQRD-DKRGWESNSA-N	[C@@]12([C@@]([C@@]([C@@](C(/C=C/C(OC(C)=O)(C)C)=O)(C)O)([C@@H](C1)O)[H])(CC(=O)[C@@]3([C@]2(CC=C4[C@]3(C[C@H](O)C(C4(C)C)=O)[H])[H])C)C)C	INGREDIENT SUBSTANCE	chemical	f415ef6d-c736-48e6-9b13-d7930c4c3ac9
011841169V	DEANOL OROTATE	1446-06-6				6451273	100000087743	DTXSID90162762										C5H4N2O4.C4H11NO	ROHGCLWGNSVXHD-UHFFFAOYSA-N	C(O)CN(C)C.C(O)(=O)c1cc(=O)[nH]c(=O)[nH]1	INGREDIENT SUBSTANCE	chemical	035e26d1-4fe5-4899-8949-6a502fa4bedc
0118Z4NSVN	DISODIUM MONOCETYL PHENYL ETHER DISULFONATE					92043667												C28H40O7S2.2Na	GVSKOWNQKIKUKP-UHFFFAOYSA-L	c1cc(Oc2ccc(S([O-])(=O)=O)c(CCCCCCCCCCCCCCCC)c2)ccc1S([O-])(=O)=O.[Na+].[Na+]	INGREDIENT SUBSTANCE	chemical	0e0e8b48-d19d-4eb1-b5df-ef9642ced897
011EVD3QYF	S-METHYL 4-METHYLPENTANETHIOATE	61122-71-2				46779070		DTXSID20210008										C7H14OS	JOCKEOCKSBOIQA-UHFFFAOYSA-N	CC(C)CCC(SC)=O	INGREDIENT SUBSTANCE	chemical	2f60d441-d590-48d9-b1df-b064c922815b
011Q4ZPT6J	NAVARRETIA ATRACTYLOIDES WHOLE								6RTJH	565318	53754	NAAT	689467-1	452188	WCSCMP-2381876						INGREDIENT SUBSTANCE	structurallyDiverse	95802d2a-ccab-4065-bbab-767d7c57a938
0122W3SP9U	.BETA.-D-XYLOPYRANOSE	2460-44-8		C77429		125409		DTXSID20179348										C5H10O5	SRBFZHDQGSBBOR-KKQCNMDGSA-N	[C@H]1([C@H]([C@H](O)CO[C@H]1O)O)O	INGREDIENT SUBSTANCE	chemical	799bdb7f-2d6c-470b-a948-27b4ebc05172
0125DUV5XC	VARLILUMAB	1393344-72-3		C99127			100000170621									9933	AB-79				INGREDIENT SUBSTANCE	protein	4ce727bf-45fc-4bd2-a01e-2b051ab4d3d3
0127KU7397	BOVINE TYPE I COLLAGEN (SKIN)								MLQ5	183838	9913										INGREDIENT SUBSTANCE	structurallyDiverse	070b30be-f0ab-48a5-be1a-5a5ba2e546c8	0127KU7397
0128ETF5XZ	DICHLOROTETRAKISPROCHLORAZ MANGANESE	75747-77-2	278-301-3			71306902		DTXSID1058260										4C15H16Cl3N3O2.2Cl.Mn	OXOKTPUZOHPXSA-UHFFFAOYSA-L	[Cl-].O=C(N(CCOc1c(Cl)cc(cc1Cl)Cl)CCC)n2ccnc2.[Mn+2].[Cl-].O=C(N(CCOc1c(Cl)cc(cc1Cl)Cl)CCC)n2ccnc2.O=C(N(CCOc1c(Cl)cc(cc1Cl)Cl)CCC)n2ccnc2.O=C(N(CCOc1c(Cl)cc(cc1Cl)Cl)CCC)n2ccnc2	INGREDIENT SUBSTANCE	chemical	e0601dd1-bc47-40b4-ab60-40ee9bf5267a
0129526470	5,8-DIMETHOXY(1,2,4)TRIAZOLO(1,5-C)PYRIMIDIN-2-AMINE	219715-62-5				11446888		DTXSID70466114										C7H9N5O2	DBJPBHJHAPAUQU-UHFFFAOYSA-N	c1(n2c(c(cn1)OC)nc(n2)N)OC	INGREDIENT SUBSTANCE	chemical	b1664dac-82e6-4b45-8321-7983531ccb46
0129G57PA3	FEPRADINOL, (S)-	1992829-67-0				667536												C12H19NO2	PVOOBRUZWPQOER-LLVKDONJSA-N	CC(C)(CO)NC[C@@H](O)c1ccccc1	INGREDIENT SUBSTANCE	chemical	8f887d2c-2a65-417c-b865-22f722d735a2
012C11ZU6G	TERBINAFINE HYDROCHLORIDE	78628-80-5	616-640-4	C29492	235838	5282481	100000090624	DTXSID90229223										C21H25N.ClH	BWMISRWJRUSYEX-SZKNIZGXSA-N	C(#CC(C)(C)C)/C=C/CN(Cc1c2c(cccc2)ccc1)C.Cl	INGREDIENT SUBSTANCE	chemical	17bb827c-0efa-483e-b9a8-fa1803754893	012C11ZU6G
012LYD6KXM	AMBASILIDE	83991-25-7		C72573		10449626	100000087648	DTXSID0057839								6265		C21H25N3O	DLNAKYFPFYUBDR-HDICACEKSA-N	C1N(Cc2ccccc2)C[C@@]3(CN(C[C@]1(C3)[H])C(c4ccc(cc4)N)=O)[H]	INGREDIENT SUBSTANCE	chemical	339964a4-f3f6-40fb-990a-b45cc1f33a48
012RCE5TWE	SALIX LUTEA POLLEN								6XBYV	22555		SALU2	778100-1								INGREDIENT SUBSTANCE	structurallyDiverse	a4c21e75-6a3c-4f22-914a-1ed0994ef96b	012RCE5TWE
0130OGA1VE	3-(2-PROPEN-1-YLDITHIO)-2-BUTANONE	1838169-65-5				146048049												C7H12OS2	JAMHJHUEKFCRFD-UHFFFAOYSA-N	C(SSCC=C)(C(C)=O)C	INGREDIENT SUBSTANCE	chemical	4555e62f-aaf6-41bd-a276-5ea487d93df8
01343Q8EL8	ANISODAMINE	55869-99-3				6918612	100000089662	DTXSID301025872										C17H23NO4	WTQYWNWRJNXDEG-RBZJEDDUSA-N	c1ccc([C@@H](CO)C(=O)O[C@@H]2C[C@@H]3[C@H](C[C@H](C2)N3C)O)cc1	INGREDIENT SUBSTANCE	chemical	5cc3fa70-c72b-48f5-b378-445756f2f19e
013QW1GG8V	PEG-25 STIGMASTERYL ETHER	537689-93-3																			INGREDIENT SUBSTANCE	polymer	b8214022-d67f-47dd-bdd8-aaffdf52179a
013TE6E4WV	LEDIPASVIR	1256388-51-8		C129019	1591922	67505836	100000143385	DTXSID90154829								9796	ZZ-132	C49H54F2N8O6	VRTWBAAJJOHBQU-KMWAZVGDSA-N	C(N[C@H](C(=O)N1CC2(CC2)C[C@H]1c3ncc([nH]3)-c4cc5C(c6cc(ccc6-c5cc4)-c7ccc8nc([nH]c8c7)[C@H]9N([C@@H]%10CC[C@H]9C%10)C([C@H](C(C)C)NC(=O)OC)=O)(F)F)C(C)C)(=O)OC	INGREDIENT SUBSTANCE	chemical	5cde5c72-21ee-4f47-9e35-2e4cab38ed8c	013TE6E4WV
013U3OVD2Z	ROUREA SOLANDERI STEM								4THB5				264871-1	447813	WCSCMP-2416188						INGREDIENT SUBSTANCE	structurallyDiverse	6dd5f52d-613a-45ca-9079-f3cb6daca41b
013VDA1U6N	BISMUTH GLUCONATE	94232-39-0	303-966-4			44150967	100000141454	DTXSID30241166										3C6H11O7.Bi	RMPWRUZQAKINCP-OPDGVEILSA-K	[Bi+3].C(=O)([O-])[C@H](O)[C@@H](O)[C@H](O)[C@H](O)CO.C(=O)([O-])[C@H](O)[C@@H](O)[C@H](O)[C@H](O)CO.C(=O)([O-])[C@H](O)[C@@H](O)[C@H](O)[C@H](O)CO	INGREDIENT SUBSTANCE	chemical	5b8bfddb-4975-48bf-aeea-1b06721d3823
013XP90076	STELLARIA DICHOTOMA WHOLE										1826902			402022	WCSCMP-2481825						INGREDIENT SUBSTANCE	structurallyDiverse	8844890f-41c7-412f-9b32-68ef702041e3
01466DAB8N	ZANTHOXYLUM OVALIFOLIUM WHOLE								5CWMG		1056474		775918-1	42195	WCSCMP-2469433						INGREDIENT SUBSTANCE	structurallyDiverse	d91ed184-9560-49d2-908b-029247f66cc1
0149H05U82	2-AMINO-5-NITROPHENOL	121-88-0	204-503-8			4984721		DTXSID1020063										C6H6N2O3	DOPJTDJKZNWLRB-UHFFFAOYSA-N	[N+]([O-])(=O)c1cc(c(cc1)N)O	INGREDIENT SUBSTANCE	chemical	2385bf58-b75f-4db1-9d88-44229182525e
014OZV4W1O	ACID BLUE 7	3486-30-4	222-476-0			62498		DTXSID80881399										C37H35N2O6S2.Na	FTUYQIPAPWPHNC-UHFFFAOYSA-M	[Na+].c1(ccccc1)C/[N+](/CC)=C\2C=C/C(C=C2)=C(/c3ccc(cc3)N(Cc4ccccc4)CC)\c5c(cc(cc5)S(=O)(=O)[O-])S(=O)(=O)[O-]	INGREDIENT SUBSTANCE	chemical	6d960c91-d19e-4b59-8652-03ba8b9a0185
014Y506OEG	1,3-DIAMINOGUANIDINE HYDROCHLORIDE	38360-74-6	253-900-2			170038		DTXSID8068092										CH7N5.ClH	HAZRIBSLCUYMQP-UHFFFAOYSA-N	Cl.C(=N)(NN)NN	INGREDIENT SUBSTANCE	chemical	de1ebbc1-7ee2-4e6a-85ec-cebaa353974d
014Z62T71D	DIHYDRONEOISOCARVEOL, (+/-)-	18675-34-8																C10H18O	KRCZYMFUWVJCLI-IVZWLZJFSA-N	C1[C@@H]([C@@H](C[C@@H](C1)C(=C)C)O)C	INGREDIENT SUBSTANCE	chemical	a96bd709-a3a2-4089-b9a9-740ce4f43ac6
0151W500HP	TMC-310911	1000287-05-7		C172635		53361968	300000021735	DTXSID001028122										C38H53N5O7S2	JQUNFHFWXCXPRK-AMMMHQJVSA-N	CC(C)CN(C[C@@H](O)[C@H](Cc1ccccc1)NC(=O)O[C@@H]2[C@]3([C@@](OC2)(OCC3)[H])[H])S(=O)(=O)c4cc5c(cc4)nc(NC6CCN(CC6)C7CCCC7)s5	INGREDIENT SUBSTANCE	chemical	61f93d1a-ec6f-454f-b50b-ca6cf1427fee
015259RASF	2,2',4,4',5,6'-HEXACHLORODIPHENYL ETHER	106220-81-9				41556		DTXSID20147547										C12H4Cl6O	XKQUAQGQLZDDBV-UHFFFAOYSA-N	O(c1c(cc(c(c1)Cl)Cl)Cl)c2c(cc(cc2Cl)Cl)Cl	INGREDIENT SUBSTANCE	chemical	f29fb45b-1e19-4f51-904a-102eba0000f3
015443A483	PROPACHLOR	1918-16-7	217-638-2			4931		DTXSID4024274										C11H14ClNO	MFOUDYKPLGXPGO-UHFFFAOYSA-N	N(C(=O)CCl)(c1ccccc1)C(C)C	INGREDIENT SUBSTANCE	chemical	ac113692-d8b1-4efc-ab70-f84cd3567f2b
015582E098	ATESIDORSEN	872063-57-5		C171735			300000008878									10520	DE-54				INGREDIENT SUBSTANCE	nucleicAcid	78c60ec2-f020-4e99-910d-b4513afe7187
01558R042G	1-NAPHTHYLMETHYL BENZOATE	17238-11-8				186023		DTXSID60169263										C18H14O2	GTIYNZXGIAGLFB-UHFFFAOYSA-N	c1(cccc2ccccc12)COC(c3ccccc3)=O	INGREDIENT SUBSTANCE	chemical	b0de277f-37fd-44ee-a335-44e9aa447ac3
0155O8L0UM	MAORI COD, COOKED								4D6G8	642591	37005										INGREDIENT SUBSTANCE	structurallyDiverse	2d18be88-c4a3-49b2-aa9b-dddbb160615a
015F06XTHY	GSK-598809 L-TARTRATE SESQUIHYDRATE	1008521-09-2				131634699												2C22H23F4N5OS.2C4H6O6.3H2O	ZSQRMUCJNSWJPL-AAMGSAFESA-N	n1(c(nnc1SCCCN2C[C@]3(c4ccc(cc4F)C(F)(F)F)[C@@](C2)([H])C3)-c5ocnc5C)C.OC(=O)[C@H](O)[C@@H](O)C(O)=O.O.n1(c(nnc1SCCCN2C[C@]3(c4ccc(cc4F)C(F)(F)F)[C@@](C2)([H])C3)-c5ocnc5C)C.OC(=O)[C@H](O)[C@@H](O)C(O)=O.O.O	INGREDIENT SUBSTANCE	chemical	d8c124a3-b34e-4bb8-989c-116f8ed80e47
015F8U72D9	CHLORCYCLIZINE HYDROCHLORIDE, (S)-	787620-21-7				73415933												C18H21ClN2.ClH	MSIJLVMSKDXAQN-FERBBOLQSA-N	N1([C@H](c2ccc(cc2)Cl)c3ccccc3)CCN(CC1)C.Cl	INGREDIENT SUBSTANCE	chemical	868a4642-caed-45ab-8f58-c9d2da878672
015G4I43YD	ICI-63197	27277-00-5	248-383-5			62824		DTXSID6041391										C9H13N5O	UQDVRVNMIJAGRK-UHFFFAOYSA-N	c12n(c(c(cn1nc(n2)N)C)=O)CCC	INGREDIENT SUBSTANCE	chemical	eca0e889-faac-4622-9866-556f80d297a9
015H02ENJ9	.ALPHA.-PHENYL-2-PIPERIDINEACETAMIDE, ERYTHRO-(-)-	160707-36-8				12112798												C13H18N2O	LJLMNWPXAYKPGV-NEPJUHHUSA-N	[C@H](C(N)=O)(c1ccccc1)[C@]2(CCCCN2)[H]	INGREDIENT SUBSTANCE	chemical	2f7ae597-d74d-2e43-77f6-7ca4580670b1
015KZC652E	POTASSIUM SULFITE	10117-38-1	233-321-1			24958	300000031155	DTXSID80889532										2K.O3S	BHZRJJOHZFYXTO-UHFFFAOYSA-L	S([O-])(=O)[O-].[K+].[K+]	INGREDIENT SUBSTANCE	chemical	14b1da93-d4a5-4e0a-8cad-26fe6ceed8d1
015T3UTL9J	BERBERIS BEALEI ROOT									509499	13601	BEBE2	106450-1	6818	WCSCMP-2673471						INGREDIENT SUBSTANCE	structurallyDiverse	0fc2a749-32a3-4d02-9692-2b9f9d1332a5
015UCP79S9	DIRECT BLUE 25	2150-54-1	218-432-5					DTXSID1025196										C34H22N4O16S4.4Na	JUEBRKPPGMULSU-OTGYWJPESA-J	c1(c(c2c(cc(cc2cc1S(=O)(=O)[O-])S([O-])(=O)=O)O)O)/N=N/c3ccc(-c4ccc(/N=N/c5c(O)c6c(O)cc(S(=O)(=O)[O-])cc6cc5S(=O)(=O)[O-])c(C)c4)cc3C.[Na+].[Na+].[Na+].[Na+]	INGREDIENT SUBSTANCE	chemical	896773fc-5c42-44c3-a5ff-81f7cd97ca9c
0161873UBV	HORDEUM MURINUM POLLEN								3MNZG	40881	97361	HOMU	405301-1	19314	WCS-419414						INGREDIENT SUBSTANCE	structurallyDiverse	9ee528a5-7cbf-4eca-92a8-9511cbcec423
0163PVD2QZ	HYDROXYSTILBAMIDINE ISETHIONATE	533-22-2	208-557-3	C65871		10779	100000086958											C16H16N4O.2C2H6O4S	XVTQTNAKZYLTNZ-UHFFFAOYSA-N	C(c1cc(O)c(C=Cc2ccc(cc2)C(=N)N)cc1)(=N)N.S(CCO)(=O)(=O)O.S(CCO)(=O)(=O)O	INGREDIENT SUBSTANCE	chemical	321af8b7-e060-4610-ba93-772958ac4e1d
0164A0A522	CHIMONANTHUS PRAECOX LEAF								5XS48		13419		139248-1	10204	WCS-382901						INGREDIENT SUBSTANCE	structurallyDiverse	2aa874f4-5d8a-4a59-a717-775849cdcd2a
0165Y102W9	STELLIFER DRUM WHOLE									169291	278772										INGREDIENT SUBSTANCE	structurallyDiverse	cd17dafa-224f-4fb9-baa2-10b3ce6ffefa
0167D73R1T	ALLYL PROPYL DISULFIDE	2179-59-1	218-550-7			16591		DTXSID8024448										C6H12S2	FCSSPCOFDUKHPV-UHFFFAOYSA-N	S(SCC=C)CCC	INGREDIENT SUBSTANCE	chemical	b175d8b4-71e9-4df5-bedc-d798e3986b8e
0168CT300N	MULLOIDICHTHYS GOATFISH WHOLE									169407	342442										INGREDIENT SUBSTANCE	structurallyDiverse	1f7c842e-c4c7-439f-938e-0d4b7f63bfbb
01695YPV36	SWORDFISH			C71911	901283				7G9C4	172482	8245										INGREDIENT SUBSTANCE	structurallyDiverse	68680794-5dce-433b-a496-d9da9d8952d4	01695YPV36
016B407G6F	IOFRATOL	141660-63-1		C83824		6918239	100000083634	DTXSID40161785								6972		C31H36I6N6O13	NNZBBKHCMKTQJQ-UWVGGRQHSA-N	N(C(=O)[C@@H](O)C)c1c(c(c(I)c(c1I)C(NC(CO)CO)=O)C(=O)NCC(O)CNC(c2c(c(c(c(c2I)NC([C@H](C)O)=O)I)C(NC(CO)CO)=O)I)=O)I	INGREDIENT SUBSTANCE	chemical	7fccb62c-4bd3-4fbb-8f07-8072b20c0404
016C88OF79	SYR DARYA STURGEON								78GWB	550560											INGREDIENT SUBSTANCE	structurallyDiverse	9abea4e7-bf87-4dd1-b1f4-c2425425f371
016EG4BD6Z	3-ETHYLHEXAHYDRO-3-(3-METHOXYPHENYL)-1-METHYL-2H-AZEPIN-2-ONE, (S)-	275807-87-9				6923848												C16H23NO2	AFBQUXAODCBPRJ-INIZCTEOSA-N	c1c([C@]2(C(N(CCCC2)C)=O)CC)cccc1OC	INGREDIENT SUBSTANCE	chemical	58a2c7b2-03ed-415b-baa0-5a26580da63f
016FR52RU5	DIHYDROURACIL	504-07-4	207-982-1			649	100000127641	DTXSID7060122										C4H6N2O2	OIVLITBTBDPEFK-UHFFFAOYSA-N	O=C1NCCC(=O)N1	INGREDIENT SUBSTANCE	chemical	4b0a4790-f9e9-495c-aafb-2ee341d00ed2
016TTR32QF	RIPASUDIL HYDROCHLORIDE	887375-67-9				11625386	100000164209										MN-272	C15H18FN3O2S.ClH.2H2O	CMDJNMACGABCKQ-XVSRHIFFSA-N	c1c2cccc(c2c(cn1)F)S(=O)(=O)N3[C@H](CNCCC3)C.Cl.O.O	INGREDIENT SUBSTANCE	chemical	f7506515-5f36-4df5-9c69-48a42cc56b20
016U10PN9N	OPROMAZINE	969-99-3				70413	300000054352	DTXSID40871817										C17H19ClN2OS	QEPPAOXKZOTMPM-UHFFFAOYSA-N	c1cc2N(CCCN(C)C)c3cc(Cl)ccc3[S+]([O-])c2cc1	INGREDIENT SUBSTANCE	chemical	e6dedaa0-6458-44d4-83eb-5912b50c5cb7
01704YP3MO	AMINOPHENAZONE	58-15-1	200-365-8	C76792	695	6009	100000092139	DTXSID7020504								375		C13H17N3O	RMMXTBMQSGEXHJ-UHFFFAOYSA-N	c1(c(c(C)n(n1-c2ccccc2)C)N(C)C)=O	INGREDIENT SUBSTANCE	chemical	7c05dde7-be68-4fe8-ade4-ea6b323371cc
01756N87N8	WORMWOOD OIL	8008-93-3		C74292	1305653			DTXSID601009807	GVZC	35445	72332	ARAB3	300106-2	4274	WCSCMP-2909600						INGREDIENT SUBSTANCE	structurallyDiverse	0d8b1d24-0065-4ccb-a4ea-3bba7cd11eca	01756N87N8
01763E5R90	GLYCERETH-20 CAPRYLATE																				INGREDIENT SUBSTANCE	polymer	02e9ef3e-5bc1-4be3-a48d-dfaa1168a7dd
017864RK78	TANGHINIGENIN	6875-16-7				20055043		DTXSID40988454										C23H32O5	XHBYSYUHABSUKR-IZFNFCPSSA-N	O[C@@]12[C@]34[C@H](C[C@]5([C@]([C@@]3([H])CC[C@]1(C)[C@@H](C=6COC(=O)C6)CC2)(C)CC[C@H](O)C5)[H])O4	INGREDIENT SUBSTANCE	chemical	b26c8abd-4ffc-457d-a799-04b4ef4aa562
017EA128X4	N-BENZYL-2'-DEOXYADENOSINE	37113-47-6				10065899		DTXSID30317633										C17H19N5O3	NIMQVHDXSYNJJX-BFHYXJOUSA-N	n1([C@H]2C[C@H](O)[C@H](O2)CO)c3c(c(NCc4ccccc4)ncn3)nc1	INGREDIENT SUBSTANCE	chemical	a1a58212-2a75-46db-beb3-bedf7959600e
017M94O454	NEISSERIA MENINGITIDIS SEROGROUP B STRAIN NZ98/254 WHOLE																				INGREDIENT SUBSTANCE	structurallyDiverse	b53fb76a-20a0-4574-8d9d-a72b15c74538
017NGL487F	2-BUTENE, (E)-	624-64-6	210-855-3			62695		DTXSID7027255										C4H8	IAQRGUVFOMOMEM-ONEGZZNKSA-N	C/C=C/C	INGREDIENT SUBSTANCE	chemical	c41deb72-4995-4287-b45b-4950bd61fdd9
017VSH97RJ	6.BETA.-HYDROXYDEXAMETHASONE	55879-47-5				63050		DTXSID10204471										C22H29FO6	RVBSTEHLLHXILB-QODHSQIYSA-N	[C@]12([C@]([C@@]3(C[C@H](C=4[C@@]([C@]3([C@H](C1)O)F)(C=CC(=O)C4)C)O)[H])(C[C@H]([C@@]2(C(=O)CO)O)C)[H])C	INGREDIENT SUBSTANCE	chemical	0c1b9173-2e55-4059-9dbd-66c33191b4bc
01800C6E6B	DIEFFENBACHIA SEGUINE WHOLE			C72301	1353887				35ZWF	502056	42196	DISE7	86911-1	13948	WCS-61779						INGREDIENT SUBSTANCE	structurallyDiverse	e2fb9dd7-5cd9-4ea2-9ef6-723e82eacc69	01800C6E6B
0180CYL77I	ACOURTIA WRIGHTII WHOLE								9J3F	36457	711017	ACWR5	3512-2	454217	WCSCMP-3037841						INGREDIENT SUBSTANCE	structurallyDiverse	0bac9ec0-f93b-444a-82b9-b658f9c1ae95
0180PBK4FC	NIFURALDEZONE	3270-71-1	221-890-9	C77051		18637	100000083868	DTXSID6046399								530		C7H6N4O5	AJSKOLZKIUMPPG-UHFFFAOYSA-N	c1([N+]([O-])=O)oc(C=NNC(C(=O)N)=O)cc1	INGREDIENT SUBSTANCE	chemical	b8c963c8-1b0f-4793-8ed8-407d717b80dc
0183L9B2Q9	CARSATRIN, (S)-	125345-93-9				72049												C25H26F2N6OS	JOMBZLFCXNSKEQ-NRFANRHFSA-N	c12c([nH]cn1)ncnc2SC[C@H](CN3CCN(C(c4ccc(F)cc4)c5ccc(F)cc5)CC3)O	INGREDIENT SUBSTANCE	chemical	fcb07648-2cf1-4ea1-83ce-ce8427600c16
018649S21N	LEMALESOMAB	250242-54-7		C175107			300000021914									8046					INGREDIENT SUBSTANCE	protein	e40ea0d9-9a9c-4fb1-93dc-8a73d5d8020e
0189J4XE1H	CYSTIC FIBROSIS TRANSMEMBRANE CONDUCTANCE REGULATOR F508 DELETED																				INGREDIENT SUBSTANCE	protein	7d3d65ba-a8ba-49b7-91e8-c83b4e3a0241
018DWB1LWB	ISOMEROL			C175098																	INGREDIENT SUBSTANCE	mixture	cb479e6f-317a-4661-9e31-36dba96f0b45
018M85FD11	1-(4-METHOXYPHENYL)ETHANOL, (+/-)-	3319-15-1	222-019-5			101148		DTXSID401311686										C9H12O2	IUUULXXWNYKJSL-UHFFFAOYSA-N	C(C)(O)c1ccc(cc1)OC	INGREDIENT SUBSTANCE	chemical	c76af27c-5c26-473d-8d5f-c9781148bdb3
018NME21ED	WAY-120491	124916-54-7				130292		DTXSID90924963										C20H18F3NO4	ZORATYFUTXFLJS-SJORKVTESA-N	O[C@H]1[C@@H](c2c(OC1(C)C)ccc(c2)OC(F)(F)F)N3Cc4c(C3=O)cccc4	INGREDIENT SUBSTANCE	chemical	cb2f833d-8bc7-4988-b995-90d8c5a84e53
018XNU6812	ALRESTATIN SODIUM	51876-97-2		C72691		23683779	100000079323	DTXSID10199838										C14H8NO4.Na	FKZUETPACPDEAD-UHFFFAOYSA-M	N1(C(c2cccc3c2c(C1=O)ccc3)=O)CC([O-])=O.[Na+]	INGREDIENT SUBSTANCE	chemical	11762b47-0fa5-4119-9c24-42e230e9abcd
01906GQ23R	PINACOL HEXAHYDRATE	6091-58-3				20268938		DTXSID10209749										C6H14O2.6H2O	LEQNJUZEJVNIIP-UHFFFAOYSA-N	OC(C)(C)C(C)(C)O.O.O.O.O.O.O	INGREDIENT SUBSTANCE	chemical	8a08c5a8-f505-478f-a2fd-efe3d23aa81f
0192074X0K	SUPEROXIDE DISMUTASE (MN) SACCHAROMYCES CEREVISIAE				2268034																INGREDIENT SUBSTANCE	protein	6846c9a0-aad4-4ff3-b6b6-f83b4548dcbb	0192074X0K
01925N33BL	GSK-932121	958457-44-8				23651142		DTXSID50241981										C20H15ClF3NO4	QGQFNQWZHHSZIC-UHFFFAOYSA-N	c1c(ccc(c1)Oc2ccc(cc2)-c3c(c(c([nH]c3CO)C)Cl)=O)OC(F)(F)F	INGREDIENT SUBSTANCE	chemical	5732772a-f590-4f29-9c71-7f91b02ce2c9
0192O2R1GA	ETHYL-O,N,N-AZOXYMETHANE, (1Z)-	57497-29-7				152160		DTXSID9020586										C3H8N2O	MIJJGTDCQRHTPM-PLNGDYQASA-N	C/N=[N+](/CC)\[O-]	INGREDIENT SUBSTANCE	chemical	a8255819-0954-4f7b-8576-7b8e071a069e
0195831F8E	BENZYL VALERATE	10361-39-4	233-789-7			82584		DTXSID6065052										C12H16O2	YZJCDVRXBOPXSQ-UHFFFAOYSA-N	O=C(OCc1ccccc1)CCCC	INGREDIENT SUBSTANCE	chemical	f18b0e57-5ce7-4f98-a78c-d30c11513e5d
0195Y9G48E	P-HYDROXYBENZYLPIPERAZINE	75341-33-2				19881596		DTXSID20600965										C11H16N2O	CNRXJITXJZQWPJ-UHFFFAOYSA-N	C1CN(CCN1)Cc2ccc(cc2)O	INGREDIENT SUBSTANCE	chemical	6b627b04-959d-4cb6-9643-e4c0a0c4b7d1
0196353FZ5	3-(4,5-DIHYDRO-1H-IMIDAZOL-2-YL)ANILINE	94086-79-0	301-869-1			414213		DTXSID50240398										C9H11N3	HCJAVYDERMMIDO-UHFFFAOYSA-N	Nc1cc(ccc1)C2=NCCN2	INGREDIENT SUBSTANCE	chemical	b1302a72-82cf-4130-abc5-a36c6f26b5c6
0199MV609F	GADOTERIDOL	120066-54-8		C65796	25483	60714	100000084509	DTXSID2048662								6655	BB-97	C17H29N4O7.Gd	DPNNNPAKRZOSMO-UHFFFAOYSA-K	[Gd+3].N1(CC([O-])=O)CCN(CC([O-])=O)CCN(CC(O)C)CCN(CC1)CC([O-])=O	INGREDIENT SUBSTANCE	chemical	4d65a162-efdc-442e-9322-dc728ef43bab	0199MV609F
019ILT555L	SWOLLEN-HEADED CONGER EEL, COOKED								KV59	635910	477288										INGREDIENT SUBSTANCE	structurallyDiverse	99605363-3499-4026-aedb-56c275731664
019NSK845Q	TRIFLUSULFURON	135990-29-3				86416		DTXSID10159614										C16H17F3N6O6S	AKTQJCBOGPBERP-UHFFFAOYSA-N	OC(=O)c1cccc(C)c1S(=O)(=O)NC(=O)Nc2nc(N(C)C)nc(OCC(F)(F)F)n2	INGREDIENT SUBSTANCE	chemical	4f11e9b1-6b59-4d92-a606-1fe728c49f49
01A2TQ08EI	LAGENARIA ABYSSINICA WHOLE								6NV22				293033-1	21382	WCSCMP-2342903						INGREDIENT SUBSTANCE	structurallyDiverse	7a33b39d-3018-4310-82c8-46ec4e0314fd
01AEG6W4Y9	3'-HYDROXYSTANOZOLOL	125709-39-9				14299601		DTXSID50558682										C21H32N2O2	SWPAIUOYLTYQKK-YEZTZDHTSA-N	C[C@]12Cc3c([nH][nH]c3C[C@]1([H])CC[C@@]4([H])[C@]5([H])CC[C@@](O)(C)[C@@]5(C)CC[C@@]42[H])=O	INGREDIENT SUBSTANCE	chemical	4aac746d-12f9-40d1-9f0b-65ade524216a
01B3PR4VA4	2,3',4,5',6-PENTABROMOBIPHENYL					57039485												C12H5Br5	HPKYDABEPHXZID-UHFFFAOYSA-N	c1c(-c2c(Br)cc(Br)cc2Br)cc(Br)cc1Br	INGREDIENT SUBSTANCE	chemical	5f07e206-ee5d-4515-aca3-3c5bb9e03058
01B3X858LI	ACER PENSYLVANICUM WHOLE								94GR	28754	66214	ACPE	781446-1	1202	WCSCMP-2616210						INGREDIENT SUBSTANCE	structurallyDiverse	91bd734d-997e-4d75-9f69-44fe818a07ba	01B3X858LI
01B7I80VTX	CINNAMODENDRON CORTICOSUM WHOLE								5Z7G4		549614		146018-1	450902	WCS-382914						INGREDIENT SUBSTANCE	structurallyDiverse	2b6a377e-1b46-4c16-a785-dd1401da2be7
01B94QJ66A	EMAPTICAP PEGOL 5'-MODIFICATION																				INGREDIENT SUBSTANCE	polymer	28eca009-8b71-4541-864f-f0022308e806
01D3M89A2W	3,4,5,6-TETRAHYDROPHTHALIC ANHYDRIDE	2426-02-0	219-374-3			12475		DTXSID9075298										C8H8O3	HMMBJOWWRLZEMI-UHFFFAOYSA-N	O1C(=O)C=2CCCCC2C1=O	INGREDIENT SUBSTANCE	chemical	dece75b1-a01d-44bc-bf62-39a638c1f29c
01D72QQ73D	TRANID	15271-41-7				76970394		DTXSID3040304										C10H12ClN3O2	QCQPGRMMDFIQMB-JTLQWOPJSA-N	[C@H]12/C(/[C@H](Cl)[C@H](C1)C[C@H]2C#N)=N\OC(NC)=O	INGREDIENT SUBSTANCE	chemical	1c1c3a9d-dbb8-45ab-a11f-36b21a769c64
01DMT14Z63	POTASSIUM METAPHOSPHATE	7790-53-6	232-212-6	C75649	1426446			DTXSID90872576													INGREDIENT SUBSTANCE	polymer	d5c23274-af2d-445a-811a-b58f92775243	01DMT14Z63
01DN47PPQG	DESMETHYLCLOMIPRAMINE	303-48-0				622606	100000181521	DTXSID70952663										C18H21ClN2	VPIXQGUBUKFLRF-UHFFFAOYSA-N	Clc1cc2N(c3c(CCc2cc1)cccc3)CCCNC	INGREDIENT SUBSTANCE	chemical	28e5bd36-4f04-4878-a75c-c9413f9c1c15
01DP8CH58H	.ALPHA.-PYRROLIDINOPROPIOPHENONE	19134-50-0				209045		DTXSID50897462										C13H17NO	KPUJAQRFIJAORQ-UHFFFAOYSA-N	C(C(C)N1CCCC1)(=O)c2ccccc2	INGREDIENT SUBSTANCE	chemical	15e5f7af-3b6a-4b08-8cc5-74b54aee102c
01DZ4127G7	BELOTECAN HYDROCHLORIDE	213819-48-8		C66954		6918340	300000044578	DTXSID60175647									RR-27	C25H27N3O4.ClH	SJKBXKKZBKCHET-UQIIZPHYSA-N	[C@@]1(O)(c2cc3-c4c(Cn3c(c2COC1=O)=O)c(c5c(n4)cccc5)CCNC(C)C)CC.Cl	INGREDIENT SUBSTANCE	chemical	4ff063cb-6510-43c9-8e19-bc67a865df6f
01F4FRP8YL	MIROGABALIN BESYLATE	1138245-21-2		C175142		81689826	100000166114										CD-60	C12H19NO2.C6H6O3S	OKJXJRVWXYRSAN-TXULWXBWSA-N	c1cccc(S(=O)(=O)O)c1.C(C[C@@]1([C@@]2(C=C(C[C@@]2(C1)[H])CC)[H])CN)(=O)O	INGREDIENT SUBSTANCE	chemical	f92323dd-5974-483c-b170-732d44e00def
01F5XRT259	SODIUM 2,3,5,6-TETRACHLOROBENZOATE	3084-84-2				119025808												C7HCl4O2.Na	GUHWQVZRQNQCRJ-UHFFFAOYSA-M	c1(c(c(Cl)cc(c1Cl)Cl)Cl)C(=O)[O-].[Na+]	INGREDIENT SUBSTANCE	chemical	21a78255-02ac-41be-9f16-86c1c5eb6e5d
01FPW436S6	A-620223	272769-49-0				9925908		DTXSID40181726										C16H22N4O	KXSIHXHEHABEJX-UHFFFAOYSA-N	c1(nc2c([nH]1)c(ccc2)C(=O)N)C3CCN(CC3)CCC	INGREDIENT SUBSTANCE	chemical	d730e56b-57b6-4869-a178-14e379fd30a6
01FW888088	2-PYRROLIDINECARBOTHIOIC ACID, (2S)-	64369-68-2	264-853-2			15788381		DTXSID50982923										C5H9NOS	AFMIFWUUCHCHNN-BYPYZUCNSA-N	C1C[C@@H](C(=O)S)NC1	INGREDIENT SUBSTANCE	chemical	3de9c07a-7372-4396-8592-8750a42aed5b
01G73H6H83	HOPS	8016-25-9	232-504-3	C73896	259266		100000153092	DTXSID0031425	6MFNY	19160	3486	HULU	303502-2	19415	WCSCMP-2855039						INGREDIENT SUBSTANCE	structurallyDiverse	60f926b4-2683-40ac-9aae-3cc2a362f87e	01G73H6H83
01G9XEA93N	CLAVICEPS PURPUREA SCLEROTIUM				1311077				VVFY		5111										INGREDIENT SUBSTANCE	structurallyDiverse	342f1ec4-4bca-4806-9bcf-9b7dea205588	01G9XEA93N
01HD1KNX99	1,2-DIHYDRO-1,1,6-TRIMETHYLNAPHTHALENE	30364-38-6	250-150-8			121677		DTXSID30184443										C13H16	RTUMCNDCAVLXEP-UHFFFAOYSA-N	c12c(C=CCC1(C)C)cc(cc2)C	INGREDIENT SUBSTANCE	chemical	64ee2306-ab50-4c05-a34f-f7c5d2a210f6
01HGS7J21J	2,7-NAPHTHALENEDISULFONIC ACID	92-41-1	202-154-6			66707		DTXSID3059054										C10H8O6S2	VILFVXYKHXVYAB-UHFFFAOYSA-N	O=S(=O)(O)c1ccc2c(cc(S(=O)(=O)O)cc2)c1	INGREDIENT SUBSTANCE	chemical	d2f0eeba-bf24-49a7-ad4b-816d56123e00
01HO73LPA0	MK-0752 SODIUM	656810-87-6				23678619												C21H20ClF2O4S.Na	WFPVQMLUYJLUCN-YQEPSNHFSA-M	[C@H]1(CCC([O-])=O)CC[C@@](S(c2ccc(cc2)Cl)(=O)=O)(CC1)c3cc(ccc3F)F.[Na+]	INGREDIENT SUBSTANCE	chemical	922725a0-1bf8-41b8-84dd-76742f822d63
01HT00FI3B	METHYL PHTHALYL ETHYL GLYCOLATE	85-71-2	201-625-3			221066		DTXSID30861661										C13H14O6	OYMDOVKIWFMTAW-UHFFFAOYSA-N	C(c1c(C(=O)OCC(=O)OCC)cccc1)(=O)OC	INGREDIENT SUBSTANCE	chemical	3a2a9f76-297b-44aa-accb-983c42ff9079
01I0OE93A7	2-OXOVALERIC ACID	1821-02-9	217-340-2			74563		DTXSID3021647										C5H8O3	KDVFRMMRZOCFLS-UHFFFAOYSA-N	C(C(=O)CCC)(=O)O	INGREDIENT SUBSTANCE	chemical	f5a1d18f-8261-4d7f-87e5-a144fce6b092
01I8N86CKO	METHYL 2-METHYLPHENYL DISULFIDE	35379-09-0				21940939		DTXSID50188867										C8H10S2	FFCTVZYBWOPLSU-UHFFFAOYSA-N	CSSc1ccccc1C	INGREDIENT SUBSTANCE	chemical	76e9f287-d4cb-43a1-b52f-e3076e049409
01I9ZBY9IR	ETHYL PYRAZOLONE T	6402-06-8	229-016-8			80814		DTXSID2064311										C12H12N2O6S	SLIRKONJUJKOBN-UHFFFAOYSA-N	O=C(OCC)c1nn(c(c1)O)-c2ccc(S(=O)(=O)O)cc2	INGREDIENT SUBSTANCE	chemical	1089696a-0673-4b6f-8e6d-8c3a3dd0ced1
01IC75R817	IMARIKIREN	1202265-63-1		C175085		44554894	300000034189									10445		C27H41N5O4	RHIBAIKQWJNESW-YADHBBJMSA-N	c1(nc2c(n1CCCCOC)cccc2)C(=O)N([C@@H]3CNC[C@@H](C3)C(=O)N4CCOCC4)CC(C)C	INGREDIENT SUBSTANCE	chemical	f3628919-ac27-40f3-9696-fb3c65ba624f
01IU6310G3	32-CARBOXYCYANOCOBALAMIN	38218-77-8																C62H92N12O15P.CN.Co	PTFREWOCBPIMEK-UZIHIUCNSA-M	[C-]#N.[Co+3].[C@@]12([NH]=C(/C(=C/3[NH]=C(/C=C/4[NH]=C(/C(=C/5\[NH-]C1[C@@H]([C@]5(CCC(NC[C@H](OP(O[C@H]6[C@H]([C@@H](N7c8c([NH]=C7)cc(c(c8)C)C)O[C@@H]6CO)O)([O-])=O)C)=O)C)CC(=O)N)/C)[C@H](C4(C)C)CCC(=O)N)[C@H]([C@@]3(CC(=O)N)C)CCC(=O)N)/C)[C@H]([C@@]2(CC(=O)N)C)CCC(=O)O)C	INGREDIENT SUBSTANCE	chemical	78c93db2-e32a-406a-8ead-d0816917324e
01IX3OU168	TOBRAMYCIN HYDROCHLORIDE	95188-93-5				66873468		DTXSID80241777										C18H37N5O9.ClH	CVDADWBWFLWJNQ-TWDWGCDDSA-N	[C@H]1([C@H](C[C@H]([C@@H]([C@H]1O)O[C@@]2([C@@H]([C@H]([C@@H]([C@H](O2)CO)O)N)O)[H])N)N)O[C@@]3([C@@H](C[C@@H]([C@H](O3)CN)O)N)[H].Cl	INGREDIENT SUBSTANCE	chemical	a043f322-7fae-46fb-bfe1-d4039d449cbe
01IZ7O54VH	SODIUM THIOMALATE	30245-51-3				23707083	100000077016	DTXSID00952616										C4H4O4S.Na.H	WGIKUIATRROGSN-UHFFFAOYSA-M	[H+].[Na+].C(C([O-])=O)C(C([O-])=O)S	INGREDIENT SUBSTANCE	chemical	3dbca77d-7d27-48a8-b5b5-8cb42b18b99d
01J18G9G97	ACEGLUTAMIDE	2490-97-3	219-647-7	C77843	1426379	182230	100000087914	DTXSID2048959								1887		C7H12N2O4	KSMRODHGGIIXDV-YFKPBYRVSA-N	O=C(N[C@H](C(=O)O)CCC(=O)N)C	INGREDIENT SUBSTANCE	chemical	ad1a8684-7d26-4b99-ade0-a69992600ed9	01J18G9G97
01J606C35G	5-DEOXYKIEVITONE	74161-24-3				442770		DTXSID80331945										C20H20O5	JIJYZALGIIQXKE-UHFFFAOYSA-N	C(c1c(O)ccc2C(C(c3ccc(O)cc3O)COc21)=O)C=C(C)C	INGREDIENT SUBSTANCE	chemical	69059d60-c890-4664-bb45-a4d203c13407
01J7526K2Q	ASP-4058	952565-91-2				16755143												C19H12F6N4O2	NJNXCJPSMWKXHO-VIFPVBQESA-N	c1nc2c([nH]1)ccc(c2)-c3noc(n3)-c4cc(c(cc4)O[C@H](C(F)(F)F)C)C(F)(F)F	INGREDIENT SUBSTANCE	chemical	6e1e0291-7ba2-4c16-b0e6-f97f5087a27b
01K37QO47K	RITANSERIN TARTRATE	93076-39-2				13519970												C27H25F2N3OS.C4H6O6	NJKCCYRWKDAVQS-LREBCSMRSA-N	C(c1ccc(F)cc1)(c2ccc(F)cc2)=C3CCN(CCc4c(C)nc5sccn5c4=O)CC3.[C@H]([C@@H](O)C(=O)O)(O)C(=O)O	INGREDIENT SUBSTANCE	chemical	9cce0858-61ff-4623-b801-da6d411db2d0
01K63SUP8D	FLUOXETINE	54910-89-3		C506	4493	3386	100000092819	DTXSID7023067								3883		C17H18F3NO	RTHCYVBBDHJXIQ-UHFFFAOYSA-N	c1cc(OC(CCNC)c2ccccc2)ccc1C(F)(F)F	INGREDIENT SUBSTANCE	chemical	288a962b-7ef1-4a4e-9cfe-0eb1bb3ce661	01K63SUP8D
01KC87F8FE	6-O-BENZYLGUANINE	19916-73-5		C1306		4578	100000128431	DTXSID20173700										C12H11N5O	KRWMERLEINMZFT-UHFFFAOYSA-N	n1c2c(nc[nH]2)c(nc1N)OCc3ccccc3	INGREDIENT SUBSTANCE	chemical	111ffb50-218b-471f-be0c-20cadcdfe1a6
01KM283D85	FRUCTOSE PHENYLOSAZONE, DL-	4746-10-5																C18H22N4O4	BZVNQJMWJJOFFB-UGSZPUKBSA-N	[C@H]([C@@H](C(=NNc1ccccc1)/C=N/Nc2ccccc2)O)([C@@H](CO)O)O	INGREDIENT SUBSTANCE	chemical	122f2a70-f6a3-43fb-9eec-0f16d3c0fad8
01KT5NC1TC	TEPHROSIA PURPUREA SEED								55D3G	565564	228354	TEPU	520851-1	80167	WCS-2444999						INGREDIENT SUBSTANCE	structurallyDiverse	ea8bdfb9-7ca4-4599-8c3c-6b36b1bae80b	01KT5NC1TC
01L0138EJV	SPOTTED WHITING WHOLE								6Z2HP	551124	135776										INGREDIENT SUBSTANCE	structurallyDiverse	3f9f3318-a2c6-4efe-9f9f-480dd84f8680
01L0MVY85E	EDOBACOMAB	141410-98-2		C171833			300000021870									7056	DD-44				INGREDIENT SUBSTANCE	protein	20f2cb06-5d24-4192-9635-4a68a72ad18f
01L3E93T4C	CLOMETHERONE	5591-27-5		C74147		14515731	100000084524	DTXSID20204508								1857		C22H31ClO2	UMRURYMAPMZKQO-NDKKBYRMSA-N	[C@]12([C@]([C@]3([C@]([C@@]4(C(=CC(=O)CC4)[C@H](C3)Cl)C)([H])CC1)[H])(C[C@H]([C@@H]2C(=O)C)C)[H])C	INGREDIENT SUBSTANCE	chemical	d7f402b1-5c9f-4e82-8ac5-fb61337c59d9
01L40YK24E	ZANTHOXYLUM CAPENSE WHOLE								5CWCM		430988		775632-1	459601	WCSCMP-2469344						INGREDIENT SUBSTANCE	structurallyDiverse	67691569-58ee-4a43-9ff2-78d2075bdb0b
01L9PS463P	EICOSYL LINOLENATE	1447798-59-5				56935965												C38H70O2	ZIFMUOBWYNUMBL-FLQWBAQUSA-N	CCCCCCCCCCCCCCCCCCCCOC(=O)CCCCCCC/C=C\C/C=C\C/C=C\CC	INGREDIENT SUBSTANCE	chemical	e354e62b-fb9a-4858-a43f-ce7096f8b966
01L9Y9D98W	CALCIUM ADIPATE	7486-40-0	231-295-6			185482												C6H8O4.Ca	KTAAUBVMSAZOLC-UHFFFAOYSA-L	[Ca+2].C(CCCCC(=O)[O-])(=O)[O-]	INGREDIENT SUBSTANCE	chemical	5b477611-d0c0-4036-b0f9-113a83e4b544
01LE12YH7P	AMINOCHLOROAMBUCIL	3688-35-5				19389		DTXSID401204528										C14H20Cl2N2O2	WBIFEHLOTPXXKS-UHFFFAOYSA-N	c1(N(CCCl)CCCl)ccc(CCC(C(O)=O)N)cc1	INGREDIENT SUBSTANCE	chemical	8391515f-562f-494e-adbf-abb611956bed
01LSZ8XXL0	TETRAHYDROISOHUMULONE	28815-20-5	249-253-0																		INGREDIENT SUBSTANCE	mixture	9f5e116b-e419-4969-8707-a27d1f372e98
01M52Y2486	SPECKLED DWARF GROUPER								6G5PW	167710	215346										INGREDIENT SUBSTANCE	structurallyDiverse	693782fa-78fa-4e96-bff4-b9daf0c3e67b
01M5W012RI	2-HEPTADECANONE	2922-51-2				18027		DTXSID6075061										C17H34O	TVTCXPXLRKTHAU-UHFFFAOYSA-N	C(CCCCCCCCCC)CCCCC(C)=O	INGREDIENT SUBSTANCE	chemical	e7afd3ba-33d8-4251-9287-fcac0ed7b074
01M7061203	MINDODILOL, (S)-	70260-56-9				22807286												C23H28N2O3	ARFNSMYWLYZEPU-IBGZPJMESA-N	c1c2c(cccc2[nH]c1)OC[C@H](CN3CCC(CC3)COc4ccccc4)O	INGREDIENT SUBSTANCE	chemical	bf3b5972-c79c-4534-93f1-8bb2ebd6b3b3
01MDR0WU2J	BEBEERINE	477-60-1				12300019		DTXSID80963907										C36H38N2O6	NGZXDRGWBULKFA-NSOVKSMOSA-N	Oc1c2c3[C@](Cc4cc(Oc5cc6[C@](Cc7ccc(O2)cc7)(N(C)CCc6cc5OC)[H])c(cc4)O)(N(C)CCc3cc1OC)[H]	INGREDIENT SUBSTANCE	chemical	c9b34338-7750-481b-9b6a-c8155594cc47
01MI4Q9DI3	PILOCARPINE	92-13-7	202-128-4	C62068	8328	5910	100000085284	DTXSID1021162										C11H16N2O2	QCHFTSOMWOSFHM-WPRPVWTQSA-N	c1(n(cnc1)C)C[C@@H]2[C@@H](C(=O)OC2)CC	INGREDIENT SUBSTANCE	chemical	3ccc705e-3337-4708-b6de-7541644a3560	01MI4Q9DI3
01MNH5U8OM	PENTANEMA BRITANNICA WHOLE									503171	119176	INBR	77178407-1	480430	WCSCMP-3217682						INGREDIENT SUBSTANCE	structurallyDiverse	2a295c41-814d-485a-a8d7-02394ca7e9cd
01MP33F412	INFLUENZA B VIRUS B/MASSACHUSETTS/2/2012 LIVE (ATTENUATED) ANTIGEN																				INGREDIENT SUBSTANCE	structurallyDiverse	affa5427-4693-4af4-bdd5-6f32ddf260f9
01MU2J7VVZ	2-ETHYLHEXANOIC ACID	149-57-5	205-743-6		1305517	8697	300000052939	DTXSID9025293										C8H16O2	OBETXYAYXDNJHR-UHFFFAOYSA-N	C(=O)(C(CC)CCCC)O	INGREDIENT SUBSTANCE	chemical	5b6d1a87-1619-48a0-b1e6-c149d407187c	01MU2J7VVZ
01MWS86W2N	SODIUM 3,4-DIMETHOXYPHENYLGLYOXYLATE	37891-88-6	253-702-6			23683213	300000048803	DTXSID40958915										C10H9O5.Na	BBHVQBQNEHFBIO-UHFFFAOYSA-M	[Na+].c1(cc(c(cc1)OC)OC)C(C(=O)[O-])=O	INGREDIENT SUBSTANCE	chemical	30155823-7de1-4824-8ce3-8b6716d272e2
01N0V0N4S2	3,3',4,5,5'-PENTACHLOROBIPHENYL	39635-33-1				63085		DTXSID9074145										C12H5Cl5	MXVAYAXIPRGORY-UHFFFAOYSA-N	c1c(-c2cc(Cl)c(Cl)c(Cl)c2)cc(Cl)cc1Cl	INGREDIENT SUBSTANCE	chemical	558a7384-bd14-4cd3-b7ab-e62ccbeea837
01N5412224	ETIFELMINE HYDROCHLORIDE	1146-95-8				121035	100000087282	DTXSID5057622										C17H19N.ClH	NFYYMNADTASPEE-UHFFFAOYSA-N	c1c(C(=C(CC)CN)c2ccccc2)cccc1.Cl	INGREDIENT SUBSTANCE	chemical	1e1b2637-4cc6-4fbd-94ac-571e7ce5db50
01N552709G	KANAMYCIN A SULFATE MONOHYDRATE	5965-95-7				56841873		DTXSID20208329										C18H36N4O11.H2O.H2O4S	VWSPLXPERFFCLK-KNQICTBBSA-N	O.S(=O)(=O)(O)O.[C@]1([C@@H]([C@H]([C@@H]([C@H](O1)CN)O)O)O)([H])O[C@@H]2[C@H](C[C@H]([C@@H]([C@H]2O)O[C@@]3([C@@H]([C@H]([C@@H]([C@H](O3)CO)O)N)O)[H])N)N	INGREDIENT SUBSTANCE	chemical	c3a9fff3-51d8-4cae-80cf-456b7cc3f0bd
01N6H4JN1M	DRYOPTERIS CRISTATA ROOT								B9JYC	17531	32114	DRCR4	17093920-1	403304	WCSCMP-3150196						INGREDIENT SUBSTANCE	structurallyDiverse	a38cd264-8419-44f2-a8aa-588a739c69e3
01N796R81A	GEPHYROTOXIN	55893-12-4				6437870		DTXSID401029722										C19H29NO	IQTIQAXNJBRKRG-IZDLKJCPSA-N	C([C@H]1CC[C@]2([H])N1[C@@]3([H])CCC[C@H](C/C=C\C#C)[C@@]3([H])CC2)CO	INGREDIENT SUBSTANCE	chemical	32265093-6369-442a-80d8-72dfb217410b
01NP22J3SV	LUMEFANTRINE, (-)-	120583-71-3																C30H32Cl3NO	DYLGFOYVTXJFJP-MYYYXRDXSA-N	C(CN(CCCC)CCCC)(O)c1cc(Cl)cc/2c1-c3c(cc(cc3)Cl)\C2=C\c4ccc(Cl)cc4	INGREDIENT SUBSTANCE	chemical	26462962-ad2b-41fc-8c8b-e0fd3e281c05
01O086PVD0	CEDRUS DEODARA WOOD OIL	91771-47-0	294-939-5		1307686			DTXSID301021151	S24D	183408	3322	CEDE2	676701-1	9692	WCS-382693						INGREDIENT SUBSTANCE	structurallyDiverse	dabf67bc-78f3-41b7-a05c-431bd870e0ff	01O086PVD0
01O4K0631N	VELIPARIB	912444-00-9		C60768		11960529	100000124275	DTXSID90238456								9211	WW-28	C13H16N4O	JNAHVYVRKWKWKQ-CYBMUJFWSA-N	c1ccc(c2c1[nH]c([C@@]3(NCCC3)C)n2)C(N)=O	INGREDIENT SUBSTANCE	chemical	480b5fa2-779b-4180-89db-d96fdac77cd5
01O524K3H4	2-BUTOXYETHYL LAURATE	109-37-5	203-667-8			66958		DTXSID6059368										C18H36O3	QJENVPXXRBETHA-UHFFFAOYSA-N	O=C(OCCOCCCC)CCCCCCCCCCC	INGREDIENT SUBSTANCE	chemical	707a4145-7323-4933-bde0-fa32e1ea6ff5	01O524K3H4
01O8RT377Y	MAYSIN	70255-49-1				70698181		DTXSID80990470										C27H28O14	GKLSYIMLZDYQBJ-CGOKOBCESA-N	c1([C@@H]2[C@H]([C@@H](C([C@@H](O2)C)=O)O)O[C@@]3([C@H]([C@H]([C@@H]([C@H](O3)C)O)O)O)[H])c(c4c(cc(oc4cc1O)-c5cc(O)c(O)cc5)=O)O	INGREDIENT SUBSTANCE	chemical	5d55150d-ed7c-407d-8fff-0e7e86c8fffa
01OUW6MA4L	HYLAN G-F 20	125935-84-4			284637		100000156850	DTXSID90925319													INGREDIENT SUBSTANCE	polymer	4438f7dd-63ae-4644-9c4d-a4c0c72b7d04
01PKC2D0QR	MYRCIARIA EDULIS WHOLE													24831							INGREDIENT SUBSTANCE	structurallyDiverse	725c0177-3ea0-492e-9608-ba3c7da5ac61
01Q0586BG1	SORBITOL, L-	6706-59-8			1742749	82170		DTXSID4042096										C6H14O6	FBPFZTCFMRRESA-FSIIMWSLSA-N	[C@@H]([C@H]([C@H](CO)O)O)([C@@H](CO)O)O	INGREDIENT SUBSTANCE	chemical	114ab0e9-0244-4cdd-ba7a-7d4f23a56bb0	01Q0586BG1
01Q77MP18P	2-HEXENAL GLYCERYL ACETAL, (E)-																				INGREDIENT SUBSTANCE	mixture	057cd081-6270-4ffd-9019-0f97bb7bea15
01Q9PC255D	AMMONIUM CHLORIDE	12125-02-9	235-186-4	C47396	712	25517	100000091581	DTXSID0020078										Cl.H4N	NLXLAEXVIDQMFP-UHFFFAOYSA-N	[NH4+].[Cl-]	INGREDIENT SUBSTANCE	chemical	fe1f4744-1b18-430c-bd85-a987821fb46b	01Q9PC255D
01QI22H8Y0	WHITE CHINESE CROAKER WHOLE								76JZY	646537	118565										INGREDIENT SUBSTANCE	structurallyDiverse	916d6b45-bda5-48fe-80da-e9c084ddb663
01QO8Q88XQ	BE-56980	205448-60-8				9962977												C46H58O20	KATPQKCETINDHN-UHFFFAOYSA-N	c1(c(c(cc2cc3C(c4cc(cc(c4C(c3c(c21)O)=O)O)OC5C(O)C(OC)C(OC6C(O)C(OC)C(OC)C(O6)C)C(O5)C)=O)OC7C(OC)C(OC)C(OC)C(O7)C)C(=O)O)CCC	INGREDIENT SUBSTANCE	chemical	18229533-6b60-47ab-920a-d7d84722896c
01R0Y41050	ISOPROPYL CAPRATE	2311-59-3	219-001-4			16833		DTXSID50177675										C13H26O2	PKPPDYGHKDIKBH-UHFFFAOYSA-N	C(CCCCCCCCC)(OC(C)C)=O	INGREDIENT SUBSTANCE	chemical	1e5e72dc-4e3e-4424-81d0-78c2a6e28565
01R7542HE5	1,2-BIS(ISOPROPYLAMINO)ETHANE	4013-94-9	223-666-6			77628		DTXSID4041072										C8H20N2	MFIGJRRHGZYPDD-UHFFFAOYSA-N	C(CNC(C)C)NC(C)C	INGREDIENT SUBSTANCE	chemical	eb84f8a6-49bf-4964-a347-46a7d98f5515
01RLF83V97	.GAMMA.-IRONE, TRANS-(+)-	82890-08-2				10998204												C14H22O	MVPDTCQYNRKWJA-UULPFXLMSA-N	[C@@H]1(C([C@@H](CCC1=C)C)(C)C)/C=C/C(=O)C	INGREDIENT SUBSTANCE	chemical	7863bd8c-05d0-41d0-a4f4-3fd9e2a926e3
01S24X3C2D	AMORPHA NANA WHOLE								9CNXH	25379	1486970	AMNA	317377-2	2941	WCS-2634203						INGREDIENT SUBSTANCE	structurallyDiverse	266ab01c-00b0-401e-8f8d-7768cb34fbf5
01S2G2C1E4	SORBITAN ISOSTEARATE	54392-26-6			1310513	91886584	300000037392	DTXSID90969511										C24H46O6	NCHJGQKLPRTMAO-XWVZOOPGSA-N	C(CCCCCCCC(OC[C@H]([C@@]1([C@@H]([C@@H](O)CO1)O)[H])O)=O)CCCCCCC(C)C	INGREDIENT SUBSTANCE	chemical	38b03887-9ff2-4798-92db-f54fe2fcc9d9	01S2G2C1E4
01S427WO5V	BK-MDEA-M1	1213250-97-5				91864519												C12H17NO3	CXEKGBNYYQDCAV-UHFFFAOYSA-N	c1(c(ccc(c1)C(C(C)NCC)=O)O)OC	INGREDIENT SUBSTANCE	chemical	12feb84b-25d6-4ae6-964f-7a8743c96f92
01S5TJ17UC	SMP-028	914389-14-3				11949660												C23H26FN5O2S	NBGPMRBRSOZDOV-VYIQYICTSA-N	N1(CCOCC1)c2ccc(cc2)-c3cs\c(\n3CCNC(NC)=O)=N/c4cc(ccc4)F	INGREDIENT SUBSTANCE	chemical	19b3c357-1ada-4910-84de-23065e57d90a
01S784FLCO	VINYLDIMETHYL/TRIMETHYLSILOXYSILICATE STEARYL DIMETHICONE CROSSPOLYMER																				INGREDIENT SUBSTANCE	polymer	de63e8fe-1b3b-4f33-bab7-e9906fb49532	01S784FLCO
01SEY4236K	PPG-34	25322-69-4																			INGREDIENT SUBSTANCE	polymer	fb6c4c49-fb8d-4001-93ad-333dfa8a30ac
01SJA33642	ZIRCONIUM SULFATE	14644-61-2	238-694-4			26793		DTXSID0021466										2O4S.Zr	ZXAUZSQITFJWPS-UHFFFAOYSA-J	[Zr+4].[O-]S(=O)(=O)[O-].[O-]S([O-])(=O)=O	INGREDIENT SUBSTANCE	chemical	ebb9ed7e-061b-4167-8c32-a1a2d315076b	01SJA33642
01T23W89FR	THIAMYLAL	77-27-0	201-018-3	C66596	10464	3032285	100000076994	DTXSID3048441										C12H18N2O2S	XLOMZPUITCYLMJ-UHFFFAOYSA-N	C1(C(C(=O)NC(N1)=S)(C(CCC)C)CC=C)=O	INGREDIENT SUBSTANCE	chemical	8f29865f-182e-45ca-a2e3-2cf1fc55b9ec
01TN699E2L	2-DESETHOXY-2-OXO-2H-2-ETHYL CANDESARTAN CILEXETIL	1185256-03-4				71315580		DTXSID401100403										C33H34N6O6	KORFUGQWQJEFIY-UHFFFAOYSA-N	c1(n(c2c([nH]1)cccc2C(=O)OC(C)OC(=O)OC3CCCCC3)Cc4ccc(cc4)-c5c(cccc5)-c6nnn(n6)CC)=O	INGREDIENT SUBSTANCE	chemical	6142b38f-2f14-4d40-a883-4164eaf5df89
01TO0B37BE	CINCHONIDINE HYDROCHLORIDE DIHYDRATE	5948-95-8				57369780		DTXSID00208180										C19H22N2O.ClH.2H2O	OLUIHQWPFXMZOA-CNGLPXLGSA-N	C1[C@]([C@@H](c2c3c(ncc2)cccc3)O)([H])[N@@]4C[C@H](C=C)[C@H]1CC4.Cl.O.O	INGREDIENT SUBSTANCE	chemical	579b6e2f-b8f6-46bd-b049-3744093c37d9
01U1CR2E6L	N-ACETYLGLYCYLGLYCINE	5687-48-9				97591		DTXSID20205398										C6H10N2O4	ZCASHLUDUSAKNN-UHFFFAOYSA-N	C(NCC(=O)O)(=O)CNC(=O)C	INGREDIENT SUBSTANCE	chemical	88252441-8713-44b2-952b-633dc8ed3aab
01U3I21HMM	PEG-50 GLYCERYL ISOSTEARATE	110369-45-4																			INGREDIENT SUBSTANCE	polymer	ddbfb068-1383-4f2a-b842-b03d0de513b0
01U5B6N9O1	2,2',3,4,5'-PENTABROMOBIPHENYL					90479647												C12H5Br5	HCQXGYTTXBLRDK-UHFFFAOYSA-N	c1c(-c2ccc(Br)c(Br)c2Br)c(Br)ccc1Br	INGREDIENT SUBSTANCE	chemical	23a97145-b9e3-4d1a-9b2f-3cd1ee02c097
01U96G7D9J	KINOPRENE, (S)-	65733-20-2				18772461		DTXSID1035785										C18H28O2	FZRBKIRIBLNOAM-PBGROSLGSA-N	C(\C)(/C=C/C[C@@H](C)CCCC(C)C)=C\C(=O)OCC#C	INGREDIENT SUBSTANCE	chemical	f51b83f2-eb3b-426c-b2ed-8750a3f4fee5
01UCU472ZD	METOLACHLOR, R-	178961-20-1				11601631		DTXSID00897437										C15H22ClNO2	WVQBLGZPHOPPFO-GFCCVEGCSA-N	c1(C)cccc(CC)c1N(C(=O)CCl)[C@@H](COC)C	INGREDIENT SUBSTANCE	chemical	60f1015f-9ca3-42c0-998a-067b9affb227
01UIN5OC49	LACTOPEROXIDASE BOVINE																				INGREDIENT SUBSTANCE	protein	639d3492-c17f-462b-b4c2-1950f4b3f92e	01UIN5OC49
01UQ1KPC7E	BERYLLIUM SULFATE	13510-49-1	236-842-2	C45881		26077	300000053189	DTXSID0020159										Be.O4S	KQHXBDOEECKORE-UHFFFAOYSA-L	S(=O)(=O)([O-])[O-].[Be+2]	INGREDIENT SUBSTANCE	chemical	28fc6c8f-8104-4d41-9626-9055194a8def
01VLA3L1CS	CARBOETOMIDATE	1257067-10-9				46186827		DTXSID10673042										C15H17NO2	YRYOWTHHYBWOJL-GFCCVEGCSA-N	c1(n(ccc1)[C@@H](c2ccccc2)C)C(=O)OCC	INGREDIENT SUBSTANCE	chemical	6319d285-8033-42a3-a07a-c907793d0965
01VNU8ZSO0	3-HYDROXY-1-METHYLGUANINE	63885-07-4				153006												C6H7N5O2	DQIIPZOYVYHCGT-UHFFFAOYSA-N	[nH]1cnc2n(c(n(c(c12)=O)C)=N)O	INGREDIENT SUBSTANCE	chemical	4f8535fe-7744-4430-bca0-836c10db78aa	01VNU8ZSO0
01W430XXSQ	TETRAMETHYLTHIURAM MONOSULFIDE	97-74-5	202-605-7		1363713	7347	100000134279	DTXSID0021333										C6H12N2S3	REQPQFUJGGOFQL-UHFFFAOYSA-N	CN(C)C(SC(N(C)C)=S)=S	INGREDIENT SUBSTANCE	chemical	b7d0399b-e5b3-4b86-a7e7-c46660df8c6d	01W430XXSQ
01W5X7N5XV	CHLORANIL	118-75-2	204-274-4			8371		DTXSID2020266										C6Cl4O2	UGNWTBMOAKPKBL-UHFFFAOYSA-N	C1(=C(C(=O)C(=C(C1=O)Cl)Cl)Cl)Cl	INGREDIENT SUBSTANCE	chemical	998fa5bf-96a3-4451-a2d1-835a3f61fb05
01W9V5H5WO	DEXTRAN SULFATE SODIUM (MW 520000)	9042-14-2																			INGREDIENT SUBSTANCE	polymer	9c30a939-d74e-476f-8af3-8249ee110ba1
01WC7Q7Y7I	LONG-SPINED RED BREAM								GKHB	647918	119684										INGREDIENT SUBSTANCE	structurallyDiverse	70400c7c-e797-434d-b5e1-3a983430c129
01WCB47656	2-(3,5-DIIODO-4-HYDROXYBENZYL)CYCLOHEXANECARBOXYLIC ACID	530-77-8				10746		DTXSID10967478										C14H16I2O3	BGDIOASGXLPOBQ-UHFFFAOYSA-N	c1(c(cc(cc1I)CC2C(C(=O)O)CCCC2)I)O	INGREDIENT SUBSTANCE	chemical	1595a61f-c5c9-405d-989a-a5d800e7e46d
01WNS05SFO	ORYCTOLAGUS CUNICULUS SPLEEN						100000184260			180129	9986										INGREDIENT SUBSTANCE	structurallyDiverse	b90d6c83-1b58-4e9b-b52b-a86fa43beccf	01WNS05SFO
01WV7J708X	GUANOSINE TRIPHOSPHATE	86-01-1	201-647-3	C536		135398633	300000047533	DTXSID30235328										C10H16N5O14P3	XKMLYUALXHKNFT-UUOKFMHZSA-N	O[C@H]1[C@H](n2c3c(nc2)c(=O)[nH]c(n3)N)O[C@@H]([C@H]1O)COP(OP(OP(=O)(O)O)(=O)O)(=O)O	INGREDIENT SUBSTANCE	chemical	3f09ebbf-f2cc-450f-bf6e-e1a0fd5dc072
01X0P6GX6C	SWERTIA JAPONICA WHOLE FLOWERING	94167-11-0	303-410-0		1370776			DTXSID201042310	53JT3		137129		370941-1	430541	WCSCMP-2590150						INGREDIENT SUBSTANCE	structurallyDiverse	d111a059-d6a4-4b8b-9aaf-6377e497420c	01X0P6GX6C
01XG18042T	CIRSIUM ARVENSE VAR. INTEGRIFOLIUM WHOLE										41543		77181736-1		WCSCMP-3041402						INGREDIENT SUBSTANCE	structurallyDiverse	373a5ce5-3f36-4dab-aaf8-430389c7a6cb	01XG18042T
01XK3D1SXO	ANILINE HYDROBROMIDE	542-11-0	208-801-9			68330		DTXSID60883432										C6H7N.BrH	KBPWECBBZZNAIE-UHFFFAOYSA-N	Br.c1ccccc1N	INGREDIENT SUBSTANCE	chemical	9ae6a742-b888-4ef1-b072-c45eaa1000fd
01XP1SU59O	LINURON	330-55-2	206-356-5			9502	300000053399	DTXSID2024163										C9H10Cl2N2O2	XKJMBINCVNINCA-UHFFFAOYSA-N	C(Nc1cc(Cl)c(cc1)Cl)(N(OC)C)=O	INGREDIENT SUBSTANCE	chemical	a217634f-016d-4e95-9d20-8014e56024f8
01XWD8G9Y2	N-(2-(4-HYDROXYPHENYL)GLYCYL)CEFADROXIL	147103-95-5				76972488		DTXSID801100479										C24H24N4O7S	JZWUWLJCMMPASK-YTSMVRMISA-N	N12C(=C(CS[C@@]1([C@@H](C2=O)NC(=O)[C@@H](c3ccc(cc3)O)NC(=O)[C@@H](c4ccc(cc4)O)N)[H])C)C(=O)O	INGREDIENT SUBSTANCE	chemical	e1d8d472-2b8d-41f7-b051-8c102d3a62c3
01Y4A2QXY0	PYROGALLOL	87-66-1	201-762-9	C80909	9022	1057	100000078934	DTXSID6025983										C6H6O3	WQGWDDDVZFFDIG-UHFFFAOYSA-N	c1(c(O)cccc1O)O	INGREDIENT SUBSTANCE	chemical	43de8c66-2438-4596-9792-96bf0449e2e3
01Y5Y43F8W	DICHLORPROP-P-2-ETHYLHEXYL	865363-39-9				24843409		DTXSID90274192										C17H24Cl2O3	CEEDFYRUPAWDOU-PZORYLMUSA-N	O(c1ccc(Cl)cc1Cl)[C@H](C)C(=O)OCC(CC)CCCC	INGREDIENT SUBSTANCE	chemical	70060e91-f7ee-4000-9d3e-44bd4340451f
01YAE03M7J	BETA CAROTENE	7235-40-7	230-636-6	C1016	19143	5280489	100000091819	DTXSID3020253								4229		C40H56	OENHQHLEOONYIE-JLTXGRSLSA-N	C1(/C=C/C(=C/C=C/C(=C/C=C/C=C(/C=C/C=C(/C=C/C2=C(CCCC2(C)C)C)\C)\C)/C)/C)=C(CCCC1(C)C)C	INGREDIENT SUBSTANCE	chemical	bea94a27-7fc2-443d-acde-0d647279df98	01YAE03M7J
01YUW4VCAA	DEMETHOXYAFLATOXIN B2	135365-46-7				15698997												C16H12O5	BUDMEHGVRAOUAD-XXFAHNHDSA-N	O=c1c2C(CCc2c3c(c4c(cc3)O[C@@]5([H])OCC[C@]54[H])o1)=O	INGREDIENT SUBSTANCE	chemical	13fd93f3-9299-4f7a-ba3d-5a4bff899ead
01YWX37406	TRIFOLIUM FRAGIFERUM WHOLE								58PTZ	26251	97023	TRFR2	523154-1	40230	WCS-2439455						INGREDIENT SUBSTANCE	structurallyDiverse	a52d4c52-e616-439d-9d86-3cc9e5fc078b
01Z3256K33	DN-9693 FREE BASE	96086-67-8				135410273		DTXSID10914669										C15H18N4O	MNVCNERGJZWWAO-UHFFFAOYSA-N	C12=NC(=O)CN1Cc3cc(N4CCCCC4)ccc3N2	INGREDIENT SUBSTANCE	chemical	0af70133-6a14-43bf-aa25-77913a8967e9
01Z33PW8GF	HYMENOPAPPUS TENUIFOLIUS WHOLE								3NK4C	37773	1552227	HYTE2	125678-2	455471	WCSCMP-3117944						INGREDIENT SUBSTANCE	structurallyDiverse	9fefd4bb-2d02-4f4d-ab33-ec13c1e2a552
01Z7632G97	3,5-OCTADIEN-1-OL, (3Z,5E)-	70664-96-9				59164020		DTXSID201020148										C8H14O	ZVVFQUSSYQVVJC-ICWBMWKASA-N	C(\C=C\CC)=C\CCO	INGREDIENT SUBSTANCE	chemical	ca09d7ac-8b66-491d-89a2-66e1259f7f01
01ZB73D2KK	3,3-DIMETHYL-1-BUTENE	558-37-2	209-195-9			11210		DTXSID1027211										C6H12	PKXHXOTZMFCXSH-UHFFFAOYSA-N	C(C=C)(C)(C)C	INGREDIENT SUBSTANCE	chemical	d0d6a47f-5309-43dc-a6ba-3fbb41f7e377
01ZG3TPX31	BUPROPION	34911-55-2		C62012	42347	444	100000088891	DTXSID7022706								3562		C13H18ClNO	SNPPWIUOZRMYNY-UHFFFAOYSA-N	C(c1cc(Cl)ccc1)(C(NC(C)(C)C)C)=O	INGREDIENT SUBSTANCE	chemical	3d473a96-77e0-4eeb-8cdc-822fde105b5c	01ZG3TPX31
01ZI68F3CQ	GLUTARONITRILE	544-13-8	208-861-6			10994		DTXSID6060266										C5H6N2	ZTOMUSMDRMJOTH-UHFFFAOYSA-N	C(CC#N)CC#N	INGREDIENT SUBSTANCE	chemical	d79b5a58-abac-4771-bcff-9c2f55360509
01ZL0320WM	SODIUM GULONATE, D-	6451-20-3				23711118												C6H11O7.Na	UPMFZISCCZSDND-BZWNWTOPSA-M	[Na+].[C@H]([C@@H](O)C(=O)[O-])([C@H]([C@H](O)CO)O)O	INGREDIENT SUBSTANCE	chemical	d26700b4-b0d7-4160-8a8c-bcdd016dd530
01ZNG65U2A	AERIDES FALCATA WHOLE										468851		615236-1	406565	WCS-4067						INGREDIENT SUBSTANCE	structurallyDiverse	3fd8c29d-78f3-4139-a953-a73bdd07ce04
01ZQ09HL89	ADHESION G-PROTEIN COUPLED RECEPTOR F3																				INGREDIENT SUBSTANCE	protein	0f0af639-217b-47d3-9036-ccfb9c583648
01ZQ25VJAL	DENFIVONTINIB HYDROCHLORIDE	1457983-33-3		C155773		86279996												C25H25BrN6O2.ClH	UDYYCTJUUMIMHX-UHFFFAOYSA-N	Cl.N(c1ccc(Oc2ccccc2)cc1)c3nc(NC4CCN(C)CC4)nc5c(c[nH]c(=O)c53)Br	INGREDIENT SUBSTANCE	chemical	fba0826e-bbf1-4d23-a4ac-7499118188f4
01ZVJ3F1PM	2-(4-BIPHENYLYL)-2-METHYLOXIRANE	64371-62-6				149056		DTXSID70982925										C15H14O	DJIDYCCUSRPPCP-UHFFFAOYSA-N	O1C(C1)(C)c2ccc(cc2)-c3ccccc3	INGREDIENT SUBSTANCE	chemical	3df8f6d3-e526-4964-90de-9d1fcae1926c
020063I9Y0	N,N-DIMETHYL-1-NAPHTHYLAMINE	86-56-6	201-682-4			6848		DTXSID9058941										C12H13N	AJUXDFHPVZQOGF-UHFFFAOYSA-N	c12c(cccc1N(C)C)cccc2	INGREDIENT SUBSTANCE	chemical	cff656ac-796d-4c47-8708-096ae79495bf
020181X1NX	DOUBLELINED TOUNGESOLE								7638J	173105											INGREDIENT SUBSTANCE	structurallyDiverse	475be486-3869-44a3-9fa7-ab8cdb505192
02040100SZ	ERIOGONUM SPHAEROCEPHALUM WHOLE								3B4WK	21249	1214417	ERSP7	694433-1	448158	WCSCMP-2796608						INGREDIENT SUBSTANCE	structurallyDiverse	638e1b45-e57c-4f8b-8c6e-3bd80ba57842
0204JQL303	5-FORMYLAMINO-1H-PYRAZOLE-4-CARBOXAMIDE	22407-20-1				44819953		DTXSID50176941										C5H6N4O2	MKVXRGIJTKYXPR-UHFFFAOYSA-N	c1c(C(=O)N)c(NC=O)[nH]n1	INGREDIENT SUBSTANCE	chemical	23873474-f7d7-4e03-ab1f-9b38f2c1a868
0206WBH0YU	N-(ALPHA-(NITROETHYL)BENZYL) ETHYLENEDIAMINE	14762-38-0	238-821-3			85767		DTXSID90864532										C11H17N3O2	KHUHJMXIOOBDQH-UHFFFAOYSA-N	O=[N+]([O-])C(C(NCCN)c1ccccc1)C	INGREDIENT SUBSTANCE	chemical	8e1db40c-20f9-48ae-b30b-9b8d58abc886
0208I0KLDA	LUZULA PILOSA WHOLE								3WHJG	516463	223700	LUPI8	443907-1	468817	WCS-316622						INGREDIENT SUBSTANCE	structurallyDiverse	f11e736e-fd98-4a92-aaf4-b3df40ffc7e1
020D5NP7QT	APC-3316 HYDROCHLORIDE	502960-92-1				72941829												C32H38N4O4S.ClH	LQWNIKXMCBIRLZ-WJFVNNBYSA-N	N1(CCN(CC1)C)C(=O)N[C@H](C(N[C@H](/C=C/S(=O)(=O)c2ccccc2)CCc3ccccc3)=O)Cc4ccccc4.Cl	INGREDIENT SUBSTANCE	chemical	720a094a-cd9c-430a-a6ee-76741109175c
020IJC48OF	PRONETHALOL HYDROCHLORIDE	51-02-5				60975	100000085089	DTXSID3021194										C15H19NO.ClH	QONLGXRPRAIDGI-UHFFFAOYSA-N	Cl.c1(cc2ccccc2cc1)C(CNC(C)C)O	INGREDIENT SUBSTANCE	chemical	795d2bf3-898a-451f-9570-ccdf6f116b9d
020IUV4N33	PHOSPHOCREATINE	67-07-2	200-643-9			587	100000079437	DTXSID0058776										C4H10N3O5P	DRBBFCLWYRJSJZ-UHFFFAOYSA-N	N(CC(O)=O)(C(NP(O)(O)=O)=N)C	INGREDIENT SUBSTANCE	chemical	aff9dbfa-90c3-4c66-a7ea-9a6af1a11da3
020JVB6RF3	CAMONEA VITIFOLIA WHOLE								5X8R8		197418		77163302-1	478375	WCS-524160						INGREDIENT SUBSTANCE	structurallyDiverse	eee3d6a3-e4bc-40c1-a2a7-39e011609c24
020K6HLU0O	CAVIAR, UNSPECIFIED			C72058	1425214																INGREDIENT SUBSTANCE	mixture	b0a2b6cb-f736-43ef-9366-5d2616752637	020K6HLU0O
020KE7P98D	WHITE RIVER CRAYFISH								7WLQN	97492	197206										INGREDIENT SUBSTANCE	structurallyDiverse	aeb4df4a-6769-4208-990c-b9d6247f7a72
020M566PB5	BLUESTRIPED GRUNT								3J97Q	169069	119718										INGREDIENT SUBSTANCE	structurallyDiverse	7ac86833-e73a-44bb-8637-a042985b08d0
020NX485OR	2'-O-ACETYLACTEIN	345968-83-4				21592425												C39H58O12	KWPBPWVYOWXHER-KBHPJZKOSA-N	[C@@]12(O[C@@]3([C@]([C@@H](C1)C)([C@@]4([C@@](C3)([C@]5([C@@]6(C[C@H]4OC(C)=O)[C@@]7([C@@](CC5)(C([C@H](CC7)O[C@@]8(OC[C@H]([C@@H]([C@H]8OC(C)=O)O)O)[H])(C)C)[H])C6)[H])C)C)[H])[H])O[C@@H]([C@@]9([C@H]2O9)C)O	INGREDIENT SUBSTANCE	chemical	99a98e8a-b25c-4629-9dc1-093e785a5aa0
020O2SR91L	N-ALLYLNORLYSERGIC ACID N,N-DIETHYLAMIDE	65527-61-9				15227511		DTXSID30215822										C22H27N3O	JCQLEPDZFXGHHQ-OXQOHEQNSA-N	c12c3C=4[C@](N(C[C@@H](C4)C(N(CC)CC)=O)CC=C)(Cc1c[nH]c2ccc3)[H]	INGREDIENT SUBSTANCE	chemical	1b8ae045-2489-4469-81eb-a6d455ed6f51
020UT3O4DX	MALAXIS MUSCIFERA PSEUDOBULB								3XM8D		1920881		642367-1	431180	WCS-118439						INGREDIENT SUBSTANCE	structurallyDiverse	1c4c97af-bf74-4fe1-8f9d-216ebff7de08
020ZEC51XU	BUMADIZONE CALCIUM ANHYDROUS, (S)-					76964353												2C19H21N2O3.Ca	RKINNRASCJRSHD-OOZXSOIMSA-L	[Ca+2].c1c(cccc1)N(Nc2ccccc2)C(=O)[C@H](CCCC)C(=O)[O-].c1c(cccc1)N(Nc2ccccc2)C(=O)[C@H](CCCC)C(=O)[O-]	INGREDIENT SUBSTANCE	chemical	c3d63337-a9d3-4279-984e-330233b288f1
02137X034H	AG-205	1375078-57-1				1202545												C22H23ClN6OS	GJNBAISSZRNGTM-UYAOXDASSA-N	C(CSc1nnnn1-c2ccc(cc2)Cl)(N3[C@]4([C@@](c5cc(ccc35)C)(CN(CC4)C)[H])[H])=O	INGREDIENT SUBSTANCE	chemical	fd7fa463-1a36-41aa-a307-1289e41b2084
0214C2T14J	1,3-BIS(BENZOTHIAZOL-2-YLTHIOMETHYL)UREA	95-35-2	202-412-8		1742748	66766		DTXSID901358667										C17H14N4OS4	WYHIYIVTCWNVCW-UHFFFAOYSA-N	O=C(NCSc1nc2c(cccc2)s1)NCSc3nc4c(cccc4)s3	INGREDIENT SUBSTANCE	chemical	976e487f-94df-4624-99b8-5881637e3f23	0214C2T14J
0214FUT37J	NILVADIPINE	75530-68-6		C84019	53692	4494	100000083903	DTXSID2046624								5459	W-82	C19H19N3O6	FAIIFDPAEUKBEP-UHFFFAOYSA-N	C=1(C(C(C(=O)OC)=C(NC1C)C#N)c2cc([N+]([O-])=O)ccc2)C(OC(C)C)=O	INGREDIENT SUBSTANCE	chemical	ae38985a-9fcf-4a4a-8a36-fef333c7d4ef
02171IZX8X	CITRUS AURANTIUM FLOWER WAX				2540334					825215	43166	CIAU8	59600-2	10684	WCSCMP-2723957						INGREDIENT SUBSTANCE	structurallyDiverse	f80d4349-215f-4335-aa70-b6e5280f581b	02171IZX8X
021905L4DJ	RUSCOSIDE	51024-64-7				91936850	100000153781	DTXSID70331656										C50H80O23	JWGLJRXUTIFBHW-MTRMYNQZSA-N	O[C@@H]1CC2=CC[C@]3([C@@]4(C[C@]5([C@]([C@@H]([C@@](CCC(=C)CO[C@]6([C@@H]([C@H]([C@@H]([C@@H](CO)O6)O)O)O)[H])(O5)O)C)([C@]4(CC[C@@]3([C@]2([C@@H](C1)O[C@]7([C@@H]([C@H]([C@H](CO7)O)O)O[C@]8([C@@H]([C@@H]([C@H]([C@H](C)O8)O)O[C@]9([C@@H]([C@H]([C@@H]([C@@H](CO)O9)O)O)O)[H])O)[H])[H])C)[H])C)[H])[H])[H])[H]	INGREDIENT SUBSTANCE	chemical	b69cf382-8907-4705-9151-847ce59ef1ee
021BGU73ZX	VERSICOLIN	4389-44-0				197042		DTXSID70195977										C7H8O3	WPFZLGOGWVNEID-UHFFFAOYSA-N	c1(c(c(c(cc1)O)C)O)O	INGREDIENT SUBSTANCE	chemical	ad6b9ac4-3f9e-4308-8201-7d4c80255aa0
021IBV57IL	ZINC CITRATE DIHYDRATE	5990-32-9				16213234	100000175354	DTXSID40583827										2C6H5O7.3Zn.2H2O	OXAGUGIXGVHDGD-UHFFFAOYSA-H	[Zn+2].[O-]C(=O)CC(O)(C(=O)[O-])CC(=O)[O-].O.[Zn+2].[Zn+2].[O-]C(=O)CC(O)(C(=O)[O-])CC(=O)[O-].O	INGREDIENT SUBSTANCE	chemical	031a5151-2571-43a8-a986-cfd8383340ea
021SEF3731	ALBUTEROL SULFATE	51022-70-9	256-916-8	C47957	142153	39859	100000090564	DTXSID10881180										2C13H21NO3.H2O4S	BNPSSFBOAGDEEL-UHFFFAOYSA-N	S(=O)(O)(O)=O.c1(CO)cc(ccc1O)C(O)CNC(C)(C)C.c1(CO)cc(ccc1O)C(O)CNC(C)(C)C	INGREDIENT SUBSTANCE	chemical	a51ee564-3b26-4c33-9101-0e432a09c989	021SEF3731
021V7741WD	DIRECT BLUE 186 FREE ACID	25255-03-2				112500399												C36H25N7O10S3	AQPNURUKCOJEGI-PEKBXLOJSA-N	N(\c1ccc(/N=N/c2ccc(/N=N/c3cccc(S(O)(=O)=O)c3)c4ccccc42)c5ccc(S(O)(=O)=O)cc51)=N/c6c(O)c7ccc(N)cc7cc6S(O)(=O)=O	INGREDIENT SUBSTANCE	chemical	dc15bda5-6a30-448d-9018-47aa53bb2488
021Z049R39	LIMONIUM CAROLINIANUM ROOT								72DYQ	21330	1620132	LICA17	140342-2	418423	WCSCMP-2495348						INGREDIENT SUBSTANCE	structurallyDiverse	77ac6f3d-26c9-4cb3-b6dc-d8c21b3d1492
0223RD59PE	REMOXIPRIDE	80125-14-0		C73312	35350	54477	100000080826	DTXSID6045668								5197	X-22	C16H23BrN2O3	GUJRSXAPGDDABA-NSHDSACASA-N	c1(c(ccc(c1OC)Br)OC)C(NC[C@H]2N(CCC2)CC)=O	INGREDIENT SUBSTANCE	chemical	21a860c2-c847-40d7-9b13-cef4dc75b003
02245B2190	SPIRAMYCIN I ACETATE	130482-07-4				76956190												C45H76N2O15	UYYKLUHBJONOFA-RMDIIMEUSA-N	CC(O[C@H]1[C@@H](O[C@@](O[C@@H]2[C@H](O[C@@](O[C@H]3[C@H](C[C@H]([C@@H](O[C@]4([H])O[C@@H]([C@H](CC4)N(C)C)C)/C=C/C=C/C[C@H](OC(C[C@H]([C@@H]3OC)O)=O)C)C)CC=O)([C@@H]([C@H]2N(C)C)O)[H])C)(C[C@]1(O)C)[H])C)=O	INGREDIENT SUBSTANCE	chemical	0fe7e026-c8c8-42f3-8192-dd7ad64c02e2
022461SR75	AZFICEL-T			C142945	1114112		300000044625			180092	9606						XX-16				INGREDIENT SUBSTANCE	structurallyDiverse	7fd93703-9bd0-4ad8-a46a-4bca176cfd9b
022826171T	TRIETHYL PHOSPHONOACETATE	867-13-0	212-757-6			13345		DTXSID4041573										C8H17O5P	GGUBFICZYGKNTD-UHFFFAOYSA-N	P(CC(OCC)=O)(OCC)(OCC)=O	INGREDIENT SUBSTANCE	chemical	e2e9ed7f-711b-4aaf-94c4-38d702dc6288
0228OHS8XE	15-HYDROXY-15-METHYL-11-OXO-PROSTA-5,9,13-TRIEN-1-OIC ACID, (5Z,13E,15S)-	85235-20-7				6448294												C21H32O4	RZXWYTCQCUWZSX-BBWBJESTSA-N	[C@H]1([C@H](C(C=C1)=O)/C=C/[C@@](C)(O)CCCCC)C/C=C\CCCC(=O)O	INGREDIENT SUBSTANCE	chemical	c6e281f4-38d8-4049-b4fc-6eb89ab8cdf6
0229P7Z3X8	SPINNER SHARK, COOKED								R3N2	160401	263685										INGREDIENT SUBSTANCE	structurallyDiverse	68682b9f-3d1a-46c0-8389-4f1de39bf34c
022N12KJ0X	OXIBENDAZOLE	20559-55-1	243-877-7	C66262	1009342	4622	100000083040	DTXSID5045625								3437		C12H15N3O3	RAOCRURYZCVHMG-UHFFFAOYSA-N	c12c(nc([nH]1)NC(OC)=O)cc(OCCC)cc2	INGREDIENT SUBSTANCE	chemical	3d7a44ee-ca43-478e-9811-6db666613ce5	022N12KJ0X
022R05FL66	LOPINAVIR N-FORMYLAMINOALCOHOL					76966392												C28H38N4O4	AMDLXDVOXFFVOH-CQJMVLFOSA-N	C([C@H](C(C)C)N1CCCNC1=O)(=O)N[C@@H](Cc2ccccc2)C[C@@H]([C@H](Cc3ccccc3)NC=O)O	INGREDIENT SUBSTANCE	chemical	253edaf5-6ada-4550-bb96-480e0554f106
022YON1XMX	ETILAMFETAMINE	457-87-4		C81050		9982	100000078996	DTXSID10860359								4532		C11H17N	YAGBSNMZQKEFCO-UHFFFAOYSA-N	N(C(Cc1ccccc1)C)CC	INGREDIENT SUBSTANCE	chemical	69a476d3-3398-4e1b-ad63-ea045fdf00e1
0230ACF4HR	ELK								T56G	180695	9860										INGREDIENT SUBSTANCE	structurallyDiverse	83aa0603-eba8-4550-ba99-895ac89f6af9
0231102WJO	OCIMUM X AFRICANUM LEAF										204098		452853-1	463843							INGREDIENT SUBSTANCE	structurallyDiverse	646e1080-66e3-44ce-bccf-fd752225b0fe	0231102WJO
0234PLO0IP	FALINTOLOL OXALATE, (R)-																				INGREDIENT SUBSTANCE	mixture	13ce7a4a-b29a-43be-87eb-6f6fae782756
02354HXX8X	ETAMIPHYLLIN CAMPHORSULFONATE	19326-29-5	242-962-6			88008	100000087277	DTXSID20940999										C13H21N5O2.C10H16O4S	KVZYKZBYZVKXNI-STOWLHSFSA-N	S(=O)(=O)(O)C[C@]12CC[C@H](CC1=O)C2(C)C.c12ncn(c2c(=O)n(c(n1C)=O)C)CCN(CC)CC	INGREDIENT SUBSTANCE	chemical	be1a5d6b-b582-4bee-8165-d49e7bfdadc4
0237V2ONZJ	MANT-ITP																				INGREDIENT SUBSTANCE	mixture	eae3567f-e61b-43fa-b93d-2b1f78b4de73
0237X8153Q	UZANSERTIB	1620012-39-6		C124226		90279868	300000023653									11257		C26H26F3N5O3	PTORCEYGCGXHDH-OVMXCRKPSA-N	N(c1cnc2[C@H](O)CCc2c1N3C[C@@H](N)[C@H](O)[C@@H](C)C3)C(c4ccc(F)c(-c5c(F)cccc5F)n4)=O	INGREDIENT SUBSTANCE	chemical	7b522163-0d06-4518-95cd-ea3d9ba6b861
0238A0DKJ3	N-ETHYL-6-METHYL-.ALPHA.-(METHYLSULFONYL)-ERGOLINE-8-PROPANAMIDE, (8.BETA.)-	74627-54-6				102445145		DTXSID30996144										C21H29N3O3S	HGZMXIHVYCKVIV-HYBZBHLBSA-N	CN1[C@]2([C@](c3c4c(C2)c[nH]c4ccc3)([H])C[C@@H](CC(C(NCC)=O)S(C)(=O)=O)C1)[H]	INGREDIENT SUBSTANCE	chemical	6419bf93-52cd-4f0d-bbaf-4839565f96c8
023933JQ3W	1,1'-(1,5-PENTANEDIYLBIS(OXY))BIS(3-CHLORO-2-PROPANOL)	24771-52-6				159975		DTXSID40947687										C11H22Cl2O4	CSVIHZAMDIVWRG-UHFFFAOYSA-N	C(O)(CCl)COCCCCCOCC(O)CCl	INGREDIENT SUBSTANCE	chemical	0024a8fe-3d9a-4bc3-b646-5faa61028a5f
023C2WHX2V	TROMETHAMINE	77-86-1	201-064-4	C47775	10865	6503	100000092541	DTXSID2023723								1108		C4H11NO3	LENZDBCJOHFCAS-UHFFFAOYSA-N	C(N)(CO)(CO)CO	INGREDIENT SUBSTANCE	chemical	9e6546dc-5501-4aa2-bc96-9c7163f78b58	023C2WHX2V
023D9E916L	PANAMESINE	139225-22-2		C66301		3047810	100000082785	DTXSID00160971								7295		C23H26N2O6	NINYZUDVKTUKIA-IBGZPJMESA-N	O1C(N(C[C@@H]1CN2CCC(CC2)(c3cc4c(cc3)OCO4)O)c5ccc(cc5)OC)=O	INGREDIENT SUBSTANCE	chemical	bb82df07-272a-4393-a39a-709ce6ea888a
023P1R3N8K	MENBUTONE MAGNESIUM	16643-66-6	240-690-2			76972248												2C15H13O4.Mg	VJINJXFHNHCOOT-UHFFFAOYSA-L	[Mg+2].c1cccc2c1c(C(=O)CCC([O-])=O)ccc2OC.c1cccc2c1c(C(CCC(=O)[O-])=O)ccc2OC	INGREDIENT SUBSTANCE	chemical	36917655-971e-4717-baa7-7ba515e031cb
023PF1WLOF	SULOCTIDIL HYDROCHLORIDE	54767-71-4	259-330-0			44153242		DTXSID40203230										C20H35NOS.ClH	JRJJHIUHSILDOH-ZHXLSBKVSA-N	[C@@H](c1ccc(SC(C)C)cc1)([C@@H](NCCCCCCCC)C)O.Cl	INGREDIENT SUBSTANCE	chemical	120426e2-b667-4bb8-89b4-9c857eefad2d
023Q56T4RU	ROSA WEBBIANA WHOLE								78YBP	836400	396751	ROWE2	60464129-2	5340	WCSCMP-2976173						INGREDIENT SUBSTANCE	structurallyDiverse	6872c418-18aa-451c-9e5a-7937f5db42e0
023W2KD2VX	3-MERCAPTOHEXYL HEXANOATE	136954-22-8				536987		DTXSID70869868										C12H24O2S	KVXKOWZLYWBURN-UHFFFAOYSA-N	CCCC(CCOC(CCCCC)=O)S	INGREDIENT SUBSTANCE	chemical	bbf142de-92c0-41c9-8e35-f2d6ae8574e6
023XA5Z50L	HEXAMIDINE DIISETHIONATE	659-40-5	211-533-5		1939371	3080571	100000080187	DTXSID60984372										C20H26N4O2.2C2H6O4S	NBVZMBLJRHUOJR-UHFFFAOYSA-N	S(CCO)(=O)(=O)O.c1c(ccc(c1)OCCCCCCOc2ccc(cc2)C(N)=N)C(N)=N.S(CCO)(=O)(=O)O	INGREDIENT SUBSTANCE	chemical	21afa077-7c1b-426d-b46b-e2e16b95b854	023XA5Z50L
023XWA119J	ESCHSCHOLZIA CALIFORNICA FLOWERING TOP								3BH52	18956	3467	ESCA2	30043364-2	15817	WCSCMP-2801972						INGREDIENT SUBSTANCE	structurallyDiverse	dd908223-c4ab-4cba-b28c-d95f702580e5	023XWA119J
023Z5BR09K	CEFTRIAXONE SODIUM	104376-79-6		C817	203172	71307090		DTXSID5045887										2C18H16N8O7S3.4Na.7H2O	PMRZKYOXTPBIQF-MAODNAKNSA-J	N12C(=C(CS[C@]2([H])[C@H](NC(/C(/c3nc(N)sc3)=N\OC)=O)C1=O)CSc4n([n-]c(=O)c(n4)=O)C)C(=O)[O-].O.[Na+].N12C(=C(CS[C@]1([H])[C@H](NC(/C(/c3nc(N)sc3)=N\OC)=O)C2=O)CSc4n([n-]c(=O)c(n4)=O)C)C(=O)[O-].O.O.O.O.O.O.[Na+].[Na+].[Na+]	INGREDIENT SUBSTANCE	chemical	2b5f3d79-1d7b-4578-a7e2-034a64979d1a	023Z5BR09K
0240V77G50	PEG-5 OLEATE	9004-96-0			1363616		100000164224														INGREDIENT SUBSTANCE	polymer	c19e11f8-e940-4b72-8443-22b714a37545	0240V77G50
02414N8GQC	DEXTRIFERRON	9004-51-7		C99877			100000087768									985					INGREDIENT SUBSTANCE	polymer	61c9325d-51d4-47cc-a451-2715a02fa722
0241VMQ2R7	TECHNETIUM TC-99M PHYTATE	94536-79-5					100000092000											C6H14O24P6.Tc	LAMKXMZODWUNAM-GDKBGECGSA-J	[O-]P(O)(=O)O[C@H]1[C@H]([C@H]([C@H](OP([O-])(O)=O)[C@@H](OP(O)(O)=O)[C@@H]1OP(=O)([O-])O)OP([O-])(O)=O)OP(O)(O)=O.[99Tc+4]	INGREDIENT SUBSTANCE	chemical	9a6e84e4-7a4b-4d53-a6a1-7a49b1f34428
0243Q4990L	SOLANUM LYCOPERSICUM WHOLE				1368361				4Y369	521671	4081	SOLY2	316947-2	101442	WCSCMP-2932342						INGREDIENT SUBSTANCE	structurallyDiverse	32d9bd7a-ebc3-4c08-83c8-613809b67eaf	0243Q4990L
0245746XZO	EUCLEA PSEUDEBENUS WHOLE								3BTV6		570499		323335-1	16121	WCS-385343						INGREDIENT SUBSTANCE	structurallyDiverse	76a1645d-ad41-4551-b6dd-fd543de1d9a2
024664144V	NARBOMYCIN	6036-25-5				5282036		DTXSID301318396										C28H47NO7	OXFYAOOMMKGGAI-JLTOUBQASA-N	O([C@H]1[C@@H](C)C[C@@H](C)C(=O)/C=C/[C@@H](C)[C@@H](CC)OC(=O)[C@H](C)C(=O)[C@@H]1C)[C@]2([H])O[C@H](C)C[C@H](N(C)C)[C@H]2O	INGREDIENT SUBSTANCE	chemical	d4ee9169-fab5-4747-ad47-8003cd80af66
02470X34WD	DODECYL ISOBUTYRATE	6624-71-1	229-583-1			243691		DTXSID4064424										C16H32O2	LDPLLPONRGVDGK-UHFFFAOYSA-N	CCCCCCCCCCCCOC(=O)C(C)C	INGREDIENT SUBSTANCE	chemical	0705edec-b48a-4919-b730-797092d433f3
02473RPZ50	N-((1,2-DIHYDRO-4,6-DIMETHYL-2-OXO-3-PYRIDINYL)METHYL)-4-METHYL-4'-(4-MORPHOLINYLMETHYL)-5-((TETRAHYDRO-2H-PYRAN-4-YL)AMINO)(1,1'-BIPHENYL)-3-CARBOXAMIDE	1403255-87-7				70872689												C32H40N4O4	HKMWGEDYIRAFJN-UHFFFAOYSA-N	N(C1CCOCC1)c2cc(-c3ccc(CN4CCOCC4)cc3)cc(C(=O)NCc5c(=O)[nH]c(C)cc5C)c2C	INGREDIENT SUBSTANCE	chemical	90a900a6-36f1-4134-90c5-cbfbc916d219
024852X0VD	AGAVE AMERICANA WHOLE			C72228					662XT	182660	39510	AGAM	319063-2	1690	WCS-293578						INGREDIENT SUBSTANCE	structurallyDiverse	f03c2391-cf1a-416a-aa18-d66d83ba7361	024852X0VD
024A38PA7X	VELVET CRAB, COOKED								6RVDM		338210										INGREDIENT SUBSTANCE	structurallyDiverse	dafbcf6d-8c1b-4f2b-9a12-1e44b84913fb
024EIE5BUQ	METHENAMINE (+)-CAMPHORATE	630-55-7	211-137-2			101806		DTXSID10978887										C10H16O4.2C6H12N4	SPPRWKXUYGFXJY-YJGIZBEXSA-N	N12CN3CN(CN(C3)C1)C2.C[C@@]1(C(C)([C@H](CC1)C(O)=O)C)C(O)=O.N12CN3CN(CN(C3)C1)C2	INGREDIENT SUBSTANCE	chemical	4848cf8e-a244-4d1a-8c64-e99442796b28
024Q9A52OA	2-(2-(DIMETHYLAMINO)ETHYLAMINO)-PYRIDINE	23826-72-4	245-898-7			90273		DTXSID20178533										C9H15N3	PBPMFHCGVZTYHV-UHFFFAOYSA-N	n1c(NCCN(C)C)cccc1	INGREDIENT SUBSTANCE	chemical	14a1971b-1cce-4b9e-a119-a8788ea4be9e
024W88F557	FRAXINUS LATIFOLIA WHOLE								6JMF5	32944	56040	FRLA	609072-1	316688	WCS-369836						INGREDIENT SUBSTANCE	structurallyDiverse	533efe43-27b5-4c00-b2a0-f0c6c7360172	024W88F557
02554U1AAV	MECLIZINE O-CHLORO ISOMER, DIHYDROCHLORIDE	115291-60-6				72941656												C25H27ClN2.2ClH	GZAWMTISACYKCU-UHFFFAOYSA-N	N1(CCN(CC1)Cc2cc(ccc2)C)C(c3ccccc3)c4c(cccc4)Cl.Cl.Cl	INGREDIENT SUBSTANCE	chemical	c23c782d-2adc-4c01-b1a6-97abc2677209
0255AHR9GJ	ALMINOPROFEN	39718-89-3	254-604-6	C73070	17387	2097	100000087441	DTXSID90865968								4570		C13H17NO2	FPHLBGOJWPEVME-UHFFFAOYSA-N	c1c(C(C)C(O)=O)ccc(c1)NCC(C)=C	INGREDIENT SUBSTANCE	chemical	3363cd72-7620-4c7b-ad4a-2770aea8cc0e
0258808825	PIPER EXCELSUM LEAF										286065		681346-1	486819	WCSCMP-2558442						INGREDIENT SUBSTANCE	structurallyDiverse	dfa0d3a4-00ab-4ce2-8ae3-9ab11462759e
02591PHL19	TRICAINE	582-33-2	209-482-9	C84658	1370418	11400	300000023720	DTXSID1044011										C9H11NO2	ZMCBYSBVJIMENC-UHFFFAOYSA-N	C(c1cc(N)ccc1)(=O)OCC	INGREDIENT SUBSTANCE	chemical	26bd5857-99d5-4257-8536-28ac0195c5f2	02591PHL19
025937BG8P	3,5-DINITRO-O-TOLUIC ACID	28169-46-2	248-880-7			98824		DTXSID3067360										C8H6N2O6	CDVNZMKTJIBBBV-UHFFFAOYSA-N	[N+](c1c(c(C(=O)O)cc([N+]([O-])=O)c1)C)([O-])=O	INGREDIENT SUBSTANCE	chemical	e2888c03-43d0-4ecf-aebc-594a55d4b384
0259PYQ7EE	9.BETA.-HYDROXYMERULIDIAL	108893-58-9				176098		DTXSID70910900										C15H20O4	YOHHEVRXKIVTMR-UNQGMJICSA-N	C([C@@]12C(C=O)=C3CC(C)(C)C[C@@]3(O)[C@H](O)[C@]1(C)C2)=O	INGREDIENT SUBSTANCE	chemical	cec597c0-6d43-41e6-8e0e-9e8b8c765a41
025ETN83AM	METHYL (3AR,4S,7AR)-4-HYDROXY-4-(2-(3-(HYDROXYMETHYL)PHENYL)ETHYNYL)-3,3A,5,6,7,7A-HEXAHYDRO-2H-INDOLE-1-CARBOXYLATE					155491078												C19H23NO4	XKALILIXJRUNMB-ZHALLVOQSA-N	c1cc(CO)cc(C#C[C@]2([C@@]3(CCN([C@@]3(CCC2)[H])C(OC)=O)[H])O)c1	INGREDIENT SUBSTANCE	chemical	022a9165-2a56-445f-8773-1f0b0032dcd3
025JEQ4O6S	HIPPEASTRUM PUNICEUM WHOLE								3LZ7R	503042	1234392	HIPU	122815-2	19152	WCS-278253						INGREDIENT SUBSTANCE	structurallyDiverse	44451ba7-2dce-4fcb-9c67-6e1dc2e9e2ed	025JEQ4O6S
025N19F3YK	4-HYDROXYCARBARYL	5266-97-7				21342		DTXSID00200629										C12H11NO3	AXMHCYHGQSQUDN-UHFFFAOYSA-N	c12c(ccc(c1cccc2)O)OC(NC)=O	INGREDIENT SUBSTANCE	chemical	06dbb1fd-0392-48d5-9f77-89ee9746117c
025O9D1EB7	BUTANILICAINE HYDROCHLORIDE	6027-28-7	227-893-1	C97303		22378		DTXSID40975682										C13H19ClN2O.ClH	WROUIBGUWODUPA-UHFFFAOYSA-N	Cc1c(NC(CNCCCC)=O)c(ccc1)Cl.Cl	INGREDIENT SUBSTANCE	chemical	b4e8fa7d-26ac-4777-85dd-8e0f203b5c35
025P24OTM5	2-SEC-BUTYLPHENOL	89-72-5	201-933-8			6984		DTXSID2022331										C10H14O	NGFPWHGISWUQOI-UHFFFAOYSA-N	Oc1c(C(CC)C)cccc1	INGREDIENT SUBSTANCE	chemical	0adb496d-4043-405d-a752-66592659dfdf
025P9I542Y	CYANOCOBALAMIN CO-57	13115-03-2		C76047	91516		100000093020	DTXSID901027626								2802		C62H89N13O14P.CN.Co	FSCKVFYFBCQWRU-LFHMENBZSA-L	[C@@]12([C@]([C@@H](C(=N1)/C(/C)=C3/[C@]([C@@H](C(=N3)/C=C/4N=C([C@H](C4(C)C)CCC(=O)N)/C(=C\5/[C@@]([C@H](C2[N-]5)CC(=O)N)(CCC(NC[C@H](OP(O[C@H]6[C@H]([C@@H](N7C=[NH]c8c7cc(c(c8)C)C)O[C@@H]6CO)O)([O-])=O)C)=O)C)/C)CCC(=O)N)(CC(=O)N)C)CCC(=O)N)(CC(=O)N)C)C.[C-]#N.[57Co+3]	INGREDIENT SUBSTANCE	chemical	9c53b82a-8dce-41fd-a385-067fcf29179c
025WU2L13O	GYNURA PROCUMBENS WHOLE								3HX8J		648871		211304-1	104260	WCSCMP-3083998						INGREDIENT SUBSTANCE	structurallyDiverse	16ea7419-735c-4101-b64a-b6e53d5b6688
025ZB55O8N	ANCHOVY, UNSPECIFIED				1310517																INGREDIENT SUBSTANCE	mixture	9b95e6ca-b291-45e7-9d0c-63dd02fdaac6	025ZB55O8N
0264BRX1DP	3,3-DIETHYLPENTANEDIOIC ACID	4160-95-6				247922		DTXSID80194431										C9H16O4	RNWKAIFTTVGWLK-UHFFFAOYSA-N	C(=O)(CC(CC(=O)O)(CC)CC)O	INGREDIENT SUBSTANCE	chemical	7baf55ca-68af-41da-9d24-4d053bcd77df
0265ON191Z	AJACONINE SULFATE HEPTAHYDRATE	25378-36-3				72710659												2C22H33NO3.14H2O.H2O4S	IXHGLOQGWHNBAB-GFJUXCKQSA-N	S(=O)(=O)(O)O.C[C@@]12[C@@]3([C@]4([C@]5([C@]6([C@@](C3)(O[C@H]4N(C1)CCO)[H])[C@H](O)C([C@](C5)(CC6)[H])=C)[H])CCC2)[H].O.O.O.O.O.O.O.O.O.O.O.O.O.O.C[C@@]12[C@@]3([C@]4([C@]5([C@]6([C@@](C3)(O[C@H]4N(C1)CCO)[H])[C@H](O)C([C@](C5)(CC6)[H])=C)[H])CCC2)[H]	INGREDIENT SUBSTANCE	chemical	a1c04918-4517-4cc2-86fb-071612e3bf83
02673430I7	PICRADENIOPSIS OPPOSITIFOLIA WHOLE								4HQGP	38244	176517	PIOP	195942-2	406916	WCSCMP-3119409						INGREDIENT SUBSTANCE	structurallyDiverse	89ba34d7-5a8a-49d3-bfbe-6240126ed7bc
0269KFG68A	ALTERNANTHERA PHILOXEROIDES WHOLE								C9JF	20770	381410	ALPH	1024156-2	101502	WCSCMP-2631346						INGREDIENT SUBSTANCE	structurallyDiverse	e143cc6a-c105-4cce-a600-8034bf123674
0269TQ4H2N	MAGNOLIA X ALBA WHOLE										114509										INGREDIENT SUBSTANCE	structurallyDiverse	a8894481-2fee-4669-a186-8379f83a5428	0269TQ4H2N
026L292W9B	IRVINGIA SMITHII WHOLE								3Q2M4				813784-1	20452	WCS-385601						INGREDIENT SUBSTANCE	structurallyDiverse	49c5a6d8-ea01-4775-b514-4275ac3b6c92
026O6R6DJV	SHORT TRANSIENT RECEPTOR POTENTIAL CHANNEL 1																				INGREDIENT SUBSTANCE	protein	33d97415-e652-4d0e-8e23-7718b5e1b11b
026S2O80A8	SGD-1006	646502-53-6				46944733	300000052884											C68H105N11O15	NLMBVBUNULOTNS-HOKPPMCLSA-N	O=C1N(C(=O)C=C1)CCCCCC(=O)N[C@@H](C(C)C)C(=O)N[C@@H](CCCNC(=O)N)C(=O)Nc2ccc(COC(=O)N(C)[C@H](C(N[C@@H](C(C)C)C(=O)N(C)[C@@]([C@@H](C)CC)([C@H](OC)CC(=O)N3CCC[C@@]3([H])[C@H](OC)[C@H](C(N[C@@H]([C@H](c4ccccc4)O)C)=O)C)[H])=O)C(C)C)cc2	INGREDIENT SUBSTANCE	chemical	9a6d8dc1-c6f4-4792-8208-8c5ca0132ca0
026V134N86	1,9-DICHLORODIBENZO-P-DIOXIN	82291-28-9				47423												C12H6Cl2O2	JZDVJXBKJDADAY-UHFFFAOYSA-N	c1(Cl)cccc2Oc3cccc(c3Oc21)Cl	INGREDIENT SUBSTANCE	chemical	b672f3d6-642c-437d-b1b4-8b658fce171e
026WL43B8F	SMOOTH TRUNKFISH, COOKED								3RSXV	173239	303730										INGREDIENT SUBSTANCE	structurallyDiverse	804560e0-d1a1-44b9-bee6-175c035e0af3
0273WYM5OL	1A,9B-DIHYDRO-1-((3-(TRIFLUOROMETHYL)PHENYL)METHYL)-1H-PHENANTHRO(9,10-B)AZIRINE	126370-97-6				121491108		DTXSID40925521										C22H16F3N	ZAIHOQPRGVJGQI-CPLAMXDQSA-N	c1cc(CN2[C@H]3[C@@H]2c4c(-c5c3cccc5)cccc4)cc(C(F)(F)F)c1	INGREDIENT SUBSTANCE	chemical	b53d3e2f-d2b6-48a6-9086-da46dd918655
02750X7990	DIRECT RED 24 FREE ACID	25188-08-3	246-724-2					DTXSID501023991										C35H28N6O13S3	RQOXTBNOVJMAHF-QYGUTFKISA-N	Oc1c(/N=N/c2ccccc2OC)c(S(O)(=O)=O)cc3cc(NC(=O)Nc4ccc5c(c(/N=N/c6ccc(S(O)(=O)=O)cc6C)c(S(O)(=O)=O)cc5c4)O)ccc31	INGREDIENT SUBSTANCE	chemical	a37448a7-7cc9-4a1d-8941-f8ae523e5f77
02750Y19N9	CISTUS CRETICUS RESIN								VLKH	507742	191224	CICR3	168230-1	405608	WCSCMP-2723343						INGREDIENT SUBSTANCE	structurallyDiverse	6ac9ceff-0dc5-4b76-a837-99113b023309
0276L2MSQ6	MANGANESE STEARATE	3353-05-7	222-119-9			160684		DTXSID4062989										2C18H35O2.Mn	SZINCDDYCOIOJQ-UHFFFAOYSA-L	[Mn+2].CCCCCCCCCCCCCCCCCC([O-])=O.CCCCCCCCCCCCCCCCCC(=O)[O-]	INGREDIENT SUBSTANCE	chemical	9c77c768-9c0b-477c-b3c3-80d5f2e3ccfd
027828ZV5Q	GOLD AU-198	10043-49-9		C175723		66274	100000084256	DTXSID70905492								459		Au	PCHJSUWPFVWCPO-OUBTZVSYSA-N	[198Au]	INGREDIENT SUBSTANCE	chemical	9ec840a9-16fb-4af6-83e2-31b4ea68dbc9
027BE96SPU	YELLOWFIN TUNA, COOKED								56P6S	172423	8236										INGREDIENT SUBSTANCE	structurallyDiverse	1678ea00-1808-413a-866e-37b36514dd88
027G8KN47F	LBM-415	478913-91-6																C18H25FN4O5	LYPFVIYNUQCDPM-HIFRSBDPSA-N	N1([C@@H](CCC1)C(=O)Nc2ccc(c[n+]2[O-])F)C([C@H](CCCC)CN(O)C=O)=O	INGREDIENT SUBSTANCE	chemical	5d779cd0-80e7-4f70-adb8-ccda23ccdb2e
027KYN78B4	P-TOLUENESULFONYL CHLORIDE	98-59-9	202-684-8			7397		DTXSID1052660										C7H7ClO2S	YYROPELSRYBVMQ-UHFFFAOYSA-N	S(c1ccc(C)cc1)(=O)(Cl)=O	INGREDIENT SUBSTANCE	chemical	4247dec5-3bb4-4376-ba3a-477eb27ddf67
027N433L3U	ETHYL PHENYLGLYCINATE, D-	39251-40-6				6922658												C10H13NO2	VWKGPFHYXWGWEI-SECBINFHSA-N	C(C)OC([C@@H](c1ccccc1)N)=O	INGREDIENT SUBSTANCE	chemical	4afb503f-62cd-4506-a5d7-1f67f7affe2d
027RWP4ILS	ERGOLINE-6-CARBONITRILE, 8-METHYL-1-PROPYL-, (8.BETA.)-	98931-06-7				90477920		DTXSID30912985										C19H23N3	SSHXAWUVFBJJMN-MZMPZRCHSA-N	c12c3c([C@@]4([C@](N(C#N)C[C@@H](C4)C)(C1)[H])[H])cccc3n(c2)CCC	INGREDIENT SUBSTANCE	chemical	c559de2e-b55c-4ed1-87b8-2ef89654dea1
027Y21J0A3	10-ALLYL-2-(TRIFLUOROMETHYL)-10H-PHENOTHIAZINE	2514763-70-1				69941550												C16H12F3NS	QHYPSHDIWKPYKH-UHFFFAOYSA-N	c1c(cc2c(c1)Sc3c(N2CC=C)cccc3)C(F)(F)F	INGREDIENT SUBSTANCE	chemical	e9a12d9c-dc01-4d4a-8cf7-2eaf9917ae33
0280KZQ12M	PORK SIDE SPARERIB, COOKED									180722	9823										INGREDIENT SUBSTANCE	structurallyDiverse	55128e13-1eee-4feb-a457-b47c34278c27
02810D014T	MENTHYL BUTYRATE, (-)-	68366-64-3				11009673		DTXSID10863688										C14H26O2	PHCRRQSBYWJFBQ-FRRDWIJNSA-N	[C@H]1(C[C@H](C)CC[C@H]1C(C)C)OC(CCC)=O	INGREDIENT SUBSTANCE	chemical	49512aa2-0c38-45a1-b9a3-a0fe23962288
028177L89R	2-OXO-3-ETHYL-4-BUTANOLIDE	923291-29-6				21885350		DTXSID00919244										C6H8O3	PSCSASSBTXTFAN-UHFFFAOYSA-N	C1(C(C(OC1)=O)=O)CC	INGREDIENT SUBSTANCE	chemical	75a6cbde-e3e8-4719-b0d3-0a5a8a84a017
0282IF4JC8	SIREMADLIN	1448867-41-1		C116325		71678098	100000183605									10869	KL-119	C26H24Cl2N6O4	AGBSXNCBIWWLHD-FQEVSTJZSA-N	C1(c2c([C@@H](N1c3cc(cn(c3=O)C)Cl)c4ccc(cc4)Cl)n(c(n2)-c5c(nc(nc5)OC)OC)C(C)C)=O	INGREDIENT SUBSTANCE	chemical	3fb7920c-f17c-42ca-b75e-2ccf8f94aad6
02830LWZ4X	2,2'-AZOBIS(2,4-DIMETHYLVALERONITRILE)	4419-11-8	224-583-8					DTXSID3044675										C14H24N4	WYGWHHGCAGTUCH-ISLYRVAYSA-N	C(C)(C#N)(CC(C)C)/N=N/C(C)(C#N)CC(C)C	INGREDIENT SUBSTANCE	chemical	899d49b3-f1b7-4033-8056-f70ced8568a3
02833ISA66	LEVOGLUCOSE	921-60-8	213-068-3	C175113	1788981	10954115	300000039636	DTXSID101015237								9353	XX-45	C6H12O6	GZCGUPFRVQAUEE-VANKVMQKSA-N	OC[C@@H]([C@@H]([C@H]([C@@H](C=O)O)O)O)O	INGREDIENT SUBSTANCE	chemical	2f5d2cee-549a-47ce-9dba-ae928a7e6f79	02833ISA66
02855BW8ML	HUMPNOSE BIG-EYE BREAM, COOKED								449L9	169170	384591										INGREDIENT SUBSTANCE	structurallyDiverse	10b7fee8-0d84-4aa0-84c5-a1d2a62a1ac2
0285I2MVUA	CPP-115	760947-97-5				71252718	100000181849	DTXSID70226977										C7H9F2NO2.ClH	PGVAKHBXGXBOSB-WINKWTMZSA-N	[C@@H]1(CC([C@H](C1)N)=C(F)F)C(=O)O.Cl	INGREDIENT SUBSTANCE	chemical	a9a0e26c-a1a8-4f13-8264-3557c86af0ac
0286108BMM	QUILSECONAZOLE BESYLATE	1809323-18-9				91886001	100000183400											C22H14F7N5O2.C6H6O3S	RWKAYIXGCZGIKU-BDQAORGHSA-N	[C@@](c1ccc(F)cc1F)(O)(Cn2nnnc2)C(c3ncc(-c4ccc(OC(F)(F)F)cc4)cc3)(F)F.c1ccc(cc1)S(=O)(O)=O	INGREDIENT SUBSTANCE	chemical	a2b60d7b-c07a-483d-8597-65edaf0a9821
02887TX99X	3-O-METHYLGALANGIN	6665-74-3				5281946		DTXSID20216823										C16H12O5	LYISDADPVOHJBJ-UHFFFAOYSA-N	c1(c(c(c2c(o1)cc(cc2O)O)=O)OC)-c3ccccc3	INGREDIENT SUBSTANCE	chemical	c0565866-4f0a-4448-bbbe-325cfafc41b2
028K52V859	CG-1521	674767-29-4				10220017		DTXSID2040997										C13H13NO2	DBBYYRWVNDQECM-CDWOPPGASA-N	C(/C=C/C=C/C=C/c1ccccc1)(=O)NO	INGREDIENT SUBSTANCE	chemical	4ea651be-8e70-48af-b1a2-26da84f29b15
028LZY775B	VILANTEROL	503068-34-6		C152875	1424884	10184665	100000138094	DTXSID80198318								9198	UU-68	C24H33Cl2NO5	DAFYYTQWSAWIGS-DEOSSOPVSA-N	[C@@H](c1ccc(c(c1)CO)O)(CNCCCCCCOCCOCc2c(cccc2Cl)Cl)O	INGREDIENT SUBSTANCE	chemical	c495eb65-9c32-49e1-85dd-e9ce4701bf15	028LZY775B
028U1A6J7B	ALLYLPRODINE, .BETA.-	53611-19-1				12218317		DTXSID80201856										C18H25NO2	KGYFOSCXVAXULR-FUHWJXTLSA-N	C(CC)(=O)O[C@@]1([C@H](CN(CC1)C)CC=C)c2ccccc2	INGREDIENT SUBSTANCE	chemical	9ca370c1-cef8-4ef1-839a-dc109dd57992
02908GX3PO	WHITE GRUNT WHOLE								3J97L	613026	334415										INGREDIENT SUBSTANCE	structurallyDiverse	e0f7496b-fdf4-4710-90d0-0ddc47373890
029182JS1Y	PIPERAZINE GLUCONATE	7047-39-4				71586905		DTXSID20990676										C6H12O7.C4H10N2	UEVPEWHWIPATBY-JJKGCWMISA-N	[C@@H]([C@H]([C@@H]([C@H](O)CO)O)O)(C(O)=O)O.N1CCNCC1	INGREDIENT SUBSTANCE	chemical	92bd70a9-508a-4bd9-81bf-a3d071c75dd6
029248T40M	CURTISIA DENTATA WHOLE								6BR7D		16911		271719-1		WCS-52408						INGREDIENT SUBSTANCE	structurallyDiverse	1678426d-0c9b-4af2-a989-cb499157449d
029526L06F	CURDLAN SULFATE SODIUM																				INGREDIENT SUBSTANCE	polymer	a88e1bbd-d4b3-4ead-b81d-a13dcd305332
0296055VE0	CLOSTRIDIUM BOTULINUM				1811178				WBL8	960722	1491										INGREDIENT SUBSTANCE	structurallyDiverse	2fa9593c-08f3-433d-9b40-4ec2a5a37706	0296055VE0
02990690KJ	GLYCOSMIS PENTAPHYLLA STEM								3GFBT		76967		773786-1	17816	WCSCMP-2827634						INGREDIENT SUBSTANCE	structurallyDiverse	911c6551-76d6-41f3-b54f-7c67f9cad25c
029AQ85KLT	PHACELIA LINEARIS WHOLE								4FJWK	31514	79390	PHLI	191931-2	448231	WCSCMP-2530611						INGREDIENT SUBSTANCE	structurallyDiverse	c46b584e-f00a-4934-bb37-bca890dec612
029JF1SCU8	TECHNETIUM TC-99M ARCITUMOMAB	154361-49-6			230435		100000183226														INGREDIENT SUBSTANCE	protein	e65fd337-3ab5-40f1-8eee-76a4c4f71605
029SOQ8920	KETOPROFEN ARGININE	138863-49-7				67632359	100000086462											C16H14O3.C6H14N4O2	BIIRZGCJVPVBQJ-VWMHFEHESA-N	N[C@@H](CCCNC(=N)N)C(O)=O.c1ccc(cc1)C(c2cccc(C(C)C(O)=O)c2)=O	INGREDIENT SUBSTANCE	chemical	aad11eb9-a093-41db-b74d-0d2908b29aa9
029TFK992N	CROSCARMELLOSE			C171905	1310574		100000078749									4997					INGREDIENT SUBSTANCE	polymer	f9c84230-8fc3-4d0d-8ed3-fdbc0ed4ce5d	029TFK992N
029U06V15C	E-3030 FREE ACID	478926-45-3				11949482												C22H23ClFNO5	QICKBMIIFBKLBR-RXVVDRJESA-N	C([C@H](Cc1cc(ccc1)OC[C@@H](COc2c(cc(cc2)Cl)C#N)F)OC(C)C)(=O)O	INGREDIENT SUBSTANCE	chemical	713ca7a7-b071-42ca-9343-766ca7f8ccfa
029YHL77QF	2,2',3,4,5,6,6'-HEPTACHLOROBIPHENYL	74472-49-4				93444		DTXSID8074237										C12H3Cl7	FGDPOTMRBQHPJK-UHFFFAOYSA-N	c1(Cl)c(-c2c(Cl)c(Cl)c(Cl)c(Cl)c2Cl)c(Cl)ccc1	INGREDIENT SUBSTANCE	chemical	a0c5e84b-172b-44ca-ab74-c98fffb3d5b2
02A1M0S584	2'O-DEMETHYL-4''-HYDROXY PIGMENT YELLOW 74	867063-71-6																C17H16N4O7	ZGZBHZDMNLPFDB-FMQUCBEESA-N	c1(c(cc([N+](=O)[O-])cc1)O)/N=N/C(C(Nc2c(cc(cc2)O)OC)=O)C(C)=O	INGREDIENT SUBSTANCE	chemical	ba5e9f3e-7d13-45a2-8632-91ba8dd5ad8d
02AA4F4VLP	LEUCINE 1-C-11	81123-48-0				145996801												C6H13NO2	ROHFNLRQFUQHCH-MAWXAGFGSA-N	[11C]([C@H](CC(C)C)N)(=O)O	INGREDIENT SUBSTANCE	chemical	c4f50cd5-1763-a745-ec77-597428e2f040
02ACS1U93N	COMBRETUM MICRANTHUM WHOLE								5ZRHC		578542		170278-1	11230	WCSCMP-2732813						INGREDIENT SUBSTANCE	structurallyDiverse	30ec8e34-5542-4a61-8e0c-19ad3cfbf6ef	02ACS1U93N
02AI5I027Q	TOWNSENDIA EXSCAPA WHOLE								57L7S	505542	56024	TOEX2	255696-2	413889	WCSCMP-3104188						INGREDIENT SUBSTANCE	structurallyDiverse	9e19d3e9-1c32-4559-abca-065ec534f6c0	02AI5I027Q
02AJQ7VS2H	MALVALIC ACID	503-05-9				10416		DTXSID50198300										C18H32O2	HPSSZFFAYWBIPY-UHFFFAOYSA-N	C1(=C(CCCCCCCC)C1)CCCCCCC(O)=O	INGREDIENT SUBSTANCE	chemical	e33e4e32-a2a4-4af7-8214-81f67ac23205
02B8S6J90B	MABUPROFEN	82821-47-4	280-048-9	C66046		71261	100000081716	DTXSID90868676								6718		C15H23NO2	JVGUNCHERKJFCM-UHFFFAOYSA-N	c1cc(ccc1C(C)C(NCCO)=O)CC(C)C	INGREDIENT SUBSTANCE	chemical	4d21701f-cbe2-42d6-a30f-242b0bada2ce
02B953TLAI	EMBECONAZOLE	329744-44-7		C98011		6475890	300000034262									8548		C27H25F3N4O3S	XSRKBFUVSRRJDX-GGZJQHSXSA-N	n1cncn1C[C@](c2ccc(cc2F)F)([C@H](S[C@H]3CO[C@@H](OC3)/C=C/C=C/c4ccc(cc4F)C#N)C)O	INGREDIENT SUBSTANCE	chemical	aa63d670-cd89-41aa-b7f7-35f75be2dc8f
02BSW514GR	ISOBUTYL ETHER	628-55-7	211-045-2			12346		DTXSID0060856										C8H18O	SZNYYWIUQFZLLT-UHFFFAOYSA-N	C(COCC(C)C)(C)C	INGREDIENT SUBSTANCE	chemical	48726b36-36c1-4b66-8c95-e8bbefb43d8e
02BXM5Q7GE	ACID RED 35	6441-93-6	229-231-7		2274098			DTXSID7064360										C19H15N3O8S2.2Na	LGWXIBBJZQOXSO-ZPZFBZIMSA-L	c12c(cc(c(c1O)/N=N/c3c(C)cccc3)S(=O)(=O)[O-])cc(S(=O)(=O)[O-])cc2NC(=O)C.[Na+].[Na+]	INGREDIENT SUBSTANCE	chemical	ff4f23fe-17a4-4c44-b463-94c317449a3a	02BXM5Q7GE
02C005Q20B	THIOLUTIN	87-11-6		C64175		6870		DTXSID0040624										C8H8N2O2S2	MHMRAFONCSQAIA-UHFFFAOYSA-N	c-12c(c(=O)n(c1css2)C)NC(C)=O	INGREDIENT SUBSTANCE	chemical	c2bab4cb-4b7a-4fee-8420-8fbc67b7b1be
02C2G1D30D	TUBACIN	537049-40-4				6675804												C41H43N3O7S	BHUZLJOUHMBZQY-YXQOSMAKSA-N	C(CCCCCCC(=O)NO)(=O)Nc1ccc(cc1)[C@@H]2O[C@@H](C[C@@H](O2)CSc3oc(c(n3)-c4ccccc4)-c5ccccc5)c6ccc(cc6)CO	INGREDIENT SUBSTANCE	chemical	f7596a8c-9151-4fc0-b0f6-e31be0cec23a
02C5XR639P	O,O-DIETHYL PHOSPHORODITHIOATE	298-06-6	206-055-9			9274		DTXSID6027133										C4H11O2PS2	IRDLUHRVLVEUHA-UHFFFAOYSA-N	P(OCC)(OCC)(S)=S	INGREDIENT SUBSTANCE	chemical	dd2de346-1101-44bf-8d00-19cbea1fb575
02C80MRY74	ORANGE SCORPIONFISH, COOKED								79YXW	166839	210004										INGREDIENT SUBSTANCE	structurallyDiverse	9d979579-8f44-4da7-acf3-2955fab8d067
02CDJ8DV5V	SUCROSE, 6-MYRISTATE	20881-07-6				57483242		DTXSID80174995										C26H48O12	DWBHZBUWFIKMNZ-ZHBLIPIOSA-N	OC[C@]1(O[C@H](CO)[C@@H](O)[C@@H]1O)O[C@H]2O[C@H](COC(=O)CCCCCCCCCCCCC)[C@@H](O)[C@H](O)[C@H]2O	INGREDIENT SUBSTANCE	chemical	ca73df80-304e-44ec-94db-6a7875387386
02CK52W2Y1	2-METHYL-2-(3-PHENOXYPHENYL)PROPANOIC ACID	222191-15-3				9881545												C16H16O3	ITWDGOLFVXYKNJ-UHFFFAOYSA-N	C(C(C)(C)c1cc(ccc1)Oc2ccccc2)(=O)O	INGREDIENT SUBSTANCE	chemical	9fe7afe6-0923-4aeb-9890-a6a2a6805640
02CLC0815P	ROSA TOMENTOSA WHOLE								6WXZD	24845	267260	ROTO	734524-1	32185	WCSCMP-2975180						INGREDIENT SUBSTANCE	structurallyDiverse	e1d5de90-0f8c-47bb-b0e8-bfcce8c5adf1
02CPM3I65L	SCROPHULARIA CALIFORNICA LEAF								4VZ59	34032	46031	SCCA2	230956-2	432014							INGREDIENT SUBSTANCE	structurallyDiverse	574e14f6-2249-40d2-a5c1-2028542f34dc
02D1MUY3HE	2-(2-(9H-FLUOREN-9-YLIDENE)HYDRAZINO)-2,2-DIPHENYLACETAMIDE	34620-27-4				283250		DTXSID40188194										C27H21N3O	JPMLLAFIQXBDEE-UHFFFAOYSA-N	C1(=NNC(C(=O)N)(c2ccccc2)c3ccccc3)c4c(cccc4)-c5c1cccc5	INGREDIENT SUBSTANCE	chemical	5a935257-2cad-4f65-a8cd-973b5fcf31b5
02DQX562CR	MITOCLOMINE	17692-54-5	241-687-9	C66164		28694	100000080896	DTXSID30170220								2410		C16H19Cl2NO	CLZXREZAEIUCGG-UHFFFAOYSA-N	c12c(N(CCCl)CCCl)cc(C)c(c1cccc2)OC	INGREDIENT SUBSTANCE	chemical	44a36a0b-c2cf-4665-8356-5a0ccc443144
02DZ1HBF0M	EMIXUSTAT	1141777-14-1		C171669		25221720	100000177199	DTXSID50150665								9576	XX-163	C16H25NO2	WJIGGYYSZBWCGC-MRXNPFEDSA-N	[C@H](CCN)(O)c1cc(OCC2CCCCC2)ccc1	INGREDIENT SUBSTANCE	chemical	e09146f3-5c3e-4ae0-a2c7-22f52f28e7f7
02E00T2QDE	EFTRENONACOG ALFA	1270012-74-2		C171659			100000159812									9660					INGREDIENT SUBSTANCE	protein	07d50501-05c0-4196-9f52-a68f498ad7f1	02E00T2QDE
02E08ZN98R	PHENETHYL BUTYRATE	103-52-6	203-119-8			7658		DTXSID6047604										C12H16O2	WFNDDSQUKATKNX-UHFFFAOYSA-N	c1(CCOC(CCC)=O)ccccc1	INGREDIENT SUBSTANCE	chemical	3e745d59-aef7-4984-9709-ae8d5d7a4c07
02E09D6S55	AMMONIUM SELENATE	7783-21-3	231-985-7			165640		DTXSID40889578										O4Se.2H4N	ZBIBSMMVRNDSNI-UHFFFAOYSA-N	[NH4+].[NH4+].[Se](=O)(=O)([O-])[O-]	INGREDIENT SUBSTANCE	chemical	258b53d7-1ea7-4e64-95ee-6fe971d7d35d
02EEJ0WP97	2-(PIPERIDINOTHIO)BENZOTHIAZOLE	26773-65-9				33608		DTXSID00181287										C12H14N2S2	CAHGZULPDQXGMZ-UHFFFAOYSA-N	c1(nc2ccccc2s1)SN3CCCCC3	INGREDIENT SUBSTANCE	chemical	163f34fa-061a-413c-94f4-b8a30077216b
02EMA6F96C	HYDROLYZED SERICIN (ENZYMATIC; 2500 MW)				1544274																INGREDIENT SUBSTANCE	protein	d85c9bd3-44ff-483d-b838-2d5386196d37	02EMA6F96C
02ENL5WL0A	4-GUANIDINOBUTYLMYRISTOYLAMIDE	160854-59-1				17849399		DTXSID50778626										C19H40N4O	WWADPIBIXCUBNP-UHFFFAOYSA-N	C(NCCCCNC(N)=N)(=O)CCCCCCCCCCCCC	INGREDIENT SUBSTANCE	chemical	266f4751-d2b6-41f1-81cc-690ece576510
02EP81D4NI	SODIUM MERCURIN	124-82-3		C171772		135391033	100000076528											C14H23HgNO4.Na.HO	AQBOTAHUGJKASQ-UHFFFAOYSA-L	C1(C(C(C(NCC(OC)C[Hg+])=O)CC1)(C)C)(C([O-])=O)C.[OH-].[Na+]	INGREDIENT SUBSTANCE	chemical	6443d0d0-800f-4d7b-b0a0-64afaf8cd0d3
02EX089MEU	BIS (1-((1-((1-HYDROPEROXY-1-METHYLPROPYL)DIOXY)-1-METHYLPROPYL)DIOXY)-1-METHYLPROPYL)PEROXIDE	91795-84-5				119057994												C24H50O14	AIGRTHYEHACNDY-UHFFFAOYSA-N	C(OOC(OOC(OOC(OOC(OOC(C)(CC)OO)(C)CC)(C)CC)(C)CC)(C)CC)(C)(CC)OO	INGREDIENT SUBSTANCE	chemical	81805058-1286-40f5-80ea-a4b5f18bb7c3
02F3473H9O	MAGNESIUM CHLORIDE	7791-18-6		C29240	221118	24644	100000091409	DTXSID0020789										2Cl.Mg.6H2O	DHRRIBDTHFBPNG-UHFFFAOYSA-L	[Mg+2].[Cl-].O.[Cl-].O.O.O.O.O	INGREDIENT SUBSTANCE	chemical	302cedcc-895f-421c-acf4-1348bbdb31f4	02F3473H9O
02F52L203E	XENOGNOSIN	76907-79-4				5281296		DTXSID801318553										C16H16O3	LOHIEGDVOARVPJ-NSCUHMNNSA-N	C(c1ccc(O)cc1OC)/C=C/c2ccc(O)cc2	INGREDIENT SUBSTANCE	chemical	64dada02-3dca-4cc0-ba0f-96a64a91a863
02FHK59X1U	BRASSICA OLERACEA VAR. VIRIDIS WHOLE									23062	3713										INGREDIENT SUBSTANCE	structurallyDiverse	69b53745-2900-4eef-954f-6ece83b77556
02FXP10O2U	INTERLEUKIN-12 HUMAN RECOMBINANT			C90966	1328172		300000019832														INGREDIENT SUBSTANCE	protein	669020bb-7de9-4a0d-abd1-6822f27b9cc6	02FXP10O2U
02GD87WMPH	VALYLLYSINE	22677-62-9				168058		DTXSID80177209										C11H23N3O3	JKHXYJKMNSSFFL-IUCAKERBSA-N	C(=O)([C@@H](N)C(C)C)N[C@H](C(=O)O)CCCCN	INGREDIENT SUBSTANCE	chemical	a4403016-0b85-489e-96af-216316242993
02H2YW09TH	IPSENOL	35628-05-8				93186		DTXSID10885628										C10H18O	RHAXCOKCIAVHPB-JTQLQIEISA-N	O[C@@H](CC(C)C)CC(C=C)=C	INGREDIENT SUBSTANCE	chemical	7aadb378-b75b-4506-ae98-18e808dc71d6
02H736Q6E9	CARVYL-3-METHYLBUTYRATE, CIS-					92202185												C15H24O2	GGESQBHSIRCDBW-ZIAGYGMSSA-N	O(C(CC(C)C)=O)[C@@H]1C[C@H](C(C)=C)CC=C1C	INGREDIENT SUBSTANCE	chemical	619cb4ba-702a-4677-9f12-d9ef1eb35e3b
02HM92W5K1	ANISOPIROL, (R)-					76956442												C21H27FN2O2	LCZRXFYSMJIDQQ-HXUWFJFHSA-N	c1(OC)c(N2CCN(CC2)CCC[C@H](c3ccc(cc3)F)O)cccc1	INGREDIENT SUBSTANCE	chemical	e3c7bf88-d82b-4dbe-9c2d-22f746cbc359
02HQ4TYQ60	CIPEMASTAT	190648-49-8		C96297		9824350	100000078557	DTXSID10897569								7862	LL-08	C22H36N4O5	GFUITADOEPNRML-SJORKVTESA-N	N1(C(N(C)C(C1=O)(C)C)=O)C[C@@H]([C@H](C(N2CCCCC2)=O)CC3CCCC3)C(=O)NO	INGREDIENT SUBSTANCE	chemical	919491e8-e9c1-43bf-b2df-8959f7b04d3a
02HU8HWP7U	SAFOTIBANT	633698-99-4		C152283		11953367	300000034400	DTXSID20212769								9479		C25H34N4O5S	AMTQCENHQIDBHQ-UHFFFAOYSA-N	c1(cc(c(c(c1)C)S(N(CCOCC(N(Cc2ccc(cc2)C=3NCCN3)C)=O)C)(=O)=O)C)OC	INGREDIENT SUBSTANCE	chemical	54605ad2-2ea8-4618-9794-006d85f56558
02HX6G35T3	25E-NBOME	1354632-14-6				118796522		DTXSID901014188										C20H27NO3	PXDVGFGXPVCNAB-UHFFFAOYSA-N	C(CNCc1c(OC)cccc1)c2c(OC)cc(c(c2)OC)CC	INGREDIENT SUBSTANCE	chemical	541490db-7201-492b-a097-db445fe15fc4
02I18P57VP	SKF-S-106203-Z2	136182-71-3				9891589												C26H32O4S.2Na	RNOXIJBMSOEQDY-ASMAMLKCSA-L	C([C@@H](c1c(CCCCCCCCc2ccccc2)cccc1)SCCC(=O)[O-])C(=O)[O-].[Na+].[Na+]	INGREDIENT SUBSTANCE	chemical	bb9e8a5c-fbb9-4af2-bb5f-1cdde91a6ff1
02I1S1047P	ADIPONECTIN RECEPTOR PROTEIN 1																				INGREDIENT SUBSTANCE	protein	a13d00ab-92d4-497a-ae83-f5fdbd2c3996
02I3VKA20E	ANACARDIUM OCCIDENTALE BARK								DB6H	28793	171929	ANOC	319068-2	3060	WCSCMP-2635912						INGREDIENT SUBSTANCE	structurallyDiverse	3cb1abeb-057e-49aa-a36c-1e20c98a6e67	02I3VKA20E
02I89C6K47	CYNANCHUM OTOPHYLLUM WHOLE						300000056304				765270		96460-1	432038	WCS-503992						INGREDIENT SUBSTANCE	structurallyDiverse	d3ea3f60-f636-4ccb-84a7-754795972b7a	02I89C6K47
02IMN0ENC6	DIPHYSA AMERICANA WHOLE								36G8X		77269		948330-1	434855	WCS-2770862						INGREDIENT SUBSTANCE	structurallyDiverse	6edc1e19-e2a0-4229-b8ba-52d957db3106
02J2MB13ZN	3-(2-(4-(4-FLUORO-2-(4-(6-FLUORO-1,2-BENZISOXAZOL-3-YL)PIPERIDIN-1-YL)BENZOYL)PIPERIDIN-1-YL)ETHYL)-2-METHYL-6,7,8,9-TETRAHYDRO-4H-PYRIDO(1,2-A)PYRIMIDIN-4-ONE	1329796-66-8				71316829		DTXSID60157887										C35H39F2N5O3	KFSXRPYSFQCHPR-UHFFFAOYSA-N	c1(c(=O)n2CCCCc2nc1C)CCN3CCC(C(=O)c4c(N5CCC(c6c7ccc(F)cc7on6)CC5)cc(F)cc4)CC3	INGREDIENT SUBSTANCE	chemical	8de72e2c-5e61-4d60-a99e-9418307f19e4
02J52696MZ	N-ETHYL-3-PIPERIDYLBENZILATE	3567-12-2				62504		DTXSID20863199										C21H25NO3	OJYOTLHNSMYONM-UHFFFAOYSA-N	C(c1ccccc1)(c2ccccc2)(C(OC3CN(CCC3)CC)=O)O	INGREDIENT SUBSTANCE	chemical	38eee9f5-e4ae-4a66-8989-ae8375ee88f0
02J7X17ZUQ	AMARANTH ACID	642-59-1	211-385-1		1546381			DTXSID8048367										C20H14N2O10S3	IRPXADUBAQAOKL-QURGRASLSA-N	c1(c(c(cc2c1ccc(c2)S(O)(=O)=O)S(O)(=O)=O)O)/N=N/c3c4c(c(cc3)S(O)(=O)=O)cccc4	INGREDIENT SUBSTANCE	chemical	905f8e61-bc8f-4a88-908e-42e05ee0a59e	02J7X17ZUQ
02JIH96245	DESMODIUM INCANUM WHOLE								3538J	25804	564662	DEIN3	1015219-2	13642	WCS-2762415						INGREDIENT SUBSTANCE	structurallyDiverse	0a20d045-7c41-479c-ade6-3a5d498b8fda
02JQ564P1G	SELAGINELLA LEPIDOPHYLLA WHOLE								B8YHF	17083	59777	SELE2	60452854-2	407061	WCSCMP-2932587						INGREDIENT SUBSTANCE	structurallyDiverse	a6191794-e0d1-43fb-bcbf-c92517e8bddf	02JQ564P1G
02JW4J5R44	KYNURENINE	2922-83-0		C129555		161166		DTXSID101031182										C10H12N2O3	YGPSJZOEDVAXAB-QMMMGPOBSA-N	C(c1c(N)cccc1)(C[C@@H](C(=O)O)N)=O	INGREDIENT SUBSTANCE	chemical	bdd30219-905b-4199-835c-1b0ba6081450
02K328WWZQ	1,3,5-TRIETHYLBENZENE	102-25-0	203-017-3		2475073	7602		DTXSID30881228										C12H18	WJYMPXJVHNDZHD-UHFFFAOYSA-N	c1(cc(CC)cc(c1)CC)CC	INGREDIENT SUBSTANCE	chemical	0b5f7ef9-1ff1-469f-bffb-8e28fdfa41ba	02K328WWZQ
02K56MV89V	AMINOREX FUMARATE, (S)-					76959844												C9H10N2O.C4H4O4	ZVAWZQUDKKABKR-XQGNFNNSSA-N	C1(N)=NC[C@H](c2ccccc2)O1.C(\C=C\C(=O)O)(=O)O	INGREDIENT SUBSTANCE	chemical	f18c7329-9412-42d6-9344-2153fb791f70
02KO1T35NZ	N-PROPYL BK-BDB HYDROCHLORIDE	17762-91-3				122129921		DTXSID901341989										C14H19NO3.ClH	KEDDCLHJSTXVSZ-UHFFFAOYSA-N	C(C(CC)NCCC)(=O)c1cc2OCOc2cc1.Cl	INGREDIENT SUBSTANCE	chemical	38fa26d3-058a-49da-a494-55d4b0a07cac
02KSI6Z9AK	THYROTROPIN	9002-71-5	232-664-4	C887	10579		100000084915	DTXSID60904318								679					INGREDIENT SUBSTANCE	protein	2e183580-6c4b-4aa4-b7f4-4f08c9b4b6fb	02KSI6Z9AK
02L07H6D0U	AFOXOLANER	1093861-60-9		C171791	1442093	25154249	300000023671	DTXSID50148921								9697	ZZ-56	C26H17ClF9N3O3	OXDDDHGGRFRLEE-UHFFFAOYSA-N	c1(ccc(c2ccccc12)C3=NOC(C3)(C(F)(F)F)c4cc(cc(c4)C(F)(F)F)Cl)C(=O)NCC(NCC(F)(F)F)=O	INGREDIENT SUBSTANCE	chemical	de67bc2a-5615-48b7-aeb2-130fbfbaf7a4	02L07H6D0U
02L083W284	GANCICLOVIR SODIUM	107910-75-8		C1588	82131	23700083	100000089399	DTXSID20883175									Z-46	C9H12N5O4.Na	JJICLMJFIKGAAU-UHFFFAOYSA-M	c12c(c(=O)[n-]c(n1)N)ncn2COC(CO)CO.[Na+]	INGREDIENT SUBSTANCE	chemical	1b5d1c56-23be-4e5a-a145-f8f95dd533ee	02L083W284
02L43ZS31P	CORYNANTHE PACHYCERAS BARK								YQLJ		170031		747604-1	431784	WCS-48188						INGREDIENT SUBSTANCE	structurallyDiverse	33dea0de-fa7b-403b-b748-f4c9e2a8fb4a
02L89U55BJ	POTASSIUM NITROFORM	14268-23-6				11355946		DTXSID50162127										CN3O6.K	ARBJJQGHSYOQCI-UHFFFAOYSA-N	[C-]([N+]([O-])=O)([N+](=O)[O-])[N+](=O)[O-].[K+]	INGREDIENT SUBSTANCE	chemical	1b382f6e-e2fa-48d6-990f-4784d7457c03
02LC1X92MU	WHITING, UNSPECIFIED						100000158176														INGREDIENT SUBSTANCE	mixture	6869eee0-7c39-4fa4-86af-e8f40147fac4
02LN7O412C	1-KESTOSE	470-69-9	207-429-4		2590592	440080		DTXSID10963718										C18H32O16	VAWYEUIPHLMNNF-OESPXIITSA-N	[C@@]1(O[C@@H]([C@H]([C@@H]1O)O)CO)(OC[C@]2(O[C@H](CO)[C@H]([C@@H]2O)O)O[C@H]3O[C@H](CO)[C@H]([C@@H]([C@H]3O)O)O)CO	INGREDIENT SUBSTANCE	chemical	65f563f5-8cc8-4ab1-996b-a65b4fa0ef0f	02LN7O412C
02M19CUK9X	KIO-100	717142-73-9				46200812	100000183824											C19H8F7NO4S	VNDUHYWEWRRBFJ-UHFFFAOYSA-N	c1(c(ccs1)C(Nc2c(c(c(c(c2F)F)-c3cc(ccc3)OC(F)(F)F)F)F)=O)C(=O)O	INGREDIENT SUBSTANCE	chemical	eab31dd9-bb86-4ce0-a4e1-9aea35a6c895
02MB046K70	BORONIA LEDIFOLIA WHOLE								MKWK		1764343		60882-3	7436							INGREDIENT SUBSTANCE	structurallyDiverse	f02696ea-b1dc-4916-b12f-a641ef8d977a
02MNR4P2PM	CIANOPRAMINE	66834-24-0		C80767		48126	100000081881	DTXSID90216956								5185		C20H23N3	LQXYCDLHSKICDY-UHFFFAOYSA-N	N1(c2c(CCc3c1cc(cc3)C#N)cccc2)CCCN(C)C	INGREDIENT SUBSTANCE	chemical	2bd9101a-7250-4edb-b4f3-d533492c13cf
02MQ9023UM	ER-803022 FREE ACID	287180-60-3				10396755												C83H164N4O17P2	RQFCPMLFCUQAEU-RIRPJZCXSA-N	[C@H](CCOC[C@H](COP(OCCNC(NCCOP(OC[C@@H](COCC[C@@H](CCCCCCC)OC(CCCCCCCCCCC)=O)NC(CCCCCCCCCCCCC)=O)(O)=O)=O)(O)=O)NC(CCCCCCCCCCCCC)=O)(CCCCCCC)OC(CCCCCCCCCCC)=O	INGREDIENT SUBSTANCE	chemical	d1f2c440-88e5-4b29-a873-2ab430b41cb1
02N1TZF99F	TOLMETIN SODIUM	64490-92-2		C61977	42935	23677829		DTXSID5045594										C15H14NO3.Na.2H2O	QQILXENAYPUNEA-UHFFFAOYSA-M	c1(n(c(CC([O-])=O)cc1)C)C(c2ccc(cc2)C)=O.[Na+].O.O	INGREDIENT SUBSTANCE	chemical	615593ba-989a-4db3-8b0c-0ae4affea81c	02N1TZF99F
02N2G4U2OV	1-BUTYL-3-METHYLIMIDAZOLIUM	80432-08-2				2734162		DTXSID6047238										C8H15N2	IQQRAVYLUAZUGX-UHFFFAOYSA-N	CCCC[n+]1ccn(C)c1	IONIC MOIETY	chemical	2324e974-62d6-4ffa-908b-4af0175991b6
02N30CW3X0	KYOTORPHIN	70904-56-2				123804		DTXSID40221136										C15H23N5O4	JXNRXNCCROJZFB-RYUDHWBXSA-N	N([C@@H](CCCNC(N)=N)C(=O)O)C(=O)[C@H](Cc1ccc(cc1)O)N	INGREDIENT SUBSTANCE	chemical	485f650d-8d76-4bac-8976-aac5705414b7
02N4V81704	N-METHYLPHENETHYLAMINE	589-08-2	209-632-3			11503		DTXSID10207629										C9H13N	SASNBVQSOZSTPD-UHFFFAOYSA-N	N(CCc1ccccc1)C	INGREDIENT SUBSTANCE	chemical	1e4b2391-4afd-481c-aca1-93788e933072
02NG325BQG	PEG-60 HYDROGENATED CASTOR OIL	61788-85-0		C84660	1307688		100000176663		4T27V	28393	3988	RICO3	355498-1	31896	WCS-178867						INGREDIENT SUBSTANCE	structurallyDiverse	36226af1-778f-49b7-acfe-01cbf363f0dc	02NG325BQG
02NKI0ARRJ	NUPAFANT	139133-27-0		C81564		9846324	100000083608	DTXSID20160933								7206		C23H32N4O3S	GFUNPHNHBVCVHW-FQEVSTJZSA-N	c1(S(=O)(=O)N(C)[C@H](COCC)CC(C)C)ccc(cc1)Cn2c(nc3cnccc32)C	INGREDIENT SUBSTANCE	chemical	36a29f39-60d5-4f3b-9f00-4095b190d39c
02O55696WH	CARBINOXAMINE MALEATE	3505-38-2	222-498-0	C47432	91066	5282409	100000092119	DTXSID0047828										C16H19ClN2O.C4H4O4	GVNWHCVWDRNXAZ-BTJKTKAUSA-N	C(/C=C\C(=O)O)(=O)O.C(c1ccc(cc1)Cl)(c2ncccc2)OCCN(C)C	INGREDIENT SUBSTANCE	chemical	9dc2c84a-1645-42f7-ab82-5aae49a02702	02O55696WH
02O9I4PZ2B	4-((4-AMINOHEX-5-ENOYL)AMINO)HEX-5-ENOIC ACID	794466-81-2				72941913												C12H20N2O3	WPPNCCIDKMRGQW-UHFFFAOYSA-N	C(O)(=O)CCC(NC(=O)CCC(N)C=C)C=C	INGREDIENT SUBSTANCE	chemical	f3f877f4-a293-46aa-84c9-f10e3f78a0b2
02OHD17721	PERINDOPRIL (2S,3AS,7AS)-OCTAHYDRO-2-CARBOXY-1H-INDOLE AMIDE					76972492												C28H45N3O6	URXKYYAUXBASDZ-OPKHLUCYSA-N	N1(C([C@@H]2C[C@@]3([H])[C@]([H])(CCCC3)N2C(=O)[C@@H](N[C@H](C(OCC)=O)CCC)C)=O)[C@]4([H])[C@@]([H])(CCCC4)C[C@H]1C(O)=O	INGREDIENT SUBSTANCE	chemical	d9e37f9f-4051-438c-bf47-1c4da50facc6
02ON438MR5	DILOPETINE, (R)-	925205-27-2				9900003												C13H19N3OS	CIJATQMMNKXTJJ-CYBMUJFWSA-N	c1(sccc1)[C@H](OCCN(C)C)c2n(ncc2)C	INGREDIENT SUBSTANCE	chemical	223d2523-9db8-4b50-b21b-85cf58bf1e99
02OS7K758T	METHARBITAL	50-11-3	200-011-2	C66113	6825	4099	100000081209	DTXSID6023280								2		C9H14N2O3	FWJKNZONDWOGMI-UHFFFAOYSA-N	N1(C(NC(C(C1=O)(CC)CC)=O)=O)C	INGREDIENT SUBSTANCE	chemical	cf669a4b-92b3-4881-bea0-ff5e6fefde4d
02PGT0793J	PROPIDIUM BROMIDE	72460-87-8				16043037												C27H34N4.2Br	ZLSOONVQLWLPMF-UHFFFAOYSA-M	[n+]1(c(c2c(ccc(c2)N)c3c1cc(N)cc3)-c4ccccc4)CCC[N+](CC)(CC)C.[Br-].[Br-]	INGREDIENT SUBSTANCE	chemical	3d25851a-5339-498a-82c4-4c4c29012e44
02Q5OS3TU3	DIDYMIN	14259-47-3	238-139-6			16760075		DTXSID90931536										C28H34O14	RMCRQBAILCLJGU-HIBKWJPLSA-N	O=C1c2c(O[C@@H](C1)c3ccc(cc3)OC)cc(cc2O)O[C@@H]4O[C@H](CO[C@H]5[C@H](O)[C@H](O)[C@H]([C@@H](O5)C)O)[C@H]([C@@H]([C@H]4O)O)O	INGREDIENT SUBSTANCE	chemical	9c1e535e-73c1-448f-ba9f-0851df10c1b5
02QB6788GC	DIMETHOXYDIPHENYLSILANE	6843-66-9	229-929-1		2199635	81284	300000053271	DTXSID2044717										C14H16O2Si	AHUXYBVKTIBBJW-UHFFFAOYSA-N	CO[Si](c1ccccc1)(c2ccccc2)OC	INGREDIENT SUBSTANCE	chemical	14b768cd-2e8e-433c-931c-e4fd13107a72	02QB6788GC
02QCV6AU6F	GUIZOTIA ABYSSINICA WHOLE								3HLGN	37477	4230	GUAB	210735-1	18068	WCSCMP-3125625						INGREDIENT SUBSTANCE	structurallyDiverse	4ac4df1d-b1dc-4a40-8f4d-d5bee18fba1d
02QM55WB61	FENCAMFAMIN HYDROCHLORIDE, (2-ENDO,3-EXO)-(-)-					76960650												C15H21N.ClH	CVFSMSTXULJISA-BPNKVWISSA-N	N(CC)[C@H]1[C@@H]([C@@H]2C[C@H]1CC2)c3ccccc3.Cl	INGREDIENT SUBSTANCE	chemical	87fed487-1d77-4c7e-8242-896bb1a57ec7
02QPI34W02	BERKHEYA DECURRENS WHOLE								LL7M				184541-1	50057	WCSCMP-3075940						INGREDIENT SUBSTANCE	structurallyDiverse	cd5646c8-82d8-45f5-a198-e17610dd94d0
02R3K0M428	CRATAEGUS SPATHULATA WHOLE								Z8FW	24603	416298	CRSP	724278-1	12143	WCSCMP-2947308						INGREDIENT SUBSTANCE	structurallyDiverse	8da4db1e-e66d-430c-b5f2-b67fa0e9c105
02R46S8KUH	GLYCERETH-17 STEARATE	51158-08-8			1314241																INGREDIENT SUBSTANCE	polymer	eb3bb144-9f0f-436c-b284-5adf0fe99168	02R46S8KUH
02R4V6T25Y	NEUROTROPHIN-3	130939-66-1		C91408	1363714																INGREDIENT SUBSTANCE	protein	ed784ce4-9dbb-4fe4-bb0f-780aca93df93	02R4V6T25Y
02R57BYA3R	GLYCERYL 2-LACTATE 1,3-PALMITATE	150516-68-0				19756016	100000160533											C38H72O7	DIQIFCKMXBRTBD-UHFFFAOYSA-N	C(OC(=O)C(O)C)(COC(=O)CCCCCCCCCCCCCCC)COC(=O)CCCCCCCCCCCCCCC	INGREDIENT SUBSTANCE	chemical	e2f70412-ec09-45a2-b54d-3f6b892ed07c
02R6NPO627	3-BROMOPHENYLUREA	2989-98-2				18129		DTXSID70184008										C7H7BrN2O	DHMRSMNEKFDABI-UHFFFAOYSA-N	c1(cc(ccc1)Br)NC(N)=O	INGREDIENT SUBSTANCE	chemical	d7e5d237-3f1f-4a09-90a0-73939ca7b416
02RA332R13	4-METHOXY-4-METHYL-2-PENTANONE	107-70-0	203-512-4			7884		DTXSID2025557										C7H14O2	KOKPBCHLPVDQTK-UHFFFAOYSA-N	C(C(OC)(C)C)C(C)=O	INGREDIENT SUBSTANCE	chemical	383a5eec-3dd7-4012-b273-8658708a8e48
02REV57X2D	SALETHAMIDE MALEATE	24381-55-3		C152286		23725014	300000055171											C13H20N2O2.C4H4O4	WIUYTBGLPMBEKI-BTJKTKAUSA-N	OC(=O)/C=C\C(=O)O.CCN(CC)CCNC(c1ccccc1O)=O	INGREDIENT SUBSTANCE	chemical	12afd0b4-590e-41ad-8293-2cf903303d3f
02RVY6X9EC	QUERCUS KELLOGGII POLLEN			C85339	1014721					19366	97698	QUKE	296332-1	316806							INGREDIENT SUBSTANCE	structurallyDiverse	fadad52d-359a-41a9-9999-dfa915034857	02RVY6X9EC
02RWC7B0VE	FRITILLARIA WALUJEWII BULB								6JPJB		1352233		535362-1	430910	WCS-306952						INGREDIENT SUBSTANCE	structurallyDiverse	5e5ce4cd-28b6-4ed8-b069-62fb3e3ae339
02S17TLD81	UBROGEPANT TRIHYDRATE	1488325-95-6				131733699	300000011962											C29H26F3N5O3.3H2O	ZFHQRKNHABBCOO-MONFIQOXSA-N	c12ncc(cc2C[C@]3(C1)c4c(nccc4)NC3=O)C(=O)N[C@@H]5C(N([C@@H]([C@@H](C5)c6ccccc6)C)CC(F)(F)F)=O.O.O.O	INGREDIENT SUBSTANCE	chemical	96d09347-04b0-4cc6-85e6-8fae371253a8
02S27D9YL8	FLATHEAD SOLE								6LWHZ	172875	30945										INGREDIENT SUBSTANCE	structurallyDiverse	a7723d44-78b3-446a-89a7-041df3fd662c	02S27D9YL8
02S35QM44M	LAPORTEA AESTUANS WHOLE								6NVYN	503325	1475415	LAAE	135476-2	410252	WCSCMP-2497404						INGREDIENT SUBSTANCE	structurallyDiverse	c1e93e21-04ab-4a4f-86fe-de0553c71ca7
02S68B714V	2,2,4,6,6-PENTAMETHYLHEPT-3-ENE, (E)-	27656-49-1				5365103												C12H24	NBUMCEJRJRRLCA-CSKARUKUSA-N	C(C/C(=C/C(C)(C)C)/C)(C)(C)C	INGREDIENT SUBSTANCE	chemical	32c2cdf9-20ee-40fc-a79a-f6437c0bed1f
02STA794M3	R-348 CHOLINE	1620142-65-5				121596578												C23H21FN5O4S.C5H14NO	LZMBOMHVTNXZSS-UHFFFAOYSA-M	CCC(=O)[N-]S(=O)(=O)c1c(ccc(c1)Nc2ncc(c(n2)Nc3ccc(cc3)OCC#C)F)C.OCC[N+](C)(C)C	INGREDIENT SUBSTANCE	chemical	e0d0dd16-fc96-4b8c-b100-7b09664620df
02T79V874P	FRUCTOSE, DL-	30237-26-4			2374739		300000040287	DTXSID301352154										C6H12O6	BJHIKXHVCXFQLS-UYFOZJQFSA-N	[C@@H]([C@H](O)CO)([C@H](O)C(=O)CO)O	INGREDIENT SUBSTANCE	chemical	ca389c82-8fb3-4ac2-8450-92066bd0ddb8	02T79V874P
02T821LCKN	DIOSCOREA BARTLETTII WHOLE								6D8SK				80701-2	14181	WCS-239828						INGREDIENT SUBSTANCE	structurallyDiverse	e1e97a48-386e-462c-b6f9-6396ba1b349f
02TX97A6C0	LEUCOMYCIN A6 ACETATE	22924-74-9				91617575												C44H69NO17	CLROXSMRUGVWIT-WNWCIUCGSA-N	O=C(C)O[C@@H]\1[C@H](C)C[C@H](CC=O)[C@H](O[C@@]2([H])[C@H](OC(C)=O)[C@@H](N(C)C)[C@]([H])(O[C@@H]3O[C@@H](C)[C@H](OC(=O)CC)[C@@](O)(C)C3)[C@@H](C)O2)[C@@H](OC)[C@H](OC(C)=O)CC(=O)O[C@@H](C/C=C/C=C1)C	INGREDIENT SUBSTANCE	chemical	9468264d-631e-48b4-b7ec-00172362780d
02U2W351IL	9-METHOXY-1,3-DIMETHYL-12-THIOXOPYRIDO(1',2':3,4)IMIDAZO(1,2-A)BENZIMIDAZOL-2(12H)-ONE	125656-83-9				29983080		DTXSID80154838										C16H13N3O2S	WYBVBNOWEQJIER-UHFFFAOYSA-N	c12n3cc(C)c(=O)c(C)c3c(=S)n1c4cc(OC)ccc4n2	INGREDIENT SUBSTANCE	chemical	5f85fc35-a21e-4f60-bb5c-a12121c8d85e
02U31690S7	HINGEMOUTH, COOKED								4GTLG	162844	169291										INGREDIENT SUBSTANCE	structurallyDiverse	8c6e364a-beb1-463c-a796-4258b93a8a59
02UG1910TG	PEG-40 GLYCERYL TRIOLEATE	68958-64-5																			INGREDIENT SUBSTANCE	polymer	b299e8c4-8e0d-4b43-bc79-cb6e5a97b657
02UOJ7064K	3-CHLOROBENZOIC ACID	535-80-8	208-618-4			447		DTXSID9024770										C7H5ClO2	LULAYUGMBFYYEX-UHFFFAOYSA-N	c1cc(cc(c1)Cl)C(=O)O	INGREDIENT SUBSTANCE	chemical	7b24ef35-8091-42ba-b6bb-e79f6c2dac94
02UOP4Z0O0	FAMPHUR	52-85-7	200-154-0	C83710		5859		DTXSID7041966										C10H16NO5PS2	JISACBWYRJHSMG-UHFFFAOYSA-N	S(c1ccc(OP(=S)(OC)OC)cc1)(N(C)C)(=O)=O	INGREDIENT SUBSTANCE	chemical	7113adc2-d8f1-400e-8d96-9ac148fdc527
02V559K729	2-ETHYL-2-HEPTENAL	34210-19-0				6435838												C9H16O	RKQKOUYEJBHOFR-VQHVLOKHSA-N	C(=C\CCCC)(\CC)/C=O	INGREDIENT SUBSTANCE	chemical	a4f41c1e-ec7d-4c77-8c0f-f14d84426cd6
02V6VZG7H1	IR-203	219995-75-2				139593494															INGREDIENT SUBSTANCE	protein	386b9cff-7114-4e16-901a-fc37e83eddb7
02V8D6C69F	CYCLOMETHYCAINE SULFATE	6202-05-7		C185436		94319		DTXSID10977557										2C22H33NO3.H2O4S	ILPDKAKETOJJHK-UHFFFAOYSA-N	S(O)(=O)(=O)O.C(=O)(OCCCN1C(C)CCCC1)c2ccc(cc2)OC3CCCCC3.C(=O)(OCCCN1C(C)CCCC1)c2ccc(cc2)OC3CCCCC3	INGREDIENT SUBSTANCE	chemical	97bfbf40-42c2-49ff-a018-2ddc41b70ef3
02VJ3CEY9G	CODONOPSIS PILOSULA ROOT									845379	86864	COPI8	141829-1	402546	WCS-367867						INGREDIENT SUBSTANCE	structurallyDiverse	bfc46ca0-6dc4-4661-b408-2d473caa287f	02VJ3CEY9G
02W29959D9	1-AMINO-4-NAPHTHOL	2834-90-4				17815		DTXSID30182580										C10H9NO	ABJQKDJOYSQVFX-UHFFFAOYSA-N	c12c(c(ccc1N)O)cccc2	INGREDIENT SUBSTANCE	chemical	46b569cc-73a0-4d23-ba4a-971fd3f5cbce
02W815J353	(4-CHLORO-2-BUTENYL)TRIMETHYLAMMONIUM CHLORIDE	4237-07-4				6437320		DTXSID70884051										C7H15ClN.Cl	ZMSLJULQLLRFMB-FXRZFVDSSA-M	[N+](C/C=C/CCl)(C)(C)C.[Cl-]	INGREDIENT SUBSTANCE	chemical	e2205b8f-29c1-4c2f-9b2d-3b04b752d276
02WGT7SHWJ	ALLANTOIC ACID	99-16-1	202-735-4			203		DTXSID3059187										C4H8N4O4	NUCLJNSWZCHRKL-UHFFFAOYSA-N	C(NC(N)=O)(NC(N)=O)C(=O)O	INGREDIENT SUBSTANCE	chemical	508c1a8d-9d8f-46d4-a880-49ecdcdd223f
02WK9U5NZC	TALAZOPARIB TOSYLATE	1373431-65-2		C152494	2099703	135565654	300000011235	DTXSID301026468									BC-64	C19H14F2N6O.C7H8O3S	QUQKKHBYEFLEHK-QNBGGDODSA-N	c1cc(ccc1C)S(=O)(=O)O.c1(=O)c2c3c(N[C@H](c4ccc(F)cc4)[C@@H](c5n(C)ncn5)c3n[nH]1)cc(F)c2	INGREDIENT SUBSTANCE	chemical	d0d0a148-398a-4b27-8f91-8d7ba8a84019	02WK9U5NZC
02WM57RXZJ	BLACK WALNUT			C72054					6NFM9	19254	16719	JUNI	279034-2	20762	WCSCMP-2331834						INGREDIENT SUBSTANCE	structurallyDiverse	778d83e5-8607-4558-866e-b5650cf7ec36	02WM57RXZJ
02WMX1FS9Y	SOMANTADINE	79594-24-4		C84174		50234	100000084065	DTXSID101000612								5401		C14H25N	OWKXRDQRMTVCEX-UHFFFAOYSA-N	C12(CC3CC(C1)CC(C2)C3)CC(N)(C)C	INGREDIENT SUBSTANCE	chemical	ae7f1de5-56e0-4b39-8e6d-49819ef2453a
02X1GF8X88	7-(1,1-DIMETHYLETHYL)-6-((1-ETHYL-1H-1,2,4-TRIAZOL-5-YL)METHOXY)-3-(2-FLUOROPHENYL)-1-.BETA.-D-GLUCOPYRANURONOSYL-1,2,4-TRIAZOLO(4,3-B)PYRIDAZINIUM	474319-48-7				9829548												C26H30FN7O7	ULQVHFNZCFUDCZ-NABGWTBKSA-N	n12c(n[n+](c1cc(c(n2)OCc3ncnn3CC)C(C)(C)C)[C@@H]4O[C@@H]([C@H]([C@@H]([C@H]4O)O)O)C(=O)[O-])-c5c(F)cccc5	INGREDIENT SUBSTANCE	chemical	b3dde493-f0c7-4de6-be8a-3ebe558b480d
02X1W97FWN	2-HYDROXYISOVALERIC ACID	4026-18-0	223-697-5			99823		DTXSID10863305										C5H10O3	NGEWQZIDQIYUNV-UHFFFAOYSA-N	C(C(C)C)(C(=O)O)O	INGREDIENT SUBSTANCE	chemical	95eb208a-72a6-4b75-958f-4f973ca9b7aa
02X2TO1S2D	IBUPROFEN ISOBUTANOLAMMONIUM	67190-45-8				12791155	100000175414											C13H18O2.C4H11NO	QEYXCMAFPIGBID-UHFFFAOYSA-N	C(c1ccc(CC(C)C)cc1)(C)C(=O)O.C(N)(C)(C)CO	INGREDIENT SUBSTANCE	chemical	71f74aeb-3b71-4379-83da-058408f5b6b3
02X37521XE	N-1-NAPHTHYLETHYLENEDIAMINE	551-09-7	208-992-9			15107		DTXSID7043744										C12H14N2	NULAJYZBOLVQPQ-UHFFFAOYSA-N	N(c1c2c(cccc2)ccc1)CCN	INGREDIENT SUBSTANCE	chemical	96f4b921-2384-4c98-9866-d7bf9ed74a61
02X5LJD26T	4,4'-DIAMINODIPHENYLAMINE MONOSULFATE	53760-27-3	258-748-0			104599		DTXSID50202037										C12H13N3.H2O4S	OOZQLPDAELLDNY-UHFFFAOYSA-N	N(c1ccc(cc1)N)c2ccc(cc2)N.S(=O)(=O)(O)O	INGREDIENT SUBSTANCE	chemical	a64ff00d-d81a-40b5-9f31-82fcd04a0351
02X6KNJ5EE	TECNAZENE	117-18-0	204-178-2			8330		DTXSID0026098										C6HCl4NO2	XQTLDIFVVHJORV-UHFFFAOYSA-N	c1([N+]([O-])=O)c(c(Cl)cc(c1Cl)Cl)Cl	INGREDIENT SUBSTANCE	chemical	54fe662f-18f8-426f-b60b-96f0439e9d5c
02X87P827K	TROXONIUM TOSILATE	391-70-8		C152773		11756111	100000077466	DTXSID30192346								1347		C18H30NO5.C7H7O3S	LZMHPQDAYHVLMG-UHFFFAOYSA-M	c1c(cc(c(c1OC)OC)OC)C(OCC[N+](CC)(CC)CC)=O.c1(ccc(C)cc1)S(=O)(=O)[O-]	INGREDIENT SUBSTANCE	chemical	94ca49f8-62b5-4f82-93c7-d1633b92b093
02X9QIP2NU	SALNACEDIN	87573-01-1		C152289		3058743	100000080528	DTXSID00236468								7351	GG-20	C12H13NO5S	VYPKEODFNOEZGS-VIFPVBQESA-N	c1(C(SC[C@@H](C(=O)O)NC(=O)C)=O)c(O)cccc1	INGREDIENT SUBSTANCE	chemical	512d604a-346f-4dca-9c55-c358cbc97f84
02XA4X3KZW	SCHISANDRIN B, (+/-)-	61281-37-6						DTXSID60976772										C23H28O6	RTZKSTLPRTWFEV-OLZOCXBDSA-N	O1c2c(OC)c3-c4c(OC)c(OC)c(OC)cc4C[C@@H](C)[C@@H](C)Cc3cc2OC1	INGREDIENT SUBSTANCE	chemical	20af232d-577c-488a-90f0-31e293a1bf1a	02XA4X3KZW
02XJV85XAX	5-NITROSO-N4-PHENYL-2,4,6-PYRIMIDINETRIAMINE	19791-54-9				243961		DTXSID20173503										C10H10N6O	LMEZNYKPDHWJJN-UHFFFAOYSA-N	c1(nc(N)nc(c1N=O)N)Nc2ccccc2	INGREDIENT SUBSTANCE	chemical	57d8dc44-9f19-41ac-af90-fe15a9a8c2cb
02XU02QRLX	CYCLOHEXYL NITRITE	5156-40-1				545140		DTXSID30337856										C6H11NO2	NRCNZCLHYWKEDX-UHFFFAOYSA-N	O(C1CCCCC1)N=O	INGREDIENT SUBSTANCE	chemical	2c236767-88e3-48c2-a4b8-5838d29f5f39
02XWE373M8	BLUE SUCKER WHOLE								32T6V	163953	154813										INGREDIENT SUBSTANCE	structurallyDiverse	528c4eb4-3839-4446-b200-4f617ed112d1
02Y3Z2756M	EMPESERTIB	1443763-60-7		C116074		71599640	300000034246									10550		C29H26FN5O4S	NRJKIOCCERLIDG-GOSISDBHSA-N	c12ccc(cn1nc(n2)Nc3ccc(cc3OC)S(C)(=O)=O)-c4ccc(cc4)NC([C@@H](c5ccc(cc5)F)C)=O	INGREDIENT SUBSTANCE	chemical	ea5ed593-4120-4306-b849-c3f5a498c3ee
02Y8Z15SDI	MK-499 FREE BASE, (S,S)-	159516-01-5				67705386												C25H29N3O4S	NIYGLRKUBPNXQS-GMAHTHKFSA-N	O[C@H]1CC2(CCN([C@@H]3Cc4c(cc(cc4)C#N)CC3)CC2)Oc5c1cc(cc5)NS(C)(=O)=O	INGREDIENT SUBSTANCE	chemical	6491c79f-90d4-461f-b594-fdd7bd209ece
02Y99F2CW7	AMINOPYRALID-TRIPROMINE	566191-89-7				18772485		DTXSID7037711										C9H21NO3.C6H4Cl2N2O2	SLYAVQCIBHSIQW-UHFFFAOYSA-N	C(c1nc(Cl)cc(N)c1Cl)(=O)O.N(CC(O)C)(CC(O)C)CC(O)C	INGREDIENT SUBSTANCE	chemical	62b47555-2666-4486-b219-9c531b266c44
02YJ05O7O7	CHOLESTERYL DICHLOROBENZOATE	32832-01-2	251-248-3			7566714		DTXSID301014897										C34H48Cl2O2	NZZFKZMKJPWVDL-XBGNAKIGSA-N	C1[C@@]2([C@@]([C@@]3(C(=C1)C[C@H](CC3)OC(=O)c4ccc(cc4Cl)Cl)C)(CC[C@]5([C@@]2([H])CC[C@@]5([C@@H](CCCC(C)C)C)[H])C)[H])[H]	INGREDIENT SUBSTANCE	chemical	2991a260-fa22-419b-a9be-e2ac0742f686
02YX82IHZ5	2'-O-METHYLADENOSINE	2140-79-6				102213		DTXSID50175671										C11H15N5O4	FPUGCISOLXNPPC-IOSLPCCCSA-N	O([C@@H]1[C@@H]([C@@H](CO)O[C@H]1n2cnc3c(ncnc32)N)O)C	INGREDIENT SUBSTANCE	chemical	61554abb-a615-44e6-a722-bcc4ddfbf3e4
02Z1SY6547	(2-(P-(4-NITRO-2-CHLOROPHENYLAZO)-N-ETHYLANILINO)ETHYL)TRIMETHYLAMMONIUM METHYL SULFATE	14254-17-2	238-129-1					DTXSID10884737										C19H25ClN5O2.CH3O4S	NUSZYOCSDMLOQE-QUABFQRHSA-M	COS(=O)([O-])=O.c1(N(CC[N+](C)(C)C)CC)ccc(/N=N/c2c(cc([N+]([O-])=O)cc2)Cl)cc1	INGREDIENT SUBSTANCE	chemical	c253bb0a-cfde-455c-b9bf-1059246b45d4
02Z59O1UOM	DALMITAMIG	2765077-69-6		C178284			300000025422									13010	LM-18				INGREDIENT SUBSTANCE	protein	dac98714-2b62-40be-bb92-b2e141aaa5bd
02Z5UI62H7	ALNUS JORULLENSIS WHOLE								C2QQ		109064		294937-1	2462	WCS-6476						INGREDIENT SUBSTANCE	structurallyDiverse	88f311ae-f3f1-473c-82f3-56b5c35ea75c
02Z921NQ6W	CAMPANULA ROTUNDIFOLIA WHOLE								QBVH	34497	239422	CARO2	30036649-2	8780	WCS-365918						INGREDIENT SUBSTANCE	structurallyDiverse	949dc791-919e-4002-a414-0d11ff24a840	02Z921NQ6W
02ZXX7U5JK	BENZYLPENICILLOIC ACID, (5S,6R)-	89014-19-7				12300047		DTXSID501033142										C16H20N2O5S	HCYWNSXLUZRKJX-AVGNSLFASA-N	C([C@H]1C(C)(C)S[C@@]([H])([C@H](NC(=O)Cc2ccccc2)C(=O)O)N1)(=O)O	INGREDIENT SUBSTANCE	chemical	7cdc1c6f-17ed-4e34-a0d9-8cb94d507ddd
030186257W	BIS(2-METHYLPHENYL) DISULFIDE	4032-80-8	223-715-1			77652		DTXSID6063274										C14H14S2	ZSSCTTQONPHGRA-UHFFFAOYSA-N	c1c(C)c(SSc2ccccc2C)ccc1	INGREDIENT SUBSTANCE	chemical	8f94b684-3f3f-4844-b4db-65d3704d0a99
03045W04DP	DABELOTINE MESYLATE	153049-48-0				177948												C15H22N2O2.CH4O3S	RSEKRLGWBUABQM-UHFFFAOYSA-N	S(C)(O)(=O)=O.N1(CCCc2cccc(c12)OCC3CNCCO3)C	INGREDIENT SUBSTANCE	chemical	5ff48fc0-9788-4fee-86b9-7a5fb6f79f77
0304V791VE	PNU-271965E FREE BASE	786640-52-6				9983736												C23H28Br2N2O	QIUSQLJZDPOMEH-QHCPKHFHSA-N	N1(CCC(CC1)N(C)CC[C@H]2c3c(CCO2)cc(cc3)Br)c4ccc(cc4)Br	INGREDIENT SUBSTANCE	chemical	881745fb-4ff7-490d-b073-6ea2d2164a02
0306J2L3DV	ANTHERAXANTHIN	640-03-9				5281223		DTXSID601015587										C40H56O3	OFNSUWBAQRCHAV-OYQUVCAXSA-N	[C@@H]1(CC(C(=C(C)C1)/C=C/C(/C)=C/C=C/C(=C/C=C/C=C(\C)/C=C/C=C(/C=C/[C@@]23[C@](C[C@H](CC2(C)C)O)(C)O3)\C)/C)(C)C)O	INGREDIENT SUBSTANCE	chemical	96bb94bf-1e8f-4d0c-a072-46c77d55e36a
03077MV85B	PROPYLENE GLYCOL T-BUTYL ETHER	57018-52-7			2471085	92629		DTXSID8025967										C7H16O2	GQCZPFJGIXHZMB-UHFFFAOYSA-N	C(C(C)O)OC(C)(C)C	INGREDIENT SUBSTANCE	chemical	1f0aa490-0724-4de5-8d9b-d06283c5a1b1	03077MV85B
0308P2R362	METHOXYMETHYLMELAMINE	4261-70-5	224-239-7			77943		DTXSID20962611										C5H10N6O	KFVIYKFKUYBKTP-UHFFFAOYSA-N	n1c(nc(nc1N)N)NCOC	INGREDIENT SUBSTANCE	chemical	5ebd97ff-f601-4f12-a823-8b4a0a860789
0309M5LJ18	HUMAN AMNIOTIC FLUID CELL									180092	9606										INGREDIENT SUBSTANCE	structurallyDiverse	5552b0cd-42f5-4ee3-b720-28558193123e
0309P36Q66	FERRIC FLUORIDE	7783-50-8	232-002-4			24552		DTXSID1064823										3F.Fe	SHXXPRJOPFJRHA-UHFFFAOYSA-K	[Fe+3].[F-].[F-].[F-]	INGREDIENT SUBSTANCE	chemical	e005bffd-1055-417c-8ab2-692ed6ab2491	0309P36Q66
030F3HKK17	2-ETHYLHEXYL(5-ISOCYANATO-4-METHYLPHENYL)CARBAMATE					165411921												C17H23N2O3	XQGSKUHWNFPGSZ-UHFFFAOYSA-M	C(=O)([O-])N(CC(CCCC)CC)c1cc(c(cc1)C)N=C=O	IONIC MOIETY	chemical	c36b1266-fd24-4f89-9485-0ef001060549
030FN29S9H	PETROSELINUM CRISPUM ROOT								6V8D2	822347	4043	PECR2	60442790-2	27448	WCSCMP-2898243						INGREDIENT SUBSTANCE	structurallyDiverse	4714e65f-e88e-450a-b7f3-0f1ce67f79dc	030FN29S9H
030MS0JBDO	ANTHRAQUINONE	84-65-1	201-549-0	C26451	1482551	6780	100000128041	DTXSID3020095										C14H8O2	RZVHIXYEVGDQDX-UHFFFAOYSA-N	C1(c2c(cccc2)C(c3c1cccc3)=O)=O	INGREDIENT SUBSTANCE	chemical	40be9508-8ad3-48dd-abe6-30e49a4ca1fd	030MS0JBDO
030MT3P5T8	ACID YELLOW 76 FREE ACID	26455-70-9																C23H20N4O7S2	ARCFLLTXXLHMHH-OCOZRVBESA-N	S(Oc1ccc(cc1)/N=N/c2c(n(nc2C)-c3ccc(S(O)(=O)=O)cc3)O)(c4ccc(cc4)C)(=O)=O	INGREDIENT SUBSTANCE	chemical	13bc23b5-81bf-4be4-88f8-a8b5b77d3c52
030P88NILY	MOXNIDAZOLE, (S)-	762184-59-8				76966148												C13H18N6O5	RILWUTQZRXWBOB-JFEKIERCSA-N	c1(ncc(n1C)[N+]([O-])=O)/C=N/N2C(=O)O[C@@H](CN3CCOCC3)C2	INGREDIENT SUBSTANCE	chemical	90428cce-9f8f-49ce-96c1-0c391be86911
030PYR8953	ROPINIROLE	91374-21-9		C61931	72302	5095	100000084378	DTXSID8045195								6436	TT-138	C16H24N2O	UHSKFQJFRQCDBE-UHFFFAOYSA-N	N1C(Cc2c1cccc2CCN(CCC)CCC)=O	INGREDIENT SUBSTANCE	chemical	42309f06-bb6c-4965-90ab-debd7c516554	030PYR8953
030R993R8E	ULMUS PUMILA POLLEN			C85385	852844				7DFP7	19057	198266	ULPU	303333-2	40851	WCSCMP-2448824						INGREDIENT SUBSTANCE	structurallyDiverse	244341f3-d7a6-4db2-9384-95e29741639f	030R993R8E
030UXZ04JG	BETULA PUMILA WHOLE								LPDG	19498	284674	BEPU4	30003581-2	7140	WCS-21671						INGREDIENT SUBSTANCE	structurallyDiverse	629ad4b3-9368-42ce-b0f3-e73703b8bad6
030Y90569U	NEBIVOLOL	118457-14-0		C66221	31555		100000093044	DTXSID9040556								5969	Y-62	C22H25F2NO4	KOHIRBRYDXPAMZ-YHBROIRLSA-N	O1c2c(cc(cc2)F)CC[C@@]1([C@H](O)CNC[C@H]([C@@]3(CCc4cc(F)ccc4O3)[H])O)[H]	INGREDIENT SUBSTANCE	chemical	e933eb1a-38e7-4873-aea6-f2e21fdbf8b7	030Y90569U
030Z61382M	DIETHYLSULFOXIDE	70-29-1	200-732-2			6263		DTXSID70220253										C4H10OS	CCAFPWNGIUBUSD-UHFFFAOYSA-N	[S+](CC)(CC)[O-]	INGREDIENT SUBSTANCE	chemical	3b67549f-ad52-475c-9672-2d38f6fc1aef
031117TWZ1	ZINC SELENATE	13597-54-1	237-051-5			9813131		DTXSID50929191										O4Se.Zn	GQLBMRKEAODAKR-UHFFFAOYSA-L	[Zn+2].[Se](=O)(=O)([O-])[O-]	INGREDIENT SUBSTANCE	chemical	b09af40a-18d2-452f-9512-3c2eb3f4f337
031161D80X	9.ALPHA.,11.BETA.-DICHLORO-16.ALPHA.,17.ALPHA.-ISOPROPYLIDENEDIOXYPREGNA-1,4-DIENE-3,20-DIONE	5062-60-2				109374245												C24H30Cl2O4	MCDGWBSGFQMQGK-PIQRJGQMSA-N	[C@@]12([C@@]3([C@@]([C@]4([C@]([C@@]5(C(=CC(=O)C=C5)CC4)C)(Cl)[C@H](C3)Cl)[H])([H])C[C@]1(OC(O2)(C)C)[H])C)C(=O)C	INGREDIENT SUBSTANCE	chemical	2740c37c-e313-42a6-897c-d23cc0f8946a
031185262S	PIMPINELLA BRACHYCARPA WHOLE										45043										INGREDIENT SUBSTANCE	structurallyDiverse	93426d76-7ea8-4d4a-a0b5-dbda2ca0b4e1
0314CY55NF	ZINC PERMANGANATE	23414-72-4	245-646-6			31896		DTXSID9075038										2MnO4.Zn	GDWLSAUXTXZYNK-UHFFFAOYSA-N	[Zn+2].[Mn](=O)(=O)(=O)[O-].[Mn](=O)(=O)(=O)[O-]	INGREDIENT SUBSTANCE	chemical	f7286523-ee75-40ad-bae1-6c9beb38839c
0315LV4X5V	CARBOCYSTEINE, D-	50698-76-5	256-722-3			6452242		DTXSID50198749										C5H9NO4S	GBFLZEXEOZUWRN-GSVOUGTGSA-N	C([C@H](N)CSCC(=O)O)(=O)O	INGREDIENT SUBSTANCE	chemical	c0096ae0-80ae-40a8-9092-9e9f875a0090
03161DN19L	VEBUFLOXACIN, (S)-					76964232												C19H22FN3O3	JATLJHBAMQKRDH-NSHDSACASA-N	c1(=O)c(cn2[C@H](CCc3c2c1cc(F)c3N4CCN(CC4)C)C)C(O)=O	INGREDIENT SUBSTANCE	chemical	439c114e-1ae5-4ff0-800c-79093af73096
03173PR31Y	TRIPTOGELIN A-1	132536-78-8				14828974		DTXSID70927715										C45H44O11	KAMRIYILCXXILS-UHPPAMLESA-N	C[C@@]12[C@@H](OC(c3ccccc3)=O)[C@@H](OC(c4ccccc4)=O)C[C@@H](C)[C@]15OC(C)(C)[C@H]([C@@H](OC(c6ccccc6)=O)[C@H]2OC(c7ccccc7)=O)[C@@]5([H])OC(=O)C	INGREDIENT SUBSTANCE	chemical	d1d9e744-19d2-4819-92d3-62b524dab239
0319KZ4SC4	2-(2,5-DIMETHOXYPHENYL)-N-(3,4,5-TRIMETHOXYBENZYL)ETHANAMINE					118796443												C20H27NO5	ADPHFRHENUIALZ-UHFFFAOYSA-N	C(Cc1c(ccc(c1)OC)OC)NCc2cc(c(c(c2)OC)OC)OC	INGREDIENT SUBSTANCE	chemical	08de9d89-d424-4700-8ef4-33de13b8c203
031A4BN94T	DELPHINIDIN CATION	13270-61-6				128853		DTXSID80862123										C15H11O7	JKHRCGUTYDNCLE-UHFFFAOYSA-O	[o+]1c2c(cc(c1-c3cc(c(O)c(c3)O)O)O)c(O)cc(c2)O	INGREDIENT SUBSTANCE	chemical	2f430f93-a4a4-4669-a72c-53cbd6078184
031E04UF2X	SULFOMETURON	74223-56-6				52998		DTXSID20225213										C14H14N4O5S	FZMKKCQHDROFNI-UHFFFAOYSA-N	c1(c(cccc1)C(O)=O)S(NC(Nc2nc(cc(n2)C)C)=O)(=O)=O	INGREDIENT SUBSTANCE	chemical	957ae441-338f-4212-a082-44edafa3e865
031E43FWKK	4-CHLOROPHENYL METHYL SULFIDE	123-09-1	204-600-5			31243		DTXSID8023973										C7H7ClS	KIQQUVJOLVCZKG-UHFFFAOYSA-N	S(c1ccc(cc1)Cl)C	INGREDIENT SUBSTANCE	chemical	d61c0200-a033-4d17-a910-8b137c377d17
031I7M9EOQ	2,2',3,5',6-PENTABROMOBIPHENYL	88700-05-4				181949		DTXSID40237252										C12H5Br5	VADHAYVBWIFCKV-UHFFFAOYSA-N	c1c(-c2c(Br)ccc(Br)c2Br)c(Br)ccc1Br	INGREDIENT SUBSTANCE	chemical	9a37f382-7eba-4717-962c-f8b23373403f
031R94219K	2,4-D ISOPROPANOLAMINE	6365-72-6				61394		DTXSID80897354										C8H6Cl2O3.C3H9NO	CWZNQUKFVXNMGQ-UHFFFAOYSA-N	c1(c(cc(cc1)Cl)Cl)OCC(O)=O.C(CN)(C)O	INGREDIENT SUBSTANCE	chemical	62210704-844c-4666-bc5d-6f8f838924f9
0322S0UZ91	4,4'-(ETHYLENEDIIMINO)BIS(4-OXOBUTYRIC) ACID	23873-27-0	245-920-5			90288		DTXSID40178575										C10H16N2O6	LMGPYVMSTVLFIS-UHFFFAOYSA-N	C(O)(CCC(NCCNC(=O)CCC(O)=O)=O)=O	INGREDIENT SUBSTANCE	chemical	bb090cc9-0564-4857-9bca-59f8d1bf48d2
0324G66D0E	GLYCOL STEARATE	111-60-4	203-886-9	C75646	1426255	24762	100000129548	DTXSID5026881										C20H40O3	RFVNOJDQRGSOEL-UHFFFAOYSA-N	C(=O)(OCCO)CCCCCCCCCCCCCCCCC	INGREDIENT SUBSTANCE	chemical	a0862e81-1622-40e9-8cf6-031e672a4962	0324G66D0E
0326WS59HU	1-METHYLANTHRAQUINONE	954-07-4	213-469-3			70379		DTXSID70915011										C15H10O2	RBGUKBSLNOTVCD-UHFFFAOYSA-N	c1ccc2C(=O)c3c(cccc3C(c2c1)=O)C	INGREDIENT SUBSTANCE	chemical	c916a97b-246c-4730-9927-d497191a5426
0327M7OHW6	BUTONATE, (R)-					76959975												C8H14Cl3O5P	BKAQXYNWONVOAX-SSDOTTSWSA-N	CCCC(=O)O[C@@H](C(Cl)(Cl)Cl)P(=O)(OC)OC	INGREDIENT SUBSTANCE	chemical	e2c3ec9f-d911-46c8-a12d-4e9c4786cc7a
032AXH9417	MENISPERMUM CANADENSE WHOLE			C72372					3ZQV2	18871	49681	MECA3	581040-1	410360	WCSCMP-2505597						INGREDIENT SUBSTANCE	structurallyDiverse	4dd6c6e5-96c9-4038-a55e-109f6ded709d
032IK3ZVSW	3-HYDROXY-2-METHOXY-3-(NITROMETHYL)-2-PHENYLCHROMEN-4-ONE	70460-54-7				265701		DTXSID30990667										C17H15NO6	PBZFEPNRSHWVMA-UHFFFAOYSA-N	C1(C(Oc2c(C1=O)cccc2)(c3ccccc3)OC)(C[N+]([O-])=O)O	INGREDIENT SUBSTANCE	chemical	9a96c442-757c-4004-bd99-fc59556ac5c8
032K16VRCU	PHENYLALANINE, D-	673-06-3	211-603-5	C61715		71567		DTXSID4025876										C9H11NO2	COLNVLDHVKWLRT-MRVPVSSYSA-N	c1ccc(cc1)C[C@H](C(=O)O)N	INGREDIENT SUBSTANCE	chemical	d68a5257-36f1-4eb7-9194-b995f4c5d0fd
032LND7FYA	ALLSPICE OIL	8006-77-7	284-540-4		2373647		100000137842	DTXSID3031812	6VJPT	27247	375272	PIDI2	196799-2	28390	WCS-156136						INGREDIENT SUBSTANCE	structurallyDiverse	f0250993-2569-4b72-9a79-ab94142d1df1	032LND7FYA
032OC1A6YK	2-(5-METHOXY-1-BENZOFURAN-3-YL)-N-ETHYLETHANAMINE	1416626-62-4				81047823		DTXSID301344559										C13H17NO2	WXAZMCIXOIUGTM-UHFFFAOYSA-N	C(Cc1coc2ccc(cc12)OC)NCC	INGREDIENT SUBSTANCE	chemical	689a1965-77b0-4498-a4e6-9d55f31c156f
032WJR708Q	BOTIACRINE	4774-53-2		C74163		71202	100000088639	DTXSID60963925								3624		C20H24N2OS	QXRUCDDVUMKOPI-UHFFFAOYSA-N	C1(c2ccccc2N(C(=O)SCCN(C)C)c3c1cccc3)(C)C	INGREDIENT SUBSTANCE	chemical	48d3c350-3a83-4ee3-ab7b-487f67b3445b
032Y8VMJ7I	LYCOPERDON PYRIFORME FRUITING BODY										5428										INGREDIENT SUBSTANCE	structurallyDiverse	23d8257e-73f1-4399-8b6e-64d12b0137ce
033072U4MZ	GOLODIRSEN	1422959-91-8		C175077	2267207		100000174615	DTXSID401027895								10355	FG-219				INGREDIENT SUBSTANCE	nucleicAcid	e54505d8-4af5-43f6-95b4-f70effe0b457	033072U4MZ
033456LFG1	MORUS NIGRA ROOT				1307539				44FTD	19069	85232	MONI	854688-1	24619	WCSCMP-2501426						INGREDIENT SUBSTANCE	structurallyDiverse	c84c5bc0-4e98-4010-8f7c-0dd235d39615	033456LFG1
033754SD0R	EUPHORBIA DRACUNCULOIDES WHOLE								3CNMV		1008446		346321-1	401671	WCS-79405						INGREDIENT SUBSTANCE	structurallyDiverse	9b84569f-2442-4715-9294-16847bccc11a
0338MA4H3Y	ROSE OXIDE, TRANS-(+)-	5258-10-6				1712086												C10H18O	CZCBTSFUTPZVKJ-VHSXEESVSA-N	CC(C)=C[C@H]1OCC[C@H](C)C1	INGREDIENT SUBSTANCE	chemical	3735f01e-49a8-4a41-aced-3c6f167e9b87
0339L99K79	ET-BPE, (R,R)-	136705-62-9				11433485		DTXSID50465660										C18H36P2	QOLRLVPABLMMKI-BRSBDYLESA-N	C([P@@]1[C@H](CC)CC[C@H]1CC)C[P@]2[C@H](CC)CC[C@H]2CC	INGREDIENT SUBSTANCE	chemical	cdf72404-f173-4a9e-8ec2-2bf96207ca56
033ECH6IFG	SPIRAMYCIN I	24916-50-5				5289394		DTXSID9023594										C43H74N2O14	ACTOXUHEUCPTEW-CEUOBAOPSA-N	[C@@]1([H])(O[C@@H]([C@H](CC1)N(C)C)C)O[C@@H]\2[C@@H](C[C@@H]([C@@H]([C@@H](OC)[C@@H](CC(O[C@H](C)C/C=C/C=C2)=O)O)O[C@@]3(O[C@@H]([C@H]([C@@H]([C@H]3O)N(C)C)O[C@@]4(O[C@H]([C@@H]([C@@](C4)(O)C)O)C)[H])C)[H])CC=O)C	INGREDIENT SUBSTANCE	chemical	d3020ffc-966b-4122-bccb-7e19a8387e37
033JIT745G	ELEPHANTOPUS MOLLIS LEAF								6F4HB	37301	318057	ELMO5	202942-1	403809	WCSCMP-3052971						INGREDIENT SUBSTANCE	structurallyDiverse	5d6c8b95-6699-41ff-a1fd-fb7a96d62657
033KF7V46H	TINIDAZOLE	19387-91-8	243-014-4	C890	10612	5479	100000092535	DTXSID4023676								2653		C8H13N3O4S	HJLSLZFTEKNLFI-UHFFFAOYSA-N	c1(n(c(C)nc1)CCS(=O)(=O)CC)[N+]([O-])=O	INGREDIENT SUBSTANCE	chemical	622f1ded-3453-4efe-8057-8842edd411ce	033KF7V46H
033W7VTE5G	SOLANUM VIOLACEUM FRUIT								4Y4PW	822265	329803		821485-1	438920	WCSCMP-3032806						INGREDIENT SUBSTANCE	structurallyDiverse	95fb3218-ad07-4fc9-a306-3900798b7e41
0340J5BCGY	HOMOCYCLOLEUCINE, (CARBOXYL-14C)-	68141-40-2				90474765												C7H13NO2	WOXWUZCRWJWTRT-ZQBYOMGUSA-N	[14C](C1(CCCCC1)N)(=O)O	INGREDIENT SUBSTANCE	chemical	f743b169-cea2-4bd5-938c-8d9ee7492192
0341010SIJ	SODIUM BIPHTHALATE	827-27-0	212-568-9			22184351		DTXSID8061185										C8H5O4.Na	IZUPJOYPPLEPGM-UHFFFAOYSA-M	[Na+].c1c(C(=O)[O-])c(C(O)=O)ccc1	INGREDIENT SUBSTANCE	chemical	3682b927-7e99-45df-a084-99e1eb9cb6b9
0343IGH41U	TOSITUMOMAB	208921-02-2		C2543	263010		100000088097									7827					INGREDIENT SUBSTANCE	protein	7b95894c-532e-412a-9fce-e55c5670f73a
0344W8EQ8R	DILSEA CARNOSA				1363603					12237	42012										INGREDIENT SUBSTANCE	structurallyDiverse	f9dcdf57-6e61-4584-a8af-b3de1e0093aa
0345752X7U	PEG-20 METHYL GLUCOSE SESQUISTEARATE	72175-39-4			1430130	3085738	100000134804	DTXSID60992896													INGREDIENT SUBSTANCE	polymer	ebb007aa-9b2d-4595-8075-edc1a8417595	0345752X7U
03466640HA	ALCHEMILLA MONTICOLA WHOLE								BHX6	184580		ALMO4	20011043-1								INGREDIENT SUBSTANCE	structurallyDiverse	615bc3f5-19ab-4514-86f9-6b5a6a19d8d8
0346ALN555	METHYL 6,9-OCTADECADIENOATE, (6Z,9Z)-	18287-20-2				12255550		DTXSID70338423										C19H34O2	AKCKWBLFZNXDLY-XVTLYKPTSA-N	C(\CCCCC(=O)OC)=C\C/C=C\CCCCCCCC	INGREDIENT SUBSTANCE	chemical	e66fc2e8-f826-43a6-8c20-46a5c173c26c
0347391ZTJ	3-OCTEN-2-OL	76649-14-4	278-508-9					DTXSID50866638													INGREDIENT SUBSTANCE	mixture	01d1445d-9759-4c32-9847-f76b542009bc
034JMT13X6	BENZO(A)PYRENE-4,5-DIOL	57304-00-4				107727		DTXSID10205928										C20H12O2	AFDHSXYOTGMEAP-UHFFFAOYSA-N	c1ccc2c(c3c4c(c2)c(c(c5cccc(cc3)c45)O)O)c1	INGREDIENT SUBSTANCE	chemical	3925ebc3-e65a-4851-aa43-ae62dd827b62
034MNV5V3E	CHAMAECRISTA NOMAME WHOLE								5XQ5S		870201		946976-1	403749	WCS-2715056						INGREDIENT SUBSTANCE	structurallyDiverse	989f1cc1-46cb-4e19-999c-0591ddddd48e
034S11871H	7-(2-(DIMETHYLAMINO)ETHOXY)-11-ETHYL-10-PHENYL DIBENZ(B,F)OXEPINE	85850-76-6				55406		DTXSID40235117										C26H27NO2	GPHOEYUITQKSMJ-UHFFFAOYSA-N	c1cc2C(CC)=C(c3ccccc3)c4ccc(OCCN(C)C)cc4Oc2cc1	INGREDIENT SUBSTANCE	chemical	eb22bd34-56bc-44f2-a7ea-ce9df0737d7e
0350F1J2CL	1,4-DIISOPROPYLNAPHTHALENE	24157-79-7	246-044-6			90375		DTXSID4066961										C16H20	BDJUQNIAPKYGNU-UHFFFAOYSA-N	c12c(cccc1)c(ccc2C(C)C)C(C)C	INGREDIENT SUBSTANCE	chemical	27c53e04-f5ff-4353-8811-b918909da486
03537T0SLO	UNCARIA SESSILIFRUCTUS WHOLE								7DHV5		714514		768311-1								INGREDIENT SUBSTANCE	structurallyDiverse	4cb68ef6-5506-460c-8a96-9fcc3e32c20d
0354RT7LG4	BUPARVAQUONE	88426-33-9		C73276			100000088465	DTXSID4057849								5549		C21H26O3	KLLIVCPQDTYMLC-HDJSIYSDSA-N	C1[C@H](CC[C@@H](C1)C(C)(C)C)CC=2C(=O)c3c(cccc3)C(=O)C2O	INGREDIENT SUBSTANCE	chemical	d2373339-bc65-4786-b81c-9677abcfeef5
0354U26A1P	1-METHYL-3-PYRROLIDINOL, (+)-	104641-59-0				643504												C5H11NO	FLVFPAIGVBQGET-YFKPBYRVSA-N	O[C@@H]1CN(CC1)C	INGREDIENT SUBSTANCE	chemical	997b99f2-eb57-4b75-b5dd-8d62460a7265
0356MAT9LX	8-AZA-7-DEAZAADENINE	2380-63-4	219-174-6			75420		DTXSID3062362										C5H5N5	LHCPRYRLDOSKHK-UHFFFAOYSA-N	c12c(ncnc1N)[nH]nc2	INGREDIENT SUBSTANCE	chemical	16966081-9099-4c76-adcc-7fe6fb11cdff
035BVL6JJ7	AJUGA CHAMAEPITYS WHOLE								BDMS	32452	49984	AJCH	444546-1	316539	WCS-5197						INGREDIENT SUBSTANCE	structurallyDiverse	48795768-251e-4330-9b3c-2a5a4f458546
035JKJ76MT	CETYL PEG/PPG-10/1 DIMETHICONE (HLB 5)	145686-34-6			1306941																INGREDIENT SUBSTANCE	polymer	226fb121-16fc-4b36-8421-727b885c5722	035JKJ76MT
035JKP3HXH	ZURETINOL	22737-97-9				9947823		DTXSID201317690										C20H30O	FPIPGXGPPPQFEQ-MKOSUFFBSA-N	OC/C=C(/C=C/C=C(\C=C\C1=C(CCCC1(C)C)C)/C)\C	INGREDIENT SUBSTANCE	chemical	8897c34d-2b21-41a3-8bee-90a2b4714ac3
035MV9S1C3	VINYLPYRROLIDONE/EICOSENE COPOLYMER	28211-18-9			1544135																INGREDIENT SUBSTANCE	polymer	d52e7dc2-dc2e-42ab-beb3-eda9ebe32050	035MV9S1C3
035QR53X3X	SODIUM (E)-(3-(4-FORMYLBENZYLIDENE)-7,7-DIMETHYL-2-OXOBICYCLO(2.2.1)HEPTAN-1-YL)METHANESULFONATE					146019302												C18H19O5S.Na	VHIRFFDSSUIJQZ-KYIGKLDSSA-M	[Na+].C(c1ccc(cc1)/C=C/2\C3CCC(C2=O)(C3(C)C)CS(=O)(=O)[O-])=O	INGREDIENT SUBSTANCE	chemical	fcd04cbc-96ce-4dc4-9d0c-3c3bb4d82008
035WC6W66U	TRIAPENTHENOL	76608-88-3	278-498-6			6437842		DTXSID601016585										C15H25N3O	CNFMJLVJDNGPHR-UKTHLTGXSA-N	C1C(CCCC1)/C=C(/n2cncn2)\C(O)C(C)(C)C	INGREDIENT SUBSTANCE	chemical	7c847eac-461a-4614-93be-5e0e75d74dd9
036180247V	SIMETRYN	1014-70-6	213-801-7			13905		DTXSID8037596										C8H15N5S	MGLWZSOBALDPEK-UHFFFAOYSA-N	c1(nc(nc(n1)SC)NCC)NCC	INGREDIENT SUBSTANCE	chemical	58c33a2f-a3bd-40e4-a13b-8016e53f0248
0361VZ4J4V	17.BETA.-HYDROXY-5.ALPHA.-ANDROST-1-EN-3-ONE PROPIONATE	16134-78-4				227674												C22H32O3	YGMDGLJSAVHRSV-GRPBBMKTSA-N	[C@]12([C@](CC(C=C1)=O)(CC[C@@]3([C@@]2(CC[C@@]4([C@@H](OC(=O)CC)CC[C@@]34[H])C)[H])[H])[H])C	INGREDIENT SUBSTANCE	chemical	42440700-bb81-49aa-9926-260f386bf8be
0361Z8214O	M-475271	476159-98-5		C162339		5330175		DTXSID00197222										C23H27ClN4O3	WPOXAFXHRJYEIC-UHFFFAOYSA-N	n1cnc(c2cc(c(cc12)OCC3CCN(CC3)C)OC)Nc4c(ccc(c4)OC)Cl	INGREDIENT SUBSTANCE	chemical	b55a3802-c965-4759-b309-8fa9f01cb6b8
036407P68N	2-(2-(METHYLAMINO)PROPYL)BENZOFURAN HYDROCHLORIDE	100389-74-0				119057997												C12H15NO.ClH	MEDMUZZETVRTFG-UHFFFAOYSA-N	C(C(C)NC)c1oc2ccccc2c1.Cl	INGREDIENT SUBSTANCE	chemical	b69b3bc9-83c1-4785-8d89-dc7f93049a60
036655O11F	BERBERIS ARISTATA WOOD								LJG7		659592		106427-1	6815	WCSCMP-2673438						INGREDIENT SUBSTANCE	structurallyDiverse	dd005f49-5f8c-47fa-a682-e83f99a16e7d
0366925SM9	4-(CHLOROMETHYL)-2,2-DIMETHYL-1,3-DIOXOLANE, (+/-)-	4362-40-7	224-452-5			20374		DTXSID60884065										C6H11ClO2	BNPOTXLWPZOESZ-UHFFFAOYSA-N	C1(OC(CCl)CO1)(C)C	INGREDIENT SUBSTANCE	chemical	f3d3883b-ff74-4b8a-b987-02f755f52b5e
0366UQ9URT	SCUP								5265X	169182	35579										INGREDIENT SUBSTANCE	structurallyDiverse	da4bddc2-7c4b-4592-8542-639fb5dce8f0
0368A7K9E5	PROPENYL PROPYL DISULFIDE	5905-46-4	227-604-9																		INGREDIENT SUBSTANCE	mixture	4db6172e-82b0-4077-a3c5-563ba7fdd33c
0369G6I64W	HELICHRYSUM GYMNOCEPHALUM WHOLE								6LHFQ		1442664		212835-1		WCSCMP-3091216						INGREDIENT SUBSTANCE	structurallyDiverse	d4cc1fcc-892d-4ce0-b43b-0eae5ae002bd	0369G6I64W
036B9W83KK	FLUCLOROLONE	3693-38-7			108091	76962649		DTXSID601317985										C21H25Cl2FO5	VTWKPILBIUBMDS-OTJLYDAYSA-N	[C@]12([C@@]3([C@]([C@]4([C@]([C@](C(=O)CO)(O)[C@@H](C4)O)(C)C[C@@H]3Cl)[H])(C[C@@H](C1=CC(C=C2)=O)F)[H])Cl)C	INGREDIENT SUBSTANCE	chemical	5e510b06-68d1-4747-bab8-097fd6c0443b
036CTC7X1V	METHYLMALONALDEHYDIC ACID	6236-08-4				296		DTXSID60274265										C4H6O3	VOKUMXABRRXHAR-UHFFFAOYSA-N	C(C)(C=O)C(=O)O	INGREDIENT SUBSTANCE	chemical	324485e8-e763-43c0-b76f-4fa2656d4dae
036S9GNQ69	3-HEPTADEC-10-ENYLPHENOL	111047-33-7				44575468		DTXSID601302758										C23H38O	BIEZSEGUHJMPKG-FPLPWBNLSA-N	CCCCCC/C=C\CCCCCCCCCc1cccc(O)c1	INGREDIENT SUBSTANCE	chemical	10124e06-32e2-46f3-94df-8f7c2110cd5a
036WEA2OUD	4-METHOXYBIPHENYL	613-37-6	210-339-8			11943		DTXSID2060620										C13H12O	RHDYQUZYHZWTCI-UHFFFAOYSA-N	c1(-c2ccccc2)ccc(OC)cc1	INGREDIENT SUBSTANCE	chemical	a5e19e4b-ee13-446e-9ca4-205e088fff7a
03706BK74M	.BETA.-(P-CUMOYL)PROPIONIC ACID	6947-81-5				96145		DTXSID40219694										C13H16O3	CRTBQADLERFRSD-UHFFFAOYSA-N	C(c1ccc(cc1)C(C)C)(=O)CCC(=O)O	INGREDIENT SUBSTANCE	chemical	9f5aa0da-a888-46a9-9844-9b8034d03590
0370GZL32F	AMINO ACIDS, WHEAT	65072-01-7							5944Q	42237	4565	TRAE	332110-2	410383	WCS-448365						INGREDIENT SUBSTANCE	structurallyDiverse	bdd21cb9-027e-4049-870f-7b1da46fe10e	0370GZL32F
0371ERS2Y8	AUSTRALIAN SCALLOP WHOLE								767HC												INGREDIENT SUBSTANCE	structurallyDiverse	156c9bfe-adb6-4d94-9832-dc461060a75b
03723AG82F	INFLUENZA A VIRUS A/SOUTH AUSTRALIA/55/2014 IVR-175 (H3N2) NEURAMINIDASE ANTIGEN (PROPIOLACTONE INACTIVATED)																				INGREDIENT SUBSTANCE	structurallyDiverse	3a4eb9f4-1663-4b9e-9df9-37de4e7a3cff	03723AG82F
03733I9II7	TETRAHYDROFLUOROENE	891500-65-5				11573297												C16H12F3N3O	NBIJFOMIQBZRIJ-MLXNANBUSA-N	[nH]1nnc2c1ccc3C=4[C@@]5(Cc32)CC[C@@H](C(C4C(F)(F)F)=O)C5	INGREDIENT SUBSTANCE	chemical	8f87431d-1fe5-4816-b796-8568a3ec8a1a
0373WW6GZQ	METHENAMINE SULFATE	19267-18-6				22165885												C6H12N4.H2O4S	CCCDIBJJOMJPQI-UHFFFAOYSA-N	N12CN3CN(C1)CN(C3)C2.S(=O)(=O)(O)O	INGREDIENT SUBSTANCE	chemical	46b7ca5c-57c1-4bb5-a1fd-345158e5c421
0373X40QNR	BIA-2-024	199997-15-4																			INGREDIENT SUBSTANCE	mixture	273f125f-156f-4f51-825b-430752d1bced
0374105OS0	3-METHYLCYCLOPENTANONE, (+)-	6672-30-6	229-711-6			637894		DTXSID40985281										C6H10O	AOKRXIIIYJGNNU-RXMQYKEDSA-N	C[C@@H]1CCC(=O)C1	INGREDIENT SUBSTANCE	chemical	b08e4617-0032-43ce-8f42-9369eb26ccb6
0374EZJ8CU	CLINOFIBRATE	30299-08-2		C78052		2787	100000084296	DTXSID6046638								4421		C28H36O6	BMOVQUBVGICXQN-UHFFFAOYSA-N	C(CC)(Oc1ccc(C2(c3ccc(OC(CC)(C)C(O)=O)cc3)CCCCC2)cc1)(C)C(O)=O	INGREDIENT SUBSTANCE	chemical	e79d5213-6943-46e1-8fa9-e490e1e5e236
03760VRH6P	3-METHYLTRIAZOLO(3,4-A)PHTHALAZINE	20062-41-3				97339		DTXSID90173878										C10H8N4	HAADZFBBHXCGLW-UHFFFAOYSA-N	c1ccc2c(c1)c3n(nc2)c(nn3)C	INGREDIENT SUBSTANCE	chemical	df19b979-47a8-41cf-8c1d-77939a5c7be6
0377369AJS	BROADBAND ANCHOVY, COOKED								66LNX	161856	521021										INGREDIENT SUBSTANCE	structurallyDiverse	dad5aa60-bb45-449e-a859-8d12f90e2dab
0377415922	N-DESMETHYLVENLAFAXINE, (S)-	392332-59-1				9860056												C16H25NO2	MKAFOJAJJMUXLW-OAHLLOKOSA-N	[C@H](C1(O)CCCCC1)(c2ccc(OC)cc2)CNC	INGREDIENT SUBSTANCE	chemical	1d47fe01-93d8-4009-8575-a75b05c586d5
0379G9C44S	METHYL LACTATE, (-)-	27871-49-4	248-704-9		1310580	94386		DTXSID9074359										C4H8O3	LPEKGGXMPWTOCB-VKHMYHEASA-N	C(=O)([C@@H](O)C)OC	INGREDIENT SUBSTANCE	chemical	f013f1b6-dbcd-4465-bb92-e5037a5ce243	0379G9C44S
037A9J3PSW	NORFENFLURAMINE	1886-26-6				15897		DTXSID60904717										C10H12F3N	MLBHFBKZUPLWBD-UHFFFAOYSA-N	c1(cc(ccc1)C(F)(F)F)CC(C)N	INGREDIENT SUBSTANCE	chemical	1a8941c5-05a3-4922-8ace-2249101efcd9
037BJM6602	4-AMINO-4-DEOXY-N10-METHYLPTEROIC ACID, HEMIHYDROCHLORIDE	70844-48-3				66957731												2C15H15N7O2.ClH	WWFYKUISNIJHNQ-UHFFFAOYSA-N	Cl.C(c1ccc(cc1)N(C)Cc2nc3c(nc(nc3nc2)N)N)(=O)O.C(c1ccc(cc1)N(C)Cc2nc3c(nc(nc3nc2)N)N)(=O)O	INGREDIENT SUBSTANCE	chemical	aad35822-2019-47f3-815f-c57c408061d6
037S03TJ5M	TINISULPRIDE	69387-87-7		C74451		3085410	100000077226	DTXSID50867822								4908		C20H29N3O4S	NRRAENDOSDLNRQ-UHFFFAOYSA-N	CCN1CCCC1CNC(=O)c2cc(ccc2OC)S(=O)(=O)NC(C)(C)C#C	INGREDIENT SUBSTANCE	chemical	60fd5d5f-5008-4e90-a03e-8032ffa09fda
037SV4IVWA	CHLOROGENIC ACID, (Z)-	15016-60-1				1794425		DTXSID601315272										C16H18O9	CWVRJTMFETXNAD-XYXZIBEBSA-N	O[C@]1(C(=O)O)C[C@@H](OC(/C=C\c2ccc(O)c(c2)O)=O)[C@H](O)[C@H](O)C1	INGREDIENT SUBSTANCE	chemical	5420e143-941d-4800-b5e2-a3db2bee7b17
037U5SR9KL	METHYL-MA	22331-70-0	244-917-6			90766	100000183097	DTXSID30874251										C11H17NO	UGFMBZYKVQSQFX-UHFFFAOYSA-N	c1(CC(NC)C)ccc(cc1)OC	INGREDIENT SUBSTANCE	chemical	0d06704d-5547-4100-9471-e8fcba410f4f
037V4520IY	3-DEAZAADENOSINE	6736-58-9				23190		DTXSID2040941										C11H14N4O4	DBZQFUNLCALWDY-PNHWDRBUSA-N	n1([C@H]2[C@@H]([C@H](O)[C@H](O2)CO)O)cnc3c1ccnc3N	INGREDIENT SUBSTANCE	chemical	e8408c8e-a517-49bd-9507-d940331f1580
037VRW83CF	BASIC RED 1	989-38-8	213-584-9					DTXSID1021243										C28H31N2O3.Cl	XFKVYXCRNATCOO-UHFFFAOYSA-M	c1(c2cc(c(NCC)cc2[o+]c3c1cc(C)c(NCC)c3)C)-c4ccccc4C(=O)OCC.[Cl-]	INGREDIENT SUBSTANCE	chemical	1f19a52b-5888-4e6a-ae6c-a9e311287548
037WED475D	GYROPORUS CYANESCENS WHOLE								3J32J		80648										INGREDIENT SUBSTANCE	structurallyDiverse	ad125ecb-bea5-4ae8-bc7f-ea1a22946ec1
037Y518MHP	FENOPROP-ISOCTYL	32534-95-5	251-085-8			545619												C17H23Cl3O3	SRBJAVRBALKTSV-UHFFFAOYSA-N	c1(cc(Cl)c(cc1Cl)Cl)OC(C(=O)OCCCCCC(C)C)C	INGREDIENT SUBSTANCE	chemical	6b1d0d85-c67e-4d58-8a0e-e28600946cf9
03837V0H1Y	FLUOCORTIN	33124-50-4	251-383-8	C171913		22875828	100000080714	DTXSID30186785								3535		C22H27FO5	PUWHHWCHAVXSIG-NCLPIGKXSA-N	[H][C@]12C[C@H](F)C3=CC(=O)C=C[C@]3(C)[C@@]2([H])[C@@H](O)C[C@]4(C)[C@H]([C@H](C)C[C@@]14[H])C(=O)C(O)=O	INGREDIENT SUBSTANCE	chemical	85857835-13eb-4932-b59c-1a3c357a464b
0384A8E8EX	1-CHLORO-1-NITROPROPANE	600-25-9	209-990-0			11750		DTXSID2024797										C3H6ClNO2	XEKUXTMJEFPWCG-UHFFFAOYSA-N	C([N+](=O)[O-])(CC)Cl	INGREDIENT SUBSTANCE	chemical	ee323335-d648-49a5-af92-2fcef7625614
038753E78J	N-HEXANOYLSPHINGOSINE	124753-97-5			1603859	5702613		DTXSID90924923										C24H47NO3	NPRJSFWNFTXXQC-QFWQFVLDSA-N	C(=O)(CCCCC)N[C@@H](CO)[C@@H](/C=C/CCCCCCCCCCCCC)O	INGREDIENT SUBSTANCE	chemical	394203d0-1363-4ed2-8ffd-c60bf029fcbf	038753E78J
0387M6O1BA	SALACIA RETICULATA WHOLE								78ZH8		1565083		162694-1	470519	WCSCMP-2481038						INGREDIENT SUBSTANCE	structurallyDiverse	6fcbc7f6-a0aa-4e0b-bb56-ed7cf5901f49
0388G963HY	HYDROCORTISONE SODIUM PHOSPHATE	6000-74-4	227-843-9	C65865	235482	441406	100000086691	DTXSID5046647										C21H29O8P.2Na	RYJIRNNXCHOUTQ-OJJGEMKLSA-L	[Na+].O(P([O-])(=O)[O-])CC([C@@]1(O)CC[C@@]2([H])[C@@]3(CCC4=CC(=O)CC[C@]4(C)[C@@]3([H])[C@H](C[C@@]21C)O)[H])=O.[Na+]	INGREDIENT SUBSTANCE	chemical	d8d73202-bf77-4f32-a488-ad1bde8763d4
038D8XOK12	ACETYLCYSTEINE MAGNESIUM	36330-79-7			1809634	9906338												2C5H8NO3S.Mg	CDIFCTOKYOUYOT-SCGRZTRASA-L	[Mg+2].[C@H](C(=O)[O-])(NC(=O)C)CS.[C@H](C(=O)[O-])(NC(=O)C)CS	INGREDIENT SUBSTANCE	chemical	88ba703e-7de2-47bb-84df-2b0a1a159b4a
038E5L962W	LIFITEGRAST	1025967-78-5		C175726	1801820	11965427	100000170502	DTXSID60145345								9584	YY-77	C29H24Cl2N2O7S	JFOZKMSJYSPYLN-QHCPKHFHSA-N	C([C@H](Cc1cc(ccc1)S(=O)(=O)C)NC(=O)c2c(c3CCN(Cc3cc2Cl)C(=O)c4ccc5ccoc5c4)Cl)(=O)O	INGREDIENT SUBSTANCE	chemical	8fe3895f-2fd1-4a43-901c-4ba48e88d34e	038E5L962W
038OS8L3ZM	CYPERUS ARTICULATUS ROOT OIL								33BLY	39908	1352543	CYAR4	303822-1	12899	WCS-235716						INGREDIENT SUBSTANCE	structurallyDiverse	0521f415-7c5b-433d-896e-a8da6e3a65f1
038R511H1R	1,3,5-TRIOXEPANE	5981-06-6				22294		DTXSID80208547										C4H8O3	ULAGGPJVDRGWTI-UHFFFAOYSA-N	C1COCOCO1	INGREDIENT SUBSTANCE	chemical	fe1d3a56-8884-4a3b-b22e-73aabec99201
038V80LNE0	PINDOLOL GLUCURONIDE, (S)-	58670-82-9				91810527												C20H28N2O8	DZDGVZYNAMIJIW-WIZZQEHRSA-N	c12c(OC[C@H](CNC(C)C)O[C@@H]3O[C@@H]([C@H]([C@@H]([C@H]3O)O)O)C(=O)O)cccc1[nH]cc2	INGREDIENT SUBSTANCE	chemical	572d3f10-3831-4ea7-9827-0b788a83a62d
038VMC282G	2,4,6-TRI-TERT-BUTYLPHENYL CYCLIC BUTYLETHYLPROPANEDIYL PHOSPHITE	161717-32-4				10961369		DTXSID7051767										C27H47O3P	HVDJXXVDNDLBQY-UHFFFAOYSA-N	c1(OP2OCC(CO2)(CC)CCCC)c(cc(cc1C(C)(C)C)C(C)(C)C)C(C)(C)C	INGREDIENT SUBSTANCE	chemical	214f3bda-29f5-4d98-ae20-8b3d80e5f980
03909LDR1B	AMMONIUM CUPRIC CHLORIDE	15610-76-1	239-690-5			167315		DTXSID60884843										Cl4Cu.2H4N	ZGSRGICQFXEMGO-UHFFFAOYSA-L	[Cu-2](Cl)(Cl)(Cl)Cl.[NH4+].[NH4+]	INGREDIENT SUBSTANCE	chemical	ed7cdcc8-3d32-49c7-b7f7-98c58d4a9cd6
03910K13EF	VACHELLIA NILOTICA BARK								7F8VF	182086	138033	ACNI2	77089275-1		WCS-2609117						INGREDIENT SUBSTANCE	structurallyDiverse	e12178fc-1fd4-46d1-b065-dbee671bd42b
03936D5T73	PERFLUORO-3,6-DIOXAOCTANOIC ACID	80153-82-8				11567168		DTXSID20880982										C6HF11O4	HDLFODOGTBJVKF-UHFFFAOYSA-N	C(F)(F)(OC(F)(F)C(F)(F)F)C(F)(F)OC(F)(F)C(=O)O	INGREDIENT SUBSTANCE	chemical	4ed02479-46c6-4ad2-94a7-c9bf7c3326f5
03959XFC5J	RIBOSOMAL PROTEIN S6 KINASE ALPHA-5																				INGREDIENT SUBSTANCE	protein	c7557ea3-ba80-4a6b-848d-aebb86689ccd
039791Y977	3-(OCTYLOXY)PROPANAMINE	15930-66-2	240-067-5			85192		DTXSID2044844										C11H25NO	RDCAZFAKCIEASQ-UHFFFAOYSA-N	C(CCOCCCCCCCC)N	INGREDIENT SUBSTANCE	chemical	387e90a8-bbfa-4dfa-9416-374ee0f9ed9b
039G4OZ3G2	LOXOSCELES RECLUSA								72NJT		6921										INGREDIENT SUBSTANCE	structurallyDiverse	341fac68-ce4d-4982-a922-3f76420b1291	039G4OZ3G2
039G8U30HE	FLUDAZONIUM CHLORIDE	53597-28-7		C65708		216228	100000081255									3788		C26H20Cl4FN2O2.Cl	JWPMAPBNVNRWBX-UHFFFAOYSA-M	c1[n+](ccn1CC(OCc2c(cc(cc2)Cl)Cl)c3c(cc(cc3)Cl)Cl)CC(=O)c4ccc(cc4)F.[Cl-]	INGREDIENT SUBSTANCE	chemical	35fb116c-b582-49f6-bf56-32cbe61999d7
039J0B537L	HYDROCOTYLE JAVANICA WHOLE								3N6LZ		665708		843558-1	401706	WCS-2856133						INGREDIENT SUBSTANCE	structurallyDiverse	3bcad348-d591-4f19-aac5-94bd9e963274
039J331OB1	WHITE GRUNT								3J97L	613026	334415										INGREDIENT SUBSTANCE	structurallyDiverse	b7eda850-5a9a-40d6-8219-43b3e6bd772f
039LU44I5M	FLOXURIDINE	50-91-9	200-072-5	C504	4488	5790	100000081003	DTXSID3023057								2010		C9H11FN2O5	ODKNJVUHOIMIIZ-RRKCRQDMSA-N	n1(c([nH]c(c(c1)F)=O)=O)[C@@H]2O[C@H](CO)[C@H](C2)O	INGREDIENT SUBSTANCE	chemical	32e71398-cbb8-4492-ba9b-0b92dd05f89e	039LU44I5M
039S45723P	CHONDRILLASTEROL BENZOATE	5808-19-5				73425391												C36H52O2	LGEUMKAYCYEGKB-XNSKUXCYSA-N	C[C@@]12[C@@]([H])([C@H](C)/C=C/[C@H](CC)C(C)C)CC[C@@]1([H])C3=CC[C@@]4([H])C[C@@H](OC(c5ccccc5)=O)CC[C@]4(C)[C@@]3([H])CC2	INGREDIENT SUBSTANCE	chemical	2738ddf0-23e7-4fea-83d5-cc57afe780cc
039Y7Q32CO	12-(9-ANTHROYLOXY)STEARIC ACID	30536-60-8			1922739	121860		DTXSID80952836										C33H44O4	ASGJDCRNPJSBHA-UHFFFAOYSA-N	C(c1c2c(cccc2)cc3c1cccc3)(OC(CCCCCC)CCCCCCCCCCC(=O)O)=O	INGREDIENT SUBSTANCE	chemical	121af921-f70c-42ee-a8ee-ee5d1c6c9f1b	039Y7Q32CO
03A5ORL08Q	ZOPICLONE	43200-80-2	256-138-9	C80279	40001	5735	100000092519	DTXSID4041155								4462		C17H17ClN6O3	GBBSUAFBMRNDJC-UHFFFAOYSA-N	N1(C(c2nccnc2C1=O)OC(N3CCN(CC3)C)=O)c4ncc(cc4)Cl	INGREDIENT SUBSTANCE	chemical	b781bd84-421b-4418-af46-22228223b93f
03B2YGW6PL	FIBROBLAST GROWTH FACTOR 5																				INGREDIENT SUBSTANCE	protein	e0f55d97-cad9-4738-b9ae-93d9493180b3
03B6XUI7WW	PACIFIC CREVALLE JACK, COOKED								R2N2	168626	173306										INGREDIENT SUBSTANCE	structurallyDiverse	41c5d751-a573-458b-94a9-0d4cb208f86a
03BDM2QO92	INFLUENZA A VIRUS A/HAWAII/70/2019 (H1N1) RECOMBINANT HEMAGGLUTININ ANTIGEN																				INGREDIENT SUBSTANCE	protein	99539175-bffc-4089-ae9b-6ec576ccef3c
03BYF220B6	CYTOCHROME P450 2E1	330196-93-5																			INGREDIENT SUBSTANCE	protein	bef2e27e-8cd7-4739-89f8-096dd2941aa0
03C0AQX30F	16.ALPHA.-HYDROXYFURAZABOL	863760-67-2				112500512												C20H30N2O3	WWOPKCRAWYWZPG-QBAJBLSRSA-N	C[C@@]12[C@](O)(C)[C@H](O)C[C@@]1([H])[C@]3([H])CC[C@@]4([H])Cc5nonc5C[C@]4(C)[C@@]3([H])CC2	INGREDIENT SUBSTANCE	chemical	c61f1093-d801-4f28-8b37-f89ebc4d333f
03C8A0DFJ8	GUAIAC	9000-29-7	232-535-2		1373150																INGREDIENT SUBSTANCE	mixture	89bcd202-f9cb-494b-9e0c-c17b806c3b49	03C8A0DFJ8
03C8I9296V	PILSICAINIDE HYDROCHLORIDE	88069-49-2				114817	100000085285	DTXSID7057860										C17H24N2O.ClH	NZOSVDHCTCLGEB-UHFFFAOYSA-N	C1CN2CCCC2(C1)CC(Nc3c(cccc3C)C)=O.Cl	INGREDIENT SUBSTANCE	chemical	cce4c62b-2585-4d3c-bf14-b0eaa77010c4
03CCK7H84B	DENDROBIUM CRUMENATUM WHOLE									894814	51096		627202-1	410942	WCS-57515						INGREDIENT SUBSTANCE	structurallyDiverse	fd932e33-3d33-4862-b3a7-647e4adf9c4d
03CEN8Z5JB	N-NITROSO-N-PHENYL-2-NAPHTHYLAMINE	5488-73-3				95981		DTXSID40203371										C16H12N2O	BOIDPNPEIDTKPP-UHFFFAOYSA-N	N(c1cc2ccccc2cc1)(N=O)c3ccccc3	INGREDIENT SUBSTANCE	chemical	a583e5ef-b9f5-404a-8945-3c19eb40b48f
03CPZ5439O	THIHEXINOL METHYLBROMIDE	7219-91-2		C81449		23643	100000082419	DTXSID10992907								845		C18H26NOS2.Br	KDBBCFRGLKZRQJ-ZGTDKVADSA-M	C(c1sccc1)(c2sccc2)([C@@H]3CC[C@@H]([N+](C)(C)C)CC3)O.[Br-]	INGREDIENT SUBSTANCE	chemical	e4906d8e-7ca3-4a56-87c3-fdbb85222720
03D0789NYP	INFIGRATINIB ACETATE	1310746-17-8				91618031												C26H31Cl2N7O3.C2H4O2	XHCQHOGMMJKLRU-UHFFFAOYSA-N	C(=O)(C)O.N(C(=O)N(C)c1ncnc(Nc2ccc(N3CCN(CC)CC3)cc2)c1)c4c(Cl)c(OC)cc(OC)c4Cl	INGREDIENT SUBSTANCE	chemical	2f818e4f-7add-4ed2-8fec-666351e32fc1
03D77SZX4M	DIHYDRO-.BETA.-ERYTHROIDINE HYDROCHLORIDE	1328-90-1				23617475		DTXSID10927830										C16H21NO3.ClH	KEWUQAPTUPWKSX-LINSIKMZSA-N	Cl.O(C)[C@@H]1C[C@]23C4=C(CCN2CCC3=CC1)COC(C4)=O	INGREDIENT SUBSTANCE	chemical	eabe3375-60f4-4b59-a161-28bd7763f8f3
03DB58Y9DO	BETOXYCAINE	3818-62-0		C72175		19668	100000085873	DTXSID80191561								1406		C19H32N2O4	CXYOBRKOFHQONJ-UHFFFAOYSA-N	c1(cc(c(OCCCC)cc1)N)C(OCCOCCN(CC)CC)=O	INGREDIENT SUBSTANCE	chemical	f55704aa-f1e0-4af3-80a8-38022ee92450
03DEY1684B	N-(2,3-DIHYDROXYPROPYL)RETINAMIDE	75664-72-1				6505795												C23H35NO3	FXQZICWUGFILLR-DZBDEXCTSA-N	C(\C1=C(C)CCCC1(C)C)=C/C(/C)=C/C=C/C(/C)=C/C(=O)NCC(O)CO	INGREDIENT SUBSTANCE	chemical	b817a575-d3af-43af-96d0-c0620db99182
03DF2I0XP1	CINCHONA PUBESCENS WHOLE								VDJ4	501523	50278	CIPU	746872-1	10570	WCS-40760						INGREDIENT SUBSTANCE	structurallyDiverse	50e1348e-f05c-4dbb-af77-e6977010edb7	03DF2I0XP1
03DH2IZ3FY	COCO-BETAINE	68424-94-2	270-329-4		1367422		100000135659	DTXSID0050500													INGREDIENT SUBSTANCE	mixture	9ba23b3e-e43e-4773-ac14-2b2fffe6e0d7	03DH2IZ3FY
03DNV05OD4	R-30490	60618-49-7				124716		DTXSID30209423										C24H32N2O2	GARXJOUQUSNOGK-UHFFFAOYSA-N	N(c1ccccc1)(C2(CCN(CCc3ccccc3)CC2)COC)C(=O)CC	INGREDIENT SUBSTANCE	chemical	0ad0673b-8b2f-4913-8ab1-12df768869aa
03DQI50V8W	PRADOSIA LACTESCENS WHOLE								4M8CT		1257060		789270-1	415356	WCS-164562						INGREDIENT SUBSTANCE	structurallyDiverse	6e770ab1-6ca5-435b-95aa-f9002cb44501
03DV83R3XD	COTTONSEED GLYCERIDE	8029-44-5	232-438-5						3H4C5	21711	3635	GOHI	30042843-2	17917	WCSCMP-2831092						INGREDIENT SUBSTANCE	structurallyDiverse	5fac1c21-af28-4c2e-994e-7f39127e781c
03E1FV7JUC	TAMTUVETMAB	1608122-71-9		C152505			300000021812									10195	BC-159				INGREDIENT SUBSTANCE	protein	4aedc836-4bde-4319-8055-7ef35f2ff614
03E4R5YL99	ANDROSTENEDIONE, C-13					12502770												C19H26O2	AEMFNILZOJDQLW-FZIFMXJCSA-N	C[C@]12C[13CH2][13C](=O)[13CH]=C1CC[C@@]3([H])[C@]4([H])CCC(=O)[C@@]4(C)CC[C@@]32[H]	INGREDIENT SUBSTANCE	chemical	804f9396-93c1-489f-acfb-eec6f740123a
03E7XYB5GF	4,4'-METHYLENEBISBENZONITRILE	10466-37-2				300442		DTXSID20306278										C15H10N2	QHPFUQAZWHBITN-UHFFFAOYSA-N	C(c1ccc(C#N)cc1)c2ccc(C#N)cc2	INGREDIENT SUBSTANCE	chemical	81bb9c77-c749-4fc0-a920-8485a74cf7ff
03EAH16R39	1,2-DIPHENYLETHANOL, (-)-	41822-67-7				1379022												C14H14O	GBGXVCNOKWAMIP-CQSZACIVSA-N	O[C@H](Cc1ccccc1)c2ccccc2	INGREDIENT SUBSTANCE	chemical	366c8091-6119-4694-ab9b-eb3fbf2ac731
03EG2FI7DG	1-(2-(2,6-BIS(FLUORANYL)-3-METHOXY-PHENYL)ETHYL)-3-(5-BROMANYLPYRIDIN-2-YL)THIOUREA	149488-76-6				3001149		DTXSID50164323										C15H14BrF2N3OS	HINMFTUIHCBZCY-UHFFFAOYSA-N	COc1ccc(F)c(CCNC(=S)Nc2ccc(Br)cn2)c1F	INGREDIENT SUBSTANCE	chemical	fcf18297-e65e-4b67-b625-63a3035e2893
03EJM6SF21	1,3,6,8-TETRACHLORODIBENZOFURAN	71998-72-6				51462		DTXSID50222275										C12H4Cl4O	BDXKVABZWRZKOS-UHFFFAOYSA-N	c12c(Cl)cc(Cl)cc1oc3c(Cl)cc(Cl)cc32	INGREDIENT SUBSTANCE	chemical	a21fd2c5-baf5-4c51-924e-61642b2d09ec
03F1XSV8NY	CIMIGENOL 3,15-DIACETATE	31222-30-7				73425440												C34H52O7	YGMHGDSEZLENCH-BQUWQOTDSA-N	[C@]12([C@H]([C@]34[C@]([C@@H](C[C@H]([C@H](O3)C(O)(C)C)O4)C)([C@@]1(C)CC[C@@]56[C@@]7([C@@](C([C@H](CC7)OC(=O)C)(C)C)([H])CC[C@]52[H])C6)[H])OC(=O)C)C	INGREDIENT SUBSTANCE	chemical	817a2845-1080-41f4-8fb1-f369c0366643
03F36JH21U	ETOFAMIDE	25287-60-9	246-790-2	C65586	24607	65718	100000082102	DTXSID40179926								3003		C19H20Cl2N2O5	QTRALMGDQMIVFF-UHFFFAOYSA-N	c1(ccc(Oc2ccc(cc2)[N+](=O)[O-])cc1)CN(C(C(Cl)Cl)=O)CCOCC	INGREDIENT SUBSTANCE	chemical	5542ed48-d7bb-4897-b441-a1005178b37f
03F6B8N3QN	COTARNINE CHLORIDE	10018-19-6	233-012-1	C79997		160908	300000056646	DTXSID80905241										C12H14NO3.Cl	BWQAGVANIBSWBW-UHFFFAOYSA-M	C1=[N+](CCc2cc3c(c(c12)OC)OCO3)C.[Cl-]	INGREDIENT SUBSTANCE	chemical	edbff174-1e5f-4b3c-a551-72209387d65d
03F9K11C7W	2-METHYL-3-HEXANOL	617-29-8	210-508-6			12040		DTXSID90862295										C7H16O	RGRUUTLDBCWYBL-UHFFFAOYSA-N	C(O)(C(C)C)CCC	INGREDIENT SUBSTANCE	chemical	310cc7ea-ac42-40c4-92b1-2a0b212087d9
03FD3993M5	CHIRING								FR35	636962											INGREDIENT SUBSTANCE	structurallyDiverse	44fcc7ee-c8a0-482d-82d6-d34fbb85bc14
03FK8ORW3O	4,5-DIAMINO-1-METHYLPYRAZOLE DIHYDROCHLORIDE	21616-59-1				13525020												C4H8N4.2ClH	WESMJIWCCWFIRS-UHFFFAOYSA-N	n1(c(c(cn1)N)N)C.Cl.Cl	INGREDIENT SUBSTANCE	chemical	0e06cb97-1955-423b-a493-5223799c982c
03G023333X	DOLOMIAEA SOULIEI ROOT								378FP		454324		943061-1								INGREDIENT SUBSTANCE	structurallyDiverse	b19c0a7c-a111-423d-9a5b-6153443b7f8e
03G4PIM60M	TIN PHOSPHITE	14332-39-9				109374109												Sn.HO3P	VVUNDGYYLSZFFP-UHFFFAOYSA-L	P(=O)([O-])[O-].[Sn+2]	INGREDIENT SUBSTANCE	chemical	ef0a1450-58bb-4f02-8891-f81c415d9e6b
03G869PR3P	BRL-50481	433695-36-4				2921148		DTXSID30195832										C9H12N2O4S	IFIUFCJFLGCQPH-UHFFFAOYSA-N	c1(c(ccc(c1)[N+](=O)[O-])C)S(=O)(=O)N(C)C	INGREDIENT SUBSTANCE	chemical	38ae147a-734b-464f-b051-91e767cdb137
03GE7Y3NKC	.BETA.-TERPINYL BUTYRATE, TRANS-	93836-73-8																C14H24O2	UQKCZGATNAIOFP-MQMHXKEQSA-N	C1[C@](C)(OC(=O)CCC)CC[C@@H](C(=C)C)C1	INGREDIENT SUBSTANCE	chemical	d7c80a67-91f4-45e6-9297-6dd9dadf2891
03H8X9K3I3	1-(3,5-BIS(TRIFLUOROMETHYL)PHENYL)ETHANOL	368-63-8			2053486	6425739		DTXSID00869755										C10H8F6O	MMSCIQKQJVBPIR-UHFFFAOYSA-N	C(c1cc(C(F)(F)F)cc(c1)C(O)C)(F)(F)F	INGREDIENT SUBSTANCE	chemical	0216f88e-125e-49e8-bcfe-aec3d8a32aa4	03H8X9K3I3
03H9U4J4V9	2,4-NONADIENAL, (2E,4Z)-	21661-99-4				6429282		DTXSID801035585										C9H14O	ZHHYXNZJDGDGPJ-IGTJQSIKSA-N	C(CC/C=C\C=C\C=O)C	INGREDIENT SUBSTANCE	chemical	b2faa59c-8554-4218-8dea-32dcc163e972
03HE649U3E	ALSTONIA BOONEI WHOLE								C8SV		84857		76511-1	417467	WCS-7007						INGREDIENT SUBSTANCE	structurallyDiverse	b0bbdc55-cb62-4c60-ba64-440d3121eb6b
03HM99V54S	RS-10025	115329-73-2				14159849												C21H22ClN3O5	HANJKKICJGVDRN-ROUUACIJSA-N	N1=C(C[C@H](O1)CNC([C@@H](NC(=O)OCc2ccccc2)Cc3ccc(cc3)O)=O)Cl	INGREDIENT SUBSTANCE	chemical	6df0eb43-55e7-4a7b-99ee-893b37f36138
03HN50ZAF0	GUANOXYFEN	13050-83-4		C65835		13923	100000084496	DTXSID80156579								2092		C10H15N3O	UEIBTMGAIXZRBV-UHFFFAOYSA-N	c1(OCCCNC(N)=N)ccccc1	INGREDIENT SUBSTANCE	chemical	57ef8a7f-7d83-4b87-9c75-4d06a0da68e6
03HP3QF78W	ACETIC ACID, (2,4,5-TRICHLOROPHENOXY)-, 2-ETHYL-4-METHYLPENTYL ESTER	69462-12-0	274-012-1			50560		DTXSID90867826										C16H21Cl3O3	FSXCVPNYCBTUSM-UHFFFAOYSA-N	c1c(c(cc(c1OCC(OCC(CC(C)C)CC)=O)Cl)Cl)Cl	INGREDIENT SUBSTANCE	chemical	9e6e8059-7271-4cad-95b5-fa26665d21b6	03HP3QF78W
03HR3HQB73	CASEARIA SYLVESTRIS LEAF								69DBN	501314	112817	CASY2	274165-2	430530	WCSCMP-2924655						INGREDIENT SUBSTANCE	structurallyDiverse	9c31272f-0948-4f8f-a0f7-74e3ab95dc44
03I25JDS1H	GOLD MONOCYANIDE	506-65-0	208-049-1			68172		DTXSID1060136										CN.Au	IZLAVFWQHMDDGK-UHFFFAOYSA-N	N#[C-].[Au+]	INGREDIENT SUBSTANCE	chemical	f75bc9cd-fa18-4046-85c4-6b6ce59c7eb1
03I89QZ6FC	BLACK ABALONE WHOLE								3JDWW	69498	6455										INGREDIENT SUBSTANCE	structurallyDiverse	2b0eaaa3-0aa4-4a09-8213-934ffc854104
03IBM9K96Q	AFUROLOL HYDROCHLORIDE	55104-39-7				193930		DTXSID60970477										C15H21NO4.ClH	KTIQCDLYPPAYBF-UHFFFAOYSA-N	c1c(OCC(CNC(C)(C)C)O)c2c(cc1)COC2=O.Cl	INGREDIENT SUBSTANCE	chemical	65ffe787-f040-4b5d-bf5b-b70c176cdd4b
03INX125N0	STACHYS TENUIFOLIA WHOLE								4ZFZQ	32323	194231	STTE	460035-1	312175	WCS-195710						INGREDIENT SUBSTANCE	structurallyDiverse	effca0c1-fc21-41c4-8b85-6d4e56b826ef
03IY6V9XQG	TMPEA HYDROCHLORIDE	3166-78-7				12515933		DTXSID40501041										C11H17NO3.ClH	DFYVOIRUHMFAKR-UHFFFAOYSA-N	Cl.c1c(c(cc(c1OC)OC)CCN)OC	INGREDIENT SUBSTANCE	chemical	b4d40680-9e3a-4667-a56a-b9e5e2b3ca57
03J0H273KZ	6-DIAZO-5-OXO-L-NORLEUCINE	157-03-9		C427		9087	300000041479	DTXSID501028846										C6H9N3O3	YCWQAMGASJSUIP-YFKPBYRVSA-N	[N+](=[N-])=CC(=O)CC[C@@H](C(=O)O)N	INGREDIENT SUBSTANCE	chemical	ce173c4a-bd87-4102-990b-e1a4bef223dd
03J11K103C	ALGELDRATE	1330-44-5		C75025	613	22721319	100000091970									1945		Al.3HO.H2O	SMYKVLBUSSNXMV-UHFFFAOYSA-K	[Al+3].[OH-].O.[OH-].[OH-]	INGREDIENT SUBSTANCE	chemical	ef3b62fe-b48c-46ea-bfee-5aa766cfdc71	03J11K103C
03J29RA66A	CUPRIC CATION CU-67	348642-60-4				154731601												Cu	JPVYNHNXODAKFH-AKLPVKDBSA-N	[67Cu+2]	IONIC MOIETY	chemical	08112eb7-75d0-3be4-d266-4ffbbd67e940
03J5ZE7KA5	ATROPINE SULFATE	5908-99-6		C2744	153971			DTXSID3040724										2C17H23NO3.H2O.H2O4S	JPKKQJKQTPNWTR-CHYDPLAESA-N	O.N1([C@H]2C[C@H](OC(C(c3ccccc3)CO)=O)C[C@@H]1CC2)C.OS(=O)(=O)O.N1([C@H]2C[C@H](OC(C(c3ccccc3)CO)=O)C[C@@H]1CC2)C	INGREDIENT SUBSTANCE	chemical	1a0464a6-bff9-462c-b33f-3becd68f8c39	03J5ZE7KA5
03JD5N07WU	MESUA FERREA WHOLE								428C2		210380		428832-1	24194	WCSCMP-2372320						INGREDIENT SUBSTANCE	structurallyDiverse	b80f3f52-c6c5-42b0-b704-3d16f0012721
03JL5G6468	2-ETHYLHEXYL(5-ISOCYANATO-2-METHYLPHENYL)CARBAMATE					139033522												C17H23N2O3	LZRKKEQRECKHMM-UHFFFAOYSA-M	C(=O)([O-])N(CC(CCCC)CC)c1cc(ccc1C)N=C=O	IONIC MOIETY	chemical	607a9466-0bfd-4d2e-a9f8-5b9758803cf4
03JLX11PE9	AMINAPHTHONE	14748-94-8	238-809-8		46276	84621	100000077685	DTXSID00163725										C18H15NO4	YLMPBJUYFTWHKJ-UHFFFAOYSA-N	c1c(ccc(c1)N)C(Oc2c(O)c3c(cccc3)c(O)c2C)=O	INGREDIENT SUBSTANCE	chemical	ce390366-994e-4a80-a4a0-6a5a4e3790fb
03JP25BT5R	4-((2-BROMO-4,6-DINITROPHENYL)AZO)-N-ETHYLNAPHTHALEN-1-AMINE	68084-18-4	268-430-3					DTXSID7071072										C18H14BrN5O4	ZZOIADZSKZGBIZ-QURGRASLSA-N	[O-][N+](=O)c1cc([N+]([O-])=O)c(/N=N/c2c3c(c(NCC)cc2)cccc3)c(Br)c1	INGREDIENT SUBSTANCE	chemical	dcb4780d-cb75-4702-b43c-85f134b5515a
03JQ7I74CO	.ALPHA.-D-GLUCOPYRANOSE 6-PHOSPHATE	15209-11-7				439284												C6H13O9P	NBSCHQHZLSJFNQ-DVKNGEFBSA-N	C(OP(=O)(O)O)[C@@H]1[C@@H](O)[C@H](O)[C@H]([C@H](O1)O)O	INGREDIENT SUBSTANCE	chemical	858089a4-84d2-46ad-5587-887528806689
03K18418PY	S-(2-AMINOETHYL)ISOTHIURONIUM BROMIDE HYDROBROMIDE	56-10-0	200-257-0			5940		DTXSID1058765										C3H9N3S.2BrH	XDVMCVGTDUKDHL-UHFFFAOYSA-N	NCCSC(N)=N.Br.Br	INGREDIENT SUBSTANCE	chemical	cae4bd51-e383-4b2a-8f21-4bede81a2240
03K4RY0QGM	KINGKLIP, UNSPECIFIED																				INGREDIENT SUBSTANCE	mixture	3df8b312-3675-457f-b8a6-5894c1d0b322
03K6PV11JY	XTRA F-18	1044503-85-6				145722025												C17H18FN3	ASRVLPPSPFUIAG-XOSDRLIHSA-N	CN1[C@H]2[C@H](C[C@@H]1CC2)c3cc(cnc3)-c4c([18F])nccc4	INGREDIENT SUBSTANCE	chemical	6dcbecc1-d768-48d6-8cf0-f37470e4ce77
03K6SX4V2J	DIETHYLENETRIAMINE	111-40-0	203-865-4			8111	300000053269	DTXSID2025050										C4H13N3	RPNUMPOLZDHAAY-UHFFFAOYSA-N	N(CCN)CCN	INGREDIENT SUBSTANCE	chemical	923f9e93-f283-4ed3-9885-1bd6e09238fa
03K812H9OC	SEZOLAMIDE HYDROCHLORIDE HEMIHYDRATE					76966756												2C11H18N2O4S3.2ClH.H2O	OMDSCSHWFCXOSL-UCJAQVTMSA-N	c12S(CC[C@H](NCC(C)C)c1cc(s2)S(=O)(N)=O)(=O)=O.Cl.O.Cl.c12S(CC[C@@H](c1cc(s2)S(=O)(N)=O)NCC(C)C)(=O)=O	INGREDIENT SUBSTANCE	chemical	852e1275-8a3d-45dd-8fc4-3639e5aa9e11
03K971718K	SOLIDAGO ODORA LEAF								6Z59B	36284		SOOD	240389-2	104550	WCSCMP-2929046						INGREDIENT SUBSTANCE	structurallyDiverse	164aeaa4-e349-44d6-9d3e-a9ef65fc15eb
03KCY6P7UT	POTASSIUM CETYL PHOSPHATE				1367140	23672321	100000160620											C16H34O4P.K	RMGVATURDVPNOZ-UHFFFAOYSA-M	P(OCCCCCCCCCCCCCCCC)([O-])(=O)O.[K+]	INGREDIENT SUBSTANCE	chemical	9f9b78d6-8333-4078-b31c-1ef50b4af507	03KCY6P7UT
03KJ0493AW	AESCULUS CALIFORNICA BARK								65BYX	28716	307252	AECA	781583-1	1622	WCSCMP-2624481						INGREDIENT SUBSTANCE	structurallyDiverse	b0211437-2551-4788-bc09-f4ccedb3cc6e
03KSI6WLXH	NALDEMEDINE	916072-89-4		C175156	1876597	54732242	100000163094	DTXSID501030350								9484	ZZ-09	C32H34N4O6	AXQACEQYCPKDMV-RZAWKFBISA-N	c1c2c3c(c(c1)O)O[C@@H]4[C@@]35[C@]([C@@H](C2)N(CC5)CC6CC6)(CC(=C4O)C(NC(C)(c7onc(n7)-c8ccccc8)C)=O)O	INGREDIENT SUBSTANCE	chemical	d1bf0180-7a9a-4277-8b31-4366b24cc7ff	03KSI6WLXH
03KW6RT30C	2,4,6-TRICHLORO-4'-BIPHENYLOL	14962-28-8				105036		DTXSID7074539										C12H7Cl3O	LTQJFLVGNGVJCX-UHFFFAOYSA-N	Clc1c(-c2ccc(O)cc2)c(Cl)cc(Cl)c1	INGREDIENT SUBSTANCE	chemical	a0befa03-0756-4bd1-8ca7-64e18207ef36
03L0BL8FBI	(1-PHENYLCYCLOPENTYL)METHANAMINE	17511-89-6				205131		DTXSID90169933										C12H17N	SJWOFBVBNFLWLP-UHFFFAOYSA-N	C1CCCC1(c2ccccc2)CN	INGREDIENT SUBSTANCE	chemical	0904a0d1-0224-40f1-81c4-21b77cfa20d3
03L79ZAG92	SODIUM 2,4,5-TRICHLOROBENZENESULFONATE	53423-65-7	258-548-3			23673597		DTXSID9044952										C6H2Cl3O3S.Na	OMVLAGBUFPUMGQ-UHFFFAOYSA-M	c1(cc(c(cc1Cl)Cl)Cl)S(=O)([O-])=O.[Na+]	INGREDIENT SUBSTANCE	chemical	f0de5a2e-07c2-4113-bca0-fa6ef6583c1b
03L9OT429T	ROTENONE	83-79-4	201-501-9	C76087	1366666	6758	100000156877	DTXSID6021248										C23H22O6	JUVIOZPCNVVQFO-HBGVWJBISA-N	c12c(C(=O)[C@@]3([C@](O1)(COc4cc(OC)c(cc34)OC)[H])[H])ccc5O[C@H](Cc25)C(=C)C	INGREDIENT SUBSTANCE	chemical	a84b8f27-b162-47b3-98dc-0672ee44c20e	03L9OT429T
03LAZ1TDFJ	CALCIUM 5'-GUANYLATE HEXAHYDRATE	134207-13-9				135565157												C10H12N5O8P.Ca.6H2O	PGDSCLQZCVHPJL-OMFUSAEPSA-L	[Ca+2].O=P([O-])([O-])OC[C@H]1O[C@H]([C@@H]([C@@H]1O)O)n2c3nc([nH]c(=O)c3nc2)N.O.O.O.O.O.O	INGREDIENT SUBSTANCE	chemical	b5dc55ab-e8dc-4967-9b4e-25dc0ae025a5
03LY784Y58	TETRADECANE	629-59-4	211-096-0		2167852	12389		DTXSID1027267										C14H30	BGHCVCJVXZWKCC-UHFFFAOYSA-N	C(CCCCCCC)CCCCCC	INGREDIENT SUBSTANCE	chemical	8f13c9ab-8d48-45b3-97bc-b249133dabb3	03LY784Y58
03M0G68R5F	MANGANESE NITRATE TETRAHYDRATE	20694-39-7				182616		DTXSID40174754										Mn.2NO3.4H2O	ALIMWUQMDCBYFM-UHFFFAOYSA-N	[Mn+2].[O-][N+]([O-])=O.O.[O-][N+]([O-])=O.O.O.O	INGREDIENT SUBSTANCE	chemical	29a75a23-5a3c-488c-ae92-ec167b8eed89	03M0G68R5F
03M5R7P99Z	COMMON HOGFISH WHOLE								3RPV4	170566	202590										INGREDIENT SUBSTANCE	structurallyDiverse	cebaab1d-fbff-49a2-9938-a75a3e6b19c1
03MK292FLM	4,4'-(THIOUREYLENE)DIBUTYRIC ACID	7256-00-0				3034194		DTXSID10222877										C9H16N2O4S	QGOUKPVFYZACRU-UHFFFAOYSA-N	C(NCCCC(O)=O)(NCCCC(O)=O)=S	INGREDIENT SUBSTANCE	chemical	893d54a3-3865-4b75-8676-ec8d59bc1f63
03MKG5M9XM	9-METHYLBENZ(A)ANTHRACENE	2381-16-0				16930		DTXSID90178520										C19H14	KYJPMPXTXCFCRM-UHFFFAOYSA-N	c12c3c(ccc1cc4cc(C)ccc4c2)cccc3	INGREDIENT SUBSTANCE	chemical	708c4b36-3be9-4e7b-addb-0b4213c7fd7a
03MS571699	FRANGULA CALIFORNICA WHOLE			C72421					6JLG4	506985	143678	FRCA12	717357-1	403162	WCSCMP-2814050						INGREDIENT SUBSTANCE	structurallyDiverse	7ea5ef3c-6d50-4959-90bf-dcee0e5c4e4b
03MZ53X1YS	INDIUM IN-111 CAPROMAB PENDETIDE			C88292																	INGREDIENT SUBSTANCE	protein	6fb48b48-29fa-4b1c-b22c-d5ee89f96a1d
03N4S42855	SERJANIA MEXICANA WHOLE								4WW37		557038		785062-1	33725	WCSCMP-2582781						INGREDIENT SUBSTANCE	structurallyDiverse	408c03ca-2d2c-4e71-bd06-1b461b558942
03N9T53AOY	IMAZAPYR, (R)-	221321-45-5				766748		DTXSID301116530										C13H15N3O3	CLQMBPJKHLGMQK-CYBMUJFWSA-N	c1(c(C(=O)O)cccn1)C=2N[C@@](C(C)C)(C)C(=O)N2	INGREDIENT SUBSTANCE	chemical	ca03a7bc-7f2d-44ed-b4fb-66ab53825f6d
03N9U5JAF6	ATIPAMEZOLE	104054-27-5		C72921	18475	71310	100000086633	DTXSID2049135								6144	BB-32	C14H16N2	HSWPZIDYAHLZDD-UHFFFAOYSA-N	[nH]1cncc1C2(Cc3c(C2)cccc3)CC	INGREDIENT SUBSTANCE	chemical	84469153-7d4c-4c47-b509-fa0dd426b0c1	03N9U5JAF6
03NIQ3Y7W2	DIAMORPHINE HYDROCHLORIDE MONOHYDRATE	5893-91-4				66799442	300000049360	DTXSID90735793										C21H23NO5.ClH.H2O	RXHOCRVNZZBATK-NRXBBNKASA-N	Cl.O.[C@]123[C@@]4([C@@](Cc5ccc(c(c15)O[C@]2([C@H](C=C4)OC(=O)C)[H])OC(=O)C)(N(CC3)C)[H])[H]	INGREDIENT SUBSTANCE	chemical	7b859ec6-cbe7-4dd3-b2a4-b6dc7a8de058
03NNJ0PH79	ISODON RUBESCENS TOP								3Q8DK		587669		915158-1	476478	WCS-103019						INGREDIENT SUBSTANCE	structurallyDiverse	2df845e0-bf66-44fb-a3c1-e7cb94dc846b	03NNJ0PH79
03NR868ICX	AMEZINIUM METILSULFATE	30578-37-1	250-248-0	C72918		71926	100000092330	DTXSID00184657								4066		C11H12N3O.CH3O4S	ZEASXVYVFFXULL-UHFFFAOYSA-N	[n+]1(-c2ccccc2)c(cc(N)cn1)OC.S(OC)(=O)(=O)[O-]	INGREDIENT SUBSTANCE	chemical	b572ee81-ae33-46b3-af6f-4c676ec57316
03O98E01OB	ETHYL PYRUVATE	617-35-6	210-511-2		1539968	12041		DTXSID2060674										C5H8O3	XXRCUYVCPSWGCC-UHFFFAOYSA-N	CC(=O)C(=O)OCC	INGREDIENT SUBSTANCE	chemical	328fd21f-12ca-4bb6-913c-a2fd28ff31b8	03O98E01OB
03OX9806Y9	ANTI-MUELLERIAN HORMONE TYPE-2 RECEPTOR																				INGREDIENT SUBSTANCE	protein	5dd8edbb-252a-4173-92f9-67cd6b433d28
03Q61W187C	FLESH-FINGER CITRON										381790		2724228-4								INGREDIENT SUBSTANCE	structurallyDiverse	b99f6b59-41e5-4bb8-8d4c-59454ad6f871
03QB156W6I	TEMOCILLIN	66148-78-5	266-184-1	C76858	37775	171758	100000082926	DTXSID201009398								5097	X-27	C16H18N2O7S2	BVCKFLJARNKCSS-DWPRYXJFSA-N	[C@]1([C@]2(SC(C)(C)[C@@H](N2C1=O)C(O)=O)[H])(NC(C(C(O)=O)c3cscc3)=O)OC	INGREDIENT SUBSTANCE	chemical	74ee8333-6d22-44e9-a4ac-6ccb7e99ded8
03RBP530AC	N-(2-METHYL-2-PROPYL)ETHANAMIDE	1540-94-9				137071		DTXSID90165516										C6H13NO	VDQMVRFHUYAKJL-UHFFFAOYSA-N	C(NCC(C)C)(=O)C	INGREDIENT SUBSTANCE	chemical	7c9aab1c-6225-40e2-b040-873d521eb64c
03RIV26P6A	CHANGIUM SMYRNIOIDES WHOLE								69Q9P		386280		840336-1	402535	WCSCMP-2715908						INGREDIENT SUBSTANCE	structurallyDiverse	4fcbdf0a-79b7-450e-956a-6ff2c60605e4
03RTP2436R	DAREXABAN MALEATE	365462-24-4				49843900												C27H30N4O4.C4H4O4	WHMPMUVISXATBH-BTJKTKAUSA-N	c1c(c(NC(c2ccc(N3CCN(CCC3)C)cc2)=O)c(NC(=O)c4ccc(cc4)OC)cc1)O.C(=O)(O)/C=C\C(O)=O	INGREDIENT SUBSTANCE	chemical	277383c8-411c-4530-b93e-13a4e2197d4e
03S530447I	DIPROPOXYMETHANE	505-84-0	208-021-9			68165		DTXSID1060132										C7H16O2	HOMDJHGZAAKUQV-UHFFFAOYSA-N	O(CCC)COCCC	INGREDIENT SUBSTANCE	chemical	fb897ba3-2e39-486e-9fa4-040eb8007f0f
03S640ADSK	LEVONANTRADOL	71048-87-8		C1385		5361881	100000082280	DTXSID80221271								4791		C27H35NO4	FFVXQGMUHIJQAO-BFKQJKLPSA-N	c12c(N[C@@H](C)[C@]3([C@]1(C[C@@H](CC3)O)[H])[H])cc(cc2OC(=O)C)O[C@@H](CCCc4ccccc4)C	INGREDIENT SUBSTANCE	chemical	0df26794-692b-4342-996c-a02d84f359db
03SC652CC8	3,8-DIBROMOFLUORANTHENE	6376-56-3	228-945-6			80783		DTXSID10213200										C16H8Br2	BWEMYDQPGWAUSX-UHFFFAOYSA-N	c1c-2c(ccc1Br)-c3ccc(Br)c4c3c2ccc4	INGREDIENT SUBSTANCE	chemical	71381754-338c-4f4f-8b0a-0099696e1c54
03SGR80EOC	MARSH GRASS SHRIMP WHOLE									96391	294125										INGREDIENT SUBSTANCE	structurallyDiverse	c9917920-e5fe-4a16-b6eb-6eb47c561659
03SL1NG15Q	2,2',4,5,5'-PENTABROMOBIPHENYL	67888-96-4				49996		DTXSID50218113										C12H5Br5	OELBLPCWLAWABI-UHFFFAOYSA-N	c1(-c2c(ccc(c2)Br)Br)c(cc(c(c1)Br)Br)Br	INGREDIENT SUBSTANCE	chemical	f18040f9-be29-4422-b8a2-d4bda8f2d236
03T08D1SW6	ASTRAGALUS AMERICANUS WHOLE								HWB4	25412	47052	ASAM3	24436-2	5712	WCS-2657400						INGREDIENT SUBSTANCE	structurallyDiverse	64b9092a-6920-45d7-97d6-769fde3624a4	03T08D1SW6
03T60V100Y	SUS SCROFA RECTAL MUCOSA				1804846					180722	9823										INGREDIENT SUBSTANCE	structurallyDiverse	a85599a6-c223-4252-9f6a-208714b8fed5	03T60V100Y
03TE67E8IR	FUZAPLADIB	141283-87-6		C175069		154529	300000005938	DTXSID20161642								10971		C15H20F3N3O3S	TUWCZRFHNIOVTC-UHFFFAOYSA-N	C1(CCCCC1)C(=O)Nc2c(ncc(c2)C(F)(F)F)NS(=O)(=O)CC	INGREDIENT SUBSTANCE	chemical	59c30e1c-7675-4cc6-9c56-758260c8894d	03TE67E8IR
03TJ91ISED	1-(3,4-DIMETHYLPHENYL)-1-PHENYL-2-PROPYNYL CYCLOHEXYLCARBAMATE	20921-50-0				30362		DTXSID80943183										C24H27NO2	GHJUEIFJFIGMDD-UHFFFAOYSA-N	N(C(OC(C#C)(c1ccccc1)c2ccc(C)c(C)c2)=O)C3CCCCC3	INGREDIENT SUBSTANCE	chemical	4e0f0c42-13c5-4e6a-9134-2dd749dbc297
03TUA9L576	(2-AMINO-5,6-DICHLOROQUINAZOLIN-3(4H )-YL)ACETIC ACID	1159977-03-3				46780247		DTXSID90151252										C10H9Cl2N3O2	LXLOZUWWCLJYGV-UHFFFAOYSA-N	C(CN1C(=Nc2ccc(c(c2C1)Cl)Cl)N)(=O)O	INGREDIENT SUBSTANCE	chemical	2e8b859f-c0f3-4665-ae75-eb566b43392c	03TUA9L576
03TW1410NL	MK-3577	1019112-29-8				46240797												C30H30ClFN2O3	FYRJJCYFYLLOSC-LXFBAYGMSA-N	CCC[C@H](c1ccc(C(NCCC(=O)O)=O)cc1)[C@H](c2ccc(Cl)cc2)c3c[nH]c4c(cc(cc43)C)F	INGREDIENT SUBSTANCE	chemical	83d514db-b68f-4899-b588-34e1a9ea380f
03TZM169KH	CHLOROMETHYLTRICHLOROSILANE	1558-25-4	216-316-9			15258		DTXSID2061779										CH2Cl4Si	FYTPGBJPTDQJCG-UHFFFAOYSA-N	[Si](CCl)(Cl)(Cl)Cl	INGREDIENT SUBSTANCE	chemical	def4e9b2-aa3b-448e-821e-95d1ba4c945c
03U0453EXK	CROCANTHEMUM GLOMERATUM ROOT									22264		HEGL	118914-2								INGREDIENT SUBSTANCE	structurallyDiverse	ede44b94-eea2-459a-85ab-1fa9c7c4ea01
03U242X0Y0	3-METHOXY-6-METHYL-1H-INDOLO(3,2-C)QUINOLINE-1,4(11H)-DIONE	113698-22-9				5488162		DTXSID50150524										C17H12N2O3	GYJVJVCHHDSELE-UHFFFAOYSA-N	Cc1c2c3ccccc3[nH]c2c4C(C=C(C(c4n1)=O)OC)=O	INGREDIENT SUBSTANCE	chemical	10151763-9408-4ed5-a7d2-e94f6d07b55c
03U2IMZ99K	3,7,7-TRIMETHYL-1,4,7,8-TETRAHYDRO-5H-PYRAZOLO(4,3-D)(1,3)OXAZEPIN-5-ONE	72499-52-6				335532		DTXSID90222794										C9H13N3O2	WDDQQKDROQENFZ-UHFFFAOYSA-N	c12c([nH]nc1C)CC(C)(C)OC(N2)=O	INGREDIENT SUBSTANCE	chemical	ccb2c271-1742-483d-ab48-1d8f91585c4f
03U3QUS07J	SULPIRIDE HYDROCHLORIDE	23694-14-6	245-826-4			3015163		DTXSID80946497										C15H23N3O4S.ClH	PFHZICSPLHQCDZ-UHFFFAOYSA-N	S(c1cc(C(NCC2N(CCC2)CC)=O)c(cc1)OC)(=O)(=O)N.Cl	INGREDIENT SUBSTANCE	chemical	95607b62-4e6b-48f8-a4a8-4e5df185331d
03UDO3POCQ	ATROLACTAMIDE, (R)-	6191-36-2				86278145												C9H11NO2	FWTXWYXPXGKVJG-SECBINFHSA-N	c1(ccccc1)[C@](O)(C)C(=O)N	INGREDIENT SUBSTANCE	chemical	5f06e8eb-ca83-4865-a886-ed0c1d764db0
03UUH3J385	TANSHINONE I	568-73-0				114917	100000127468	DTXSID90972247										C18H12O3	AIGAZQPHXLWMOJ-UHFFFAOYSA-N	c1cc2c(c(c1)C)ccc3-c4c(C(C(c23)=O)=O)c(co4)C	INGREDIENT SUBSTANCE	chemical	eed3d9d7-c3c2-4317-bea7-b9f5c4e91e3d
03V0M710F7	INDIAN OCEAN ORIENTAL SWEETLIPS								4K3SL	630205											INGREDIENT SUBSTANCE	structurallyDiverse	e8c130b8-0ddf-4788-a429-2f6d41e29653
03V2R7Y196	1,2,4-BUTANETRIOL, (2S)-	42890-76-6				640997												C4H10O3	ARXKVVRQIIOZGF-BYPYZUCNSA-N	[C@H](CCO)(CO)O	INGREDIENT SUBSTANCE	chemical	7658ad35-f4ec-415a-bf1f-8a2dd5b90bec
03V657ZD3V	METHACHOLINE	55-92-5		C61837	155080	1993	100000085927	DTXSID2046967										C8H18NO2	NZWOPGCLSHLLPA-UHFFFAOYSA-N	[N+](CC(OC(=O)C)C)(C)(C)C	INGREDIENT SUBSTANCE	chemical	5d59bc55-62f0-4249-9c0c-4c0e42a43cf8	03V657ZD3V
03V77V3DE1	ETHYLENEDIAMINE SUCCINATE	57213-61-3				21225915												C4H6O4.C2H8N2	QQIRJGBXQREIFL-UHFFFAOYSA-N	C(C(=O)O)CC(=O)O.C(N)CN	INGREDIENT SUBSTANCE	chemical	1e279ca1-9833-4102-a55d-0c2365c4110c
03VC3O9F7W	GOLD MONOSULFIDE	1303-60-2	215-123-7		1546210	22904715	100000078204	DTXSID2061648										2Au.S	YVIYNOINIIHOCG-UHFFFAOYSA-N	[S-2].[Au+].[Au+]	INGREDIENT SUBSTANCE	chemical	aaf62443-35c2-4a5c-b2f5-fd74c8704c35	03VC3O9F7W
03VDV3X53E	ESTATIN A	106455-06-5				14032016		DTXSID10910005										C18H25N5O5	CDANUSUTFSNLOG-HSBZDZAISA-N	C(C1OC1C(=O)O)(=O)N[C@H](C(=O)NCCCCNC(N)=N)Cc2ccccc2	INGREDIENT SUBSTANCE	chemical	9b929663-96fa-437c-9a3d-b9c8dd538228
03VO614186	LOBELIA NICOTIANIFOLIA WHOLE								3VS2B		76579		60470510-2	22470	WCS-353650						INGREDIENT SUBSTANCE	structurallyDiverse	3ddbe7c8-d64f-4693-b140-b1438723a892
03VRY66076	RACEPHEDRINE	90-81-3	202-017-0	C81363			100000080308	DTXSID60889333								6626		C10H15NO	KWGRBVOPPLSCSI-PSASIEDQSA-N	[C@H](c1ccccc1)([C@H](NC)C)O	INGREDIENT SUBSTANCE	chemical	aef423be-a930-4a83-ab3c-7962e794695a
03VU31MV6J	2-METHYLQUINOXALINE	7251-61-8	230-664-9			23686		DTXSID50222831										C9H8N2	ALHUXMDEZNLFTA-UHFFFAOYSA-N	c12c(ncc(n1)C)cccc2	INGREDIENT SUBSTANCE	chemical	1b5c119a-67cf-46c0-9972-b3450c5484c5
03W6ZS3DMY	RUBUS URTICIFOLIUS WHOLE								4TLZB		190233		741023-1	32483	WCSCMP-2989974						INGREDIENT SUBSTANCE	structurallyDiverse	73f2b223-c5f7-4618-8d2c-c1cd695fd0b3
03X1J9RYTB	SAMPEGINTERFERON BETA-1A	1796570-07-4		C152295			300000025203									10388					INGREDIENT SUBSTANCE	protein	69e4a1f3-dc9c-41a2-a571-a137f23fcab7
03XV449Q24	STEARIC MONOETHANOLAMIDE	111-57-9	203-883-2		1426353	27902		DTXSID9042178										C20H41NO2	OTGQIQQTPXJQRG-UHFFFAOYSA-N	C(=O)(NCCO)CCCCCCCCCCCCCCCCC	INGREDIENT SUBSTANCE	chemical	0cee73e1-c351-48f0-ac43-8f92c717aa42	03XV449Q24
03XVW8912B	1-(6-(TRIFLUOROMETHYL)PYRIDIN-3-YL)ETHANOL	1228631-54-6				49760380		DTXSID00905167										C8H8F3NO	JGVSFNXTWYOUFV-UHFFFAOYSA-N	C(C)(c1cnc(cc1)C(F)(F)F)O	INGREDIENT SUBSTANCE	chemical	7338191a-30ca-4e0d-93e8-ca1f1436bd69
03XX3I9292	5,5-DIMETHYL-4-ACETOXY-2-CYCLOPENTENONE	19834-67-4				22768572												C9H12O3	WKBYVINTAUMOEO-UHFFFAOYSA-N	O(C1C=CC(=O)C1(C)C)C(=O)C	INGREDIENT SUBSTANCE	chemical	eab9f0bf-70e5-47d0-908c-3448a3d1f062
03YVY48VCD	ANTHEMIS ARVENSIS POLLEN								67BTJ	36331	127977	ANAR6	177158-1	103870	WCSCMP-2906677						INGREDIENT SUBSTANCE	structurallyDiverse	24ffcff0-e1af-4d3d-a981-6bc6ccc4c950
03Z015E4XN	HUMAN NOGGIN	928858-36-0			1858662																INGREDIENT SUBSTANCE	protein	de37a179-59ad-4b84-a0e7-a1a02042babd	03Z015E4XN
03Z3I85RNE	BOS TAURUS SPINAL CORD				1310294				MLQ5	183838	9913										INGREDIENT SUBSTANCE	structurallyDiverse	906ab28f-c554-4442-a483-a4189edeb1d5	03Z3I85RNE
03ZI7RZ52O	COPANLISIB HYDROCHLORIDE	1402152-13-9		C138994		66562429	100000170810	DTXSID301027642									CD-72	C23H28N8O4.2ClH	STGQPVQAAFJJFX-UHFFFAOYSA-N	c1(C(=O)NC=2N3C(c4c(c(c(cc4)OCCCN5CCOCC5)OC)N2)=NCC3)cnc(nc1)N.Cl.Cl	INGREDIENT SUBSTANCE	chemical	6cb13e3e-841a-4868-ad8c-def863227f35
03ZI7ZZW5Q	1-PIPERIDINOCYCLOHEXANECARBONITRILE	3867-15-0				62529		DTXSID1046184										C12H20N2	WWSAYKJWUZJLRT-UHFFFAOYSA-N	C1(N2CCCCC2)(CCCCC1)C#N	INGREDIENT SUBSTANCE	chemical	40678c98-8c74-4694-ac74-c1d97738d932
0406YMG3U7	GIP(3-30)NH2																				INGREDIENT SUBSTANCE	protein	b13f1e14-1416-4e52-8852-f204b8f158f6
04079A1RDZ	CYTARABINE	147-94-4	205-705-9	C408	3041	6253	100000089874	DTXSID3022877								1709		C9H13N3O5	UHDGCWIWMRVCDJ-CCXZUQQUSA-N	n1([C@H]2[C@H]([C@H](O)[C@H](O2)CO)O)c(nc(cc1)N)=O	INGREDIENT SUBSTANCE	chemical	2b258dc9-0ac3-44df-bc57-7712751e5cbe	04079A1RDZ
040OM3QF5R	3-FLUOROPYRUVATE	433-48-7				67946		DTXSID30962985										C3H3FO3	CXABZTLXNODUTD-UHFFFAOYSA-N	C(C(=O)O)(=O)CF	INGREDIENT SUBSTANCE	chemical	cd1dc971-a3ba-462d-9cfe-20ba4868c788
040Q217239	ZINTEROL, (R)-	99396-38-0				40523244												C19H26N2O4S	XJBCFFLVLOPYBV-SFHVURJKSA-N	c1c(cc(c(c1)O)NS(C)(=O)=O)[C@H](CNC(Cc2ccccc2)(C)C)O	INGREDIENT SUBSTANCE	chemical	1a66c6d0-894d-4874-9518-e938e721b0f7
040Q7T9FO6	STEARYL STEAROYL STEARATE	54684-78-5				6453052		DTXSID30866439										C54H106O4	QGWQWPPETFBXNT-UHFFFAOYSA-N	C(=O)(OC(CCCCCCCCCCC(=O)OCCCCCCCCCCCCCCCCCC)CCCCCC)CCCCCCCCCCCCCCCCC	INGREDIENT SUBSTANCE	chemical	2ca77ccf-d9b8-483c-84d2-a7c066b1cda8
040RZ09S0V	4-(4-(ACETYLOXY)PHENYL)-2-BUTANONE	3572-06-3	222-682-0		1307548	19137		DTXSID2035481										C12H14O3	UMIKWXDGXDJQJK-UHFFFAOYSA-N	c1(ccc(CCC(C)=O)cc1)OC(C)=O	INGREDIENT SUBSTANCE	chemical	1d3ab4cd-02eb-490d-ad8a-922fe20396bc
040X3AX99T	SINAPULTIDE	138531-07-4		C152365	1440288	16132243	100000083536	DTXSID30160707								7636	RR-135				INGREDIENT SUBSTANCE	protein	fe65a6ec-792f-436c-a857-c739d5ac5fe7
040YAR2IE1	MONO-POC ISOPROPYL TENOFOVIR	1246812-40-7				71750814		DTXSID20858141										C17H28N5O7P	IHJDJJPKNNEZLC-SGSXECEGSA-N	n1c(c2c(nc1)n(cn2)C[C@H](OCP(=O)(OC(C)C)OCOC(=O)OC(C)C)C)N	INGREDIENT SUBSTANCE	chemical	a3f61a37-dded-4b40-b80c-b59e7f5033b1
040ZB27861	MONOPOTASSIUM PEROXYMONOSULFATE	10058-23-8				23662160		DTXSID1034840										K.HO5S	OKBMCNHOEMXPTM-UHFFFAOYSA-M	[O-]S(OO)(=O)=O.[K+]	INGREDIENT SUBSTANCE	chemical	58469f4a-159a-4e6d-b858-4c36828a882c
0411AM2BQ5	RECEPTOR-TYPE TYROSINE-PROTEIN PHOSPHATASE ETA																				INGREDIENT SUBSTANCE	protein	d72cf9eb-cfcc-44a2-b2c2-a88e8742e992
0414BW860U	PRIFELONE	69425-13-4		C80567		71751	100000081653	DTXSID90219583								6158	X-30	C19H24O2S	WAAVMZLJRXYRMA-UHFFFAOYSA-N	c1(c(cc(cc1C(C)(C)C)C(c2cccs2)=O)C(C)(C)C)O	INGREDIENT SUBSTANCE	chemical	54c36d48-7457-4bf3-8efa-88e04fd23b2a
0415629F6C	TIMEFURONE	76301-19-4		C152634		72161	100000077220	DTXSID40227178								5423	T-97	C15H14O5S	SWKFRGASPZPNBV-UHFFFAOYSA-N	c12c(c(OC)c3c(c1OC)cco3)oc(cc2=O)CSC	INGREDIENT SUBSTANCE	chemical	cf0fe8e7-966e-4c70-8c7f-6dbc6a4bc592
04167SLH0C	N-LAUROYL-N-METHYLTAURIN	3737-57-3				61353		DTXSID60190815										C15H31NO4S	DABQDIXIAXPQFG-UHFFFAOYSA-N	OS(=O)(=O)CCN(C)C(CCCCCCCCCCC)=O	INGREDIENT SUBSTANCE	chemical	18f7429f-fe31-4400-943a-b102f01663bf
0416BZS7QA	3-(4-CHLOROPHENOXY)LACTIC ACID	7698-98-8				101174												C9H9ClO4	HYNAIYBUUSJFKL-UHFFFAOYSA-N	C(C(COc1ccc(cc1)Cl)O)(=O)O	INGREDIENT SUBSTANCE	chemical	81b3948e-a0f5-49a8-b08e-4447bd93f172
0416TL8388	FRAGARIN	574-57-2			1739229	91617947												C21H21O10.HO	VBTDDNNBANEIHF-QSLGVYCOSA-N	O(c1c([o+]c2c(c1)c(O)cc(c2)O)-c3ccc(cc3)O)[C@@H]4O[C@H](CO)[C@@H]([C@@H]([C@H]4O)O)O.[OH-]	INGREDIENT SUBSTANCE	chemical	eb61d47c-0329-4d9e-a427-453d3625f35d	0416TL8388
0419JUT1K5	FLUORESCENT BRIGHTENER 24	12224-02-1	235-422-6			14422805		DTXSID40889598										C40H40N12O16S4.4Na	FUFMEQTUGKXEQF-YZNHWISSSA-J	[Na+].N(CCO)(CCO)c1nc(Nc2cc(S(=O)(=O)[O-])c(cc2)/C=C/c3c(S(=O)(=O)[O-])cc(cc3)Nc4nc(N(CCO)CCO)nc(n4)Nc5cc(S(=O)(=O)[O-])ccc5)nc(n1)Nc6cc(S(=O)(=O)[O-])ccc6.[Na+].[Na+].[Na+]	INGREDIENT SUBSTANCE	chemical	d7c7eacd-6e6b-4c29-9eb7-94b8aab96fe0
041K11WT0G	POTASSIUM GLYCINATE	15743-44-9	239-837-3			23673715		DTXSID20884844										C2H4NO2.K	GZWNUORNEQHOAW-UHFFFAOYSA-M	[K+].C(CN)(=O)[O-]	INGREDIENT SUBSTANCE	chemical	92392b6b-22bb-4eee-9839-771617d0a171
041SE2AQDQ	SODIUM 2,8-DIMETHYL-1-NAPHTHALENESULFONATE					101324160												C12H11O3S.Na	HEHWTSGRIIGAFL-UHFFFAOYSA-M	[Na+].S(c1c(ccc2cccc(c12)C)C)(=O)(=O)[O-]	INGREDIENT SUBSTANCE	chemical	31f6735f-cbbf-4be0-9f41-b80328dd7759
041UME1156	EMD-86006	427889-61-0				9841166												C22H19FN2O	FBWFMFJYAIKZIC-UHFFFAOYSA-N	C(c1cc(ccc1)OCCNCc2cc(ccc2)-c3ccc(cc3)F)#N	INGREDIENT SUBSTANCE	chemical	8fc263a0-df73-4fe2-b558-0eb23b41c342
041XBG8VQM	TERT-BUTYL 1-METHYL-1-(4-TOLYL)ETHYL PEROXIDE	52031-76-2	257-621-7			104062		DTXSID20200005										C14H22O2	URHPHLGQBBDTGJ-UHFFFAOYSA-N	C(OOC(C)(C)C)(c1ccc(cc1)C)(C)C	INGREDIENT SUBSTANCE	chemical	5acebfb0-0849-4b0c-8722-b9fa3405d8a9
041Y48Q3W4	31-45-.BETA.-INHIBIN (HUMAN)	414903-37-0				16141711		DTXSID10194383										C73H104N18O31S3	LXCWYTUKZXZSAJ-AUHBJGJSSA-N	C(=O)([C@@H](N)CCC(=O)O)N[C@H](C(=O)N[C@H](C(=O)N[C@H](C(=O)N[C@H](C(=O)N[C@H](C(=O)N[C@H](C(=O)N[C@H](C(=O)N[C@H](C(=O)N[C@H](C(=O)N[C@H](C(=O)N[C@H](C(=O)N[C@H](C(=O)N[C@H](C(=O)N[C@H](C(=O)O)[C@@H](C)O)CCC(=O)O)Cc1ccc(O)cc1)CS)[C@@H](C)O)CS)[C@@H](C)O)CCC(=O)O)CS)CC(=O)N)CC(=O)O)[C@@H](C)O)CCC(=O)N)Cc2c[nH]c3ccccc23	INGREDIENT SUBSTANCE	chemical	c5398b36-be05-4f93-92b9-3c3db6213960
041YWU6ULE	C-C MOTIF CHEMOKINE 24																				INGREDIENT SUBSTANCE	protein	565776d6-f91e-41a3-9956-07e8c570a197
04201GDN4R	MOMETASONE FUROATE	83919-23-7		C29268	30145	441336	100000091860	DTXSID4023333									X-51	C27H30Cl2O6	WOFMFGQZHJDGCX-ZULDAHANSA-N	[C@]12([C@](OC(c3occc3)=O)([C@H](C)C[C@]1([C@@]4(CCC=5[C@@]([C@]4([C@H](C2)O)Cl)(C=CC(=O)C5)C)[H])[H])C(=O)CCl)C	INGREDIENT SUBSTANCE	chemical	aa31299d-4621-40c8-847f-ff8265241942	04201GDN4R
04210SF62M	CVT-2512	172430-46-5				46781239		DTXSID70675825										C17H27N3O3	LDEJNELBMSFPDJ-UHFFFAOYSA-N	c1(NC(CN2CCN(CC2)CC(CO)O)=O)c(cccc1C)C	INGREDIENT SUBSTANCE	chemical	187dd17f-77af-4cee-b6ef-f86e02392403
0421AQV5W3	AKUAMMINE	3512-87-6				13491909		DTXSID401018404										C22H26N2O4	YILKZADAWNUTTB-QLWRWLBVSA-N	c1cc2N(C)[C@@]34OC[C@@]5(C(OC)=O)[C@H]\6C[C@]3([H])N(CC[C@]54c2cc1O)C/C6=C/C	INGREDIENT SUBSTANCE	chemical	5b61d270-5fba-48a1-a282-8e7138191f32
0423WWY133	SERINE/THREONINE-PROTEIN KINASE SGK2																				INGREDIENT SUBSTANCE	protein	7e55c07c-c3fe-4496-8aa6-646f24ca52a5
0425833IV2	CLOMOXIR, (R)-					37888448												C14H17ClO3	ACZKTJZXXSHIGF-CQSZACIVSA-N	C1[C@@](O1)(C(=O)O)CCCCCc2ccc(cc2)Cl	INGREDIENT SUBSTANCE	chemical	8814b3b3-fecf-467b-842a-4c89ca4faabd
042A5NJE6B	REBASTINIB TOSYLATE	1033893-29-6		C82693		57409360	300000044492	DTXSID40145808									ZZ-64	C30H28FN7O3.C7H8O3S	ARPBZBAWXAVDCE-UHFFFAOYSA-N	c1(cc(ccn1)Oc2cc(c(cc2)NC(=O)Nc3cc(nn3-c4cc5cccnc5cc4)C(C)(C)C)F)C(=O)NC.c1(ccc(cc1)C)S(=O)(=O)O	INGREDIENT SUBSTANCE	chemical	25e44a67-b530-481c-bc35-bca143733cc4
042A8N37WH	HUMAN .BETA.-AMYLOID PEPTIDE (1-42)	107761-42-2				57339251		DTXSID70856172													INGREDIENT SUBSTANCE	protein	fbba9772-9092-475b-a79e-bbde6e50a15b
042CDE5GOI	SASA SENANENSIS LEAF								6XP3K	784870	387750	SASE18	420494-1	33163							INGREDIENT SUBSTANCE	structurallyDiverse	23058e08-8696-4067-a420-d93ba1b3ab6c
042LAQ1IIS	IRINOTECAN HYDROCHLORIDE	136572-09-3		C1381	153329	60837	100000131566	DTXSID60929485									HH-3	C33H38N4O6.ClH.3H2O	KLEAIHJJLUAXIQ-JDRGBKBRSA-N	C(C)c1c2c(-c3n(C2)c(=O)c4c(c3)[C@](CC)(O)C(=O)OC4)nc5c1cc(OC(=O)N6CCC(CC6)N7CCCCC7)cc5.Cl.O.O.O	INGREDIENT SUBSTANCE	chemical	8dfd759f-7cbc-4a54-b712-734eaacc5df4	042LAQ1IIS
042M8757YH	FENPROPIMORPHIC ACID	121098-45-1				71316735		DTXSID80747784										C20H31NO3	OZMMLYFAEKBWEE-MQVJKMGUSA-N	C(C(C)(c1ccc(cc1)CC(CN2C[C@H](O[C@H](C2)C)C)C)C)(=O)O	INGREDIENT SUBSTANCE	chemical	951158a2-a9b5-4099-9f6e-ec5b28851173
042SUA2DS9	PINUS PONDEROSA POLLEN			C85306					4J2F3	183365	55062	PIPO	307165-2	28530	WCS-380358						INGREDIENT SUBSTANCE	structurallyDiverse	ad6abea0-1960-4524-bc5b-a2fb9ea92f6b	042SUA2DS9
042U4WAS57	TUMOR NECROSIS FACTOR RECEPTOR SUPERFAMILY MEMBER 16																				INGREDIENT SUBSTANCE	protein	cfa1bbc7-3c30-4a8d-9ae7-87ad855fc987
042U8ZNT9W	FR-140423, (R)-	151507-21-0				10522652												C18H16F2N2O2S	JJAPPCJXQFKMJL-RUZDIDTESA-N	n1(nc(cc1-c2ccc(cc2)[S@+]([O-])C)C(F)F)-c3ccc(cc3)OC	INGREDIENT SUBSTANCE	chemical	b7187eff-9c34-4f99-9fbd-6c9dbaca6f9c
0430E63824	METHYL 2-ETHYL-6-HYDROXYHEXANOATE	86476-39-3				119057990												C9H18O3	VJQRLTGXOZNUAX-UHFFFAOYSA-N	C(CC)(C(=O)OC)CCCCO	INGREDIENT SUBSTANCE	chemical	4514e9d5-d267-44a4-9320-c89ef3d7e790
0430X4R3Z1	DEOXYNIVALENOL 15-ACETATE	88337-96-6				10382483		DTXSID20891851										C17H22O7	IDGRYIRJIFKTAN-HTJQZXIKSA-N	O1[C@@]2(C1)[C@]3([H])O[C@]4([H])C=C(C)C(=O)[C@@H](O)[C@]4(COC(=O)C)[C@]2(C[C@H]3O)C	INGREDIENT SUBSTANCE	chemical	d067aa9a-d472-4c5a-a576-2e0dca3b699d
0432698UA0	HEXESTROL DIACETATE	4547-76-6				656653	100000086701	DTXSID701046436										C22H26O4	GWEREDCWIUZACS-SZPZYZBQSA-N	[C@@H](c1ccc(OC(C)=O)cc1)(CC)[C@@H](c2ccc(OC(=O)C)cc2)CC	INGREDIENT SUBSTANCE	chemical	feae9246-36ef-4c5b-944c-47d01e7945f6
0433BHT050	BLUE MORWONG, COOKED									170261											INGREDIENT SUBSTANCE	structurallyDiverse	840c4dff-5ac8-4f60-8017-b6beb0fbb6b6
0433FJV3CI	9-HYDROXY CHRYSAROBIN	491-59-8				10288		DTXSID1048671										C15H12O3	JBGKVNQFVAJOGC-UHFFFAOYSA-N	c1(c2c(cc(cc2O)C)cc3c1c(O)ccc3)O	INGREDIENT SUBSTANCE	chemical	804861d6-a486-4d05-9b07-7904191fcd15
0435621Z3N	TETRAETHYLAMMONIUM BROMIDE	71-91-0	200-769-4	C152577		6285	100000082742	DTXSID9044457								4196		C8H20N.Br	HWCKGOZZJDHMNC-UHFFFAOYSA-M	[Br-].CC[N+](CC)(CC)CC	INGREDIENT SUBSTANCE	chemical	faf8f6a8-c3ce-4b8c-bbe0-54618acc3365
04392RL5SR	ZINC CYANIDE	557-21-1	209-162-9			11186		DTXSID6024385										2CN.Zn	GTLDTDOJJJZVBW-UHFFFAOYSA-N	[Zn+2].[C-]#N.[C-]#N	INGREDIENT SUBSTANCE	chemical	e6f7cd2a-14be-42d3-af83-a2b91f474e3e
0439H6O60X	ASTRAGALUS ALOPECIAS WHOLE								67VZ2		47143		476056-1	5707	WCS-2657345						INGREDIENT SUBSTANCE	structurallyDiverse	cd2dd5e8-4143-4078-8b12-0c45a1cc1286
043CFB2YX6	AMINOQUINOL MONOPHOSPHATE, (S)-					91827218												C26H31Cl2N3.H3O4P	WTBHKKAMHWHVJZ-RNOCRDOSSA-N	N([C@H](CCCN(CC)CC)C)c1c2c(nc(c1)/C=C/c3c(Cl)cccc3)cc(cc2)Cl.P(=O)(O)(O)O	INGREDIENT SUBSTANCE	chemical	8c7241a9-9fc3-4ecc-bb4b-828422459efd
043IPI2M0K	1,2-DISTEAROYL-SN-GLYCERO-3-PHOSPHOCHOLINE	816-94-4	212-440-2			94190	100000124401	DTXSID20231218										C44H88NO8P	NRJAVPSFFCBXDT-HUESYALOSA-N	P([O-])(OC[C@H](OC(=O)CCCCCCCCCCCCCCCCC)COC(=O)CCCCCCCCCCCCCCCCC)(=O)OCC[N+](C)(C)C	INGREDIENT SUBSTANCE	chemical	9f069741-c6bc-48c8-9956-b235af12366c	043IPI2M0K
043J6GH6BA	CP-81054 SODIUM	112294-82-3				23666242												C12H14NO5S3.Na	MRHMJKHFABHUKB-PJCXSJFNSA-M	C([O-])(=O)C=1N2[C@](SC1S[C@H]3C[S@+](CC3)[O-])([C@](C2=O)([C@@H](C)O)[H])[H].[Na+]	INGREDIENT SUBSTANCE	chemical	d2275aa2-f548-4f4f-82ac-602c5b8cb976
043JO0OYKK	EUGENIA INVOLUCRATA WHOLE								3C4ZZ		262454		98507-2	312736	WCS-75519						INGREDIENT SUBSTANCE	structurallyDiverse	19605438-8d9e-49b0-b645-e1814c9d9a77
043K8Q81SQ	GUAGUANCHE, COOKED								4Z2LW	170428	399148										INGREDIENT SUBSTANCE	structurallyDiverse	75d8d122-2b56-4e6f-8145-079b97acebac
043L86G83X	EDIFOLONE ACETATE	90733-42-9		C75130		68611	300000055455	DTXSID50920209									X-82	C24H37NO4.C2H4O2	KLIYNMQKDXUDTI-PBVFMVSVSA-N	C1C2(OCCO2)CC=3[C@@](C1)(CCN)[C@]4(CC[C@@]5(C)[C@@]([C@]4([H])CC3)([H])CCC65OCCO6)[H].OC(C)=O	INGREDIENT SUBSTANCE	chemical	cba5ee32-938e-4b38-9346-0d2b44b09d01
043R04VL4M	1,8-NAPHTHYRIDINE	254-60-4				136069		DTXSID40180052										C8H6N2	FLBAYUMRQUHISI-UHFFFAOYSA-N	c12ncccc1cccn2	INGREDIENT SUBSTANCE	chemical	9eb91378-9f35-4fe3-a54b-36a6ec6606d5
043S44F6JB	SUBAENEOL, (Z)-	7643-65-4				90478364												C10H20O	CWMHVHGNKIXPOD-UITAMQMPSA-N	C(CCC(C)(C)O)/C(=C\C)/C	INGREDIENT SUBSTANCE	chemical	f7705564-2cc7-4826-9e3e-1aa7e194c0f7
043W90DL5F	HYDROXYVALERENIC ACID	1619-16-5				6537505		DTXSID8033564										C15H22O3	XJNQXTISSHEQKD-UNXUOHHUSA-N	C(=C(/C(O)=O)\C)\[C@H]1C=2[C@]([C@@H](CC2C)O)([C@@H](CC1)C)[H]	INGREDIENT SUBSTANCE	chemical	c913b898-9da0-40bb-a386-f6c87dcac1dc
043XMP654U	DISPERSE RED 82	30124-94-8	250-061-4			121639		DTXSID6044642										C21H21N5O6	GRMDKKJYMUDEJO-WCWDXBQESA-N	C(#N)c1c(ccc(c1)[N+]([O-])=O)\N=N\c2ccc(cc2)N(CCOC(=O)C)CCOC(=O)C	INGREDIENT SUBSTANCE	chemical	f2b30a46-9487-4a19-b4ad-f1f8270dd5ba
044033O3TY	ISOPROMETHAZINE	303-14-0				110669	100000077371	DTXSID10952662										C17H20N2S	CGNHCKZJGQDWBG-UHFFFAOYSA-N	c1cc2Sc3ccccc3N(C(CN(C)C)C)c2cc1	INGREDIENT SUBSTANCE	chemical	606a7bf3-d313-4f97-a71c-0425031cb908
0444OJV3WD	1,2,3,4-TETRABROMOBUTANE, (+/-)-	2657-65-0				92144531												C4H6Br4	HGRZLIGHKHRTRE-IMJSIDKUSA-N	Br[C@H]([C@@H](Br)CBr)CBr	INGREDIENT SUBSTANCE	chemical	c9e27f95-0ecf-4918-a166-8dc70fcea28f
04474A9316	FALSE JACOPEVER WHOLE								6XZS4	166778	72061										INGREDIENT SUBSTANCE	structurallyDiverse	fcab0137-3fda-4cb2-a4de-df6cb5372135
0447GML9IT	WINTER SKATE, COOKED								7269K	564145	173042										INGREDIENT SUBSTANCE	structurallyDiverse	59b7835f-a25c-4e4d-91ed-9c9ef138d263
0447KM2XTD	ABIVERTINIB MALEATE ANHYDROUS	1557268-88-8		C118671		121596128	300000044546											C26H26FN7O2.C4H4O4	VRHPZWLHPIENFW-BTJKTKAUSA-N	C(O)(=O)/C=C\C(O)=O.c1(c(cc(cc1)Nc2nc(c3c(n2)[nH]cc3)Oc4cccc(c4)NC(C=C)=O)F)N5CCN(CC5)C	INGREDIENT SUBSTANCE	chemical	55abec64-117b-4e17-ba05-d8555ce0f30a
0448DT2KKS	HC YELLOW NO. 13	10442-83-8		C99818		2799157		DTXSID10146483										C9H9F3N2O3	NJZCRXQWPNNJNB-UHFFFAOYSA-N	OCCNc1ccc(C(F)(F)F)cc1[N+]([O-])=O	INGREDIENT SUBSTANCE	chemical	105ac38c-f2fc-4223-af5a-c64f3d7e6d1d
0448WH5615	CAREX BARBARAE WHOLE								R89L	39517	657467	CABA4	298769-1	9038							INGREDIENT SUBSTANCE	structurallyDiverse	19a8c3a7-a05f-4a10-9d94-c685a7cb42c1
0449O95Z1J	ZALOSPIRONE	114298-18-9		C152944		163925	100000079387	DTXSID501028422								6754		C24H29N5O2	AERLHOTUXIJQFV-RCPZPFRWSA-N	N1(C([C@]2([C@@H]3[C@]4(C=C[C@]4([C@H]([C@]2(C1=O)[H])C=C3)[H])[H])[H])=O)CCCCN5CCN(c6ncccn6)CC5	INGREDIENT SUBSTANCE	chemical	7327140c-5316-46b7-96d2-aa16e2f24ed4
044CZ0JJ4P	ROCKSNAIL, COOKED									73246											INGREDIENT SUBSTANCE	structurallyDiverse	ce7e66fc-543c-4669-bcdc-bce26891f504
044DE9GA31	DIMETHAMETRYN	22936-75-0	245-337-6			31573		DTXSID3041873										C11H21N5S	IKYICRRUVNIHPP-UHFFFAOYSA-N	CC(C)C(C)Nc1nc(NCC)nc(SC)n1	INGREDIENT SUBSTANCE	chemical	9895e7d4-465a-4eef-8769-087d9298dc9e
044DSZ58XM	4-AMINO-3-HYDROXYPYRIDINE	52334-53-9				2762419		DTXSID80966716										C5H6N2O	DBDKLFOUWUHPDW-UHFFFAOYSA-N	n1cc(c(cc1)N)O	INGREDIENT SUBSTANCE	chemical	79b67643-9cd5-4fc0-8155-041ca9f54115
044XNC6JZS	ASPERGILLUS VERSICOLOR										46472										INGREDIENT SUBSTANCE	structurallyDiverse	4b3ff0c5-2b79-4d95-8082-a949411d466b
044XX95JYX	NARROWBANDED SOLE									172998											INGREDIENT SUBSTANCE	structurallyDiverse	a12d5cd9-714d-405f-a200-5eeea749cdd6
0451R360HR	CAPRYLOYL/CAPROYL METHYL GLUCAMIDE	1591782-62-5			2205481			DTXSID60894346													INGREDIENT SUBSTANCE	mixture	df8e0524-a2e8-4ebe-b289-91ef74f841b4	0451R360HR
0452Y37YTA	A-63162	111525-11-2				121876		DTXSID00912199										C17H19NO3	FSUFUKQWXOFBDQ-UHFFFAOYSA-N	N(C(=O)C)(C(c1ccc(OCc2ccccc2)cc1)C)O	INGREDIENT SUBSTANCE	chemical	da890a9a-608f-41f0-9fb8-119673692c36
0453190L7E	CLORANSULAM	159518-97-5				22235201		DTXSID60166671										C14H11ClFN5O5S	YIANBKOBVRMNPR-UHFFFAOYSA-N	c1(NS(=O)(=O)c2nn3c(cc(nc3OCC)F)n2)c(Cl)cccc1C(=O)O	INGREDIENT SUBSTANCE	chemical	9cfec565-5415-4c5c-bafe-1df11c606f2e
04538CM3N8	3-METHYL-.BETA.-RESORCYLIC ACID	4707-49-7				78436		DTXSID1063568										C8H8O4	KZCSDJKWEYGAIX-UHFFFAOYSA-N	O=C(O)c1c(O)c(c(O)cc1)C	INGREDIENT SUBSTANCE	chemical	50b2592b-0ec7-41d3-b81d-7f5a98e72bfa
04574EXF2C	DITIOCARB SODIUM TRIHYDRATE	20624-25-3				517546		DTXSID3021275										C5H10NS2.Na.3H2O	WWGXHTXOZKVJDN-UHFFFAOYSA-M	[Na+].C([S-])(=S)N(CC)CC.O.O.O	INGREDIENT SUBSTANCE	chemical	c83d9be5-0bbd-42b7-a106-246fa5a2536f
0457970679	VERRUCARIN	54018-05-2																			INGREDIENT SUBSTANCE	mixture	f60b3999-bccc-418c-92bc-07c486aecc4e
045A6V3VFX	INDIUM	7440-74-6	231-180-0	C66827	1362699	5359967	100000128352	DTXSID8052485										In	APFVFJFRJDLVQX-UHFFFAOYSA-N	[In]	INGREDIENT SUBSTANCE	chemical	d4c34dbb-fd42-4231-9d1f-519e5d02ff4d	045A6V3VFX
045BU63E23	IPRONIDAZOLE	14885-29-1	238-957-3	C76423		26951	100000083145	DTXSID7046839								2660		C7H11N3O2	NTAFJUSDNOSFFY-UHFFFAOYSA-N	c1(n(c(C(C)C)nc1)C)[N+]([O-])=O	INGREDIENT SUBSTANCE	chemical	dd9025c0-5e25-4e3a-a992-c4d3c106e78b
045DJI85UU	SEC-MYRETH-40																				INGREDIENT SUBSTANCE	polymer	de520164-3b05-4161-a7c4-0720316e1184
045DP0Q3KO	SAILFISH								3QDCH	172488	13575										INGREDIENT SUBSTANCE	structurallyDiverse	977ae88e-bc30-4933-9e9e-5581050b8cf5
045GT52290	OCTYLHOMOVANILLAMIDE	58418-73-8				3041745		DTXSID3040568										C17H27NO3	RRCXCIBDXPXSRA-UHFFFAOYSA-N	c1(c(ccc(c1)CC(NCCCCCCCC)=O)O)OC	INGREDIENT SUBSTANCE	chemical	cd784406-a260-40f7-b25e-ef00d4cba3c5
045K66783N	ACETYL CARBOXYMETHYL PALMITOYL GLYCINE	39987-27-4				71587150		DTXSID40193041										C20H37NO5	YHUULHIGTQICDJ-UHFFFAOYSA-N	C(N(CC(O)=O)CC(O)=O)(=O)CCCCCCCCCCCCCCC	INGREDIENT SUBSTANCE	chemical	f92f1870-9993-49ba-afcc-3ae20a3bd55e
045Q4E2K14	CHF-1024 FREE BASE	39478-89-2				38005		DTXSID30960108										C11H15NO2	BHDFPNRSDABMPW-UHFFFAOYSA-N	c1(c(ccc2CC(CCc12)NC)O)O	INGREDIENT SUBSTANCE	chemical	f837979b-b38f-41b9-9a09-d6c7a5b5afb0
045WYB6I9B	PSOPHOCARPUS SCANDENS WHOLE								4PLCQ		3890		515969-1	70522	WCS-2535160						INGREDIENT SUBSTANCE	structurallyDiverse	160d32de-e815-4d98-bd6a-d2b8a792b92e
0462U14DUI	4-TERT-BUTYL-3-METHYLPHENOL	2219-72-9	218-732-6	C84125		14912		DTXSID4062272										C11H16O	JKINPMFPGULFQY-UHFFFAOYSA-N	c1(c(cc(cc1)O)C)C(C)(C)C	INGREDIENT SUBSTANCE	chemical	9b80296d-5164-4852-8338-280370bd69e9
0462Z4S4OZ	OBETICHOLIC ACID	459789-99-2		C80837	1798288	447715	100000141528	DTXSID20196671								9084	TT-137	C26H44O4	ZXERDUOLZKYMJM-ZWECCWDJSA-N	[C@]12([C@]([C@@]3([C@@H]([C@@H]([C@]4([C@@](CC[C@@H](O)C4)(C)[C@]3(CC1)[H])[H])CC)O)[H])(CC[C@@]2([C@@H](CCC(=O)O)C)[H])[H])C	INGREDIENT SUBSTANCE	chemical	27958e0b-b3b1-40ef-98eb-75a25fd085b2	0462Z4S4OZ
04659UUJ94	BENZAMIL	2898-76-2				108107		DTXSID90183179										C13H14ClN7O	KXDROGADUISDGY-UHFFFAOYSA-N	c1(c(nc(c(n1)Cl)N)N)C(=O)NC(NCc2ccccc2)=N	INGREDIENT SUBSTANCE	chemical	851b0927-c324-4403-9588-390fc4e1328c
0465W9H168	HOMOSTACHYDRINE	472-22-0				441447		DTXSID20197062										C8H15NO2	XULZWQRXYTVUTE-ZETCQYMHSA-N	C1CC[C@@H](C([O-])=O)[N+](C)(C)C1	INGREDIENT SUBSTANCE	chemical	d5c45986-f765-4d63-8409-40bc79b99677
0468TBH014	TETRAZOLIUM BLUE	1871-22-3	217-488-8			9853362	300000053634	DTXSID70889369										C40H32N8O2.2Cl	MUUHXGOJWVMBDY-UHFFFAOYSA-L	c1ccccc1-c2nn([n+](n2)-c3ccccc3)-c4ccc(-c5cc(OC)c(-n6[n+](-c7ccccc7)nc(-c8ccccc8)n6)cc5)cc4OC.[Cl-].[Cl-]	INGREDIENT SUBSTANCE	chemical	d87bb438-2e2d-4a9d-be94-e8f346fa8d02
046BKN8PC1	MEDRONATE TETRASODIUM	6145-29-5		C97314		160810	100000086185	DTXSID50977011										CH2O6P2.4Na	MDTMOBMECRUULW-UHFFFAOYSA-J	[O-]P(CP([O-])(=O)[O-])(=O)[O-].[Na+].[Na+].[Na+].[Na+]	INGREDIENT SUBSTANCE	chemical	135fd6de-c3a2-4133-bb94-a307e76f386c
046M30W397	ANGELOYLISOGOMISIN O	83864-70-4				91864463												C28H34O8	PZUDCPSZWPLXKT-XXDSNBTQSA-N	O1c2c(OC)c3-c4c(OC)c(OC)c(OC)cc4C[C@H](C)[C@H](C)[C@@H](OC(=O)/C(=C\C)/C)c3cc2OC1	INGREDIENT SUBSTANCE	chemical	b67547bb-2d53-4050-9678-544bf7a031c2
046O35D44R	PRILOCAINE	721-50-6	211-957-0	C47685	8686	4906	100000092015	DTXSID7031955								1641	JJ-23	C13H20N2O	MVFGUOIZUNYYSO-UHFFFAOYSA-N	C(Nc1c(C)cccc1)(=O)C(NCCC)C	INGREDIENT SUBSTANCE	chemical	05a7ed20-b6db-4c6c-a529-a02daa7e1981	046O35D44R
046PB542M7	EPHEDRA NEVADENSIS WHOLE								6FNH6	502316	191310	EPNE	383434-1	316662	WCS-332996						INGREDIENT SUBSTANCE	structurallyDiverse	c85e0556-ec78-49b2-9d90-ee59507b4c14	046PB542M7
046R34PQ1O	INDIGOFERA TENUISSIMA WHOLE								3PMQF				500086-1	436385	WCS-2864814						INGREDIENT SUBSTANCE	structurallyDiverse	15675a6d-14d4-4403-86a8-e0cb83b96b97
046Y1357I6	LAMIUM ALBUM WHOLE			C72351	1426419				3S28Q	32538	53159	LAAL	448792-1	314991	WCS-107372						INGREDIENT SUBSTANCE	structurallyDiverse	01aeb57c-4da8-4742-ac8a-74b0b613f646	046Y1357I6
0470X06FYR	BOS TAURUS TENDON				1310297		100000182532		MLQ5	183838	9913										INGREDIENT SUBSTANCE	structurallyDiverse	eb21a2c7-2ff7-4dc3-bdee-8d16d2a05a08	0470X06FYR
0471E08HQ5	EREMOGONE EASTWOODIAE WHOLE								6GGP8	512988		EREA3	154250-1	455628	WCSCMP-2792076						INGREDIENT SUBSTANCE	structurallyDiverse	abcfd709-ae03-4f52-a95a-22dfb0681372
0474Z7MDH1	9-EPIARTEMISININ	113472-97-2				821423		DTXSID70356309										C15H22O5	BLUAFEHZUWYNDE-DWIPZSBTSA-N	C[C@H]1[C@]2([C@]34[C@](OC1=O)(O[C@](OO3)(CC[C@]4([C@@H](CC2)C)[H])C)[H])[H]	INGREDIENT SUBSTANCE	chemical	89bd2c66-a9a8-4a4b-b064-3999a37e3232
0475EA27Q3	BENZQUINAMIDE	23844-24-8		C65253	19041	23615589	100000086413	DTXSID001030917								1402		C22H32N2O5	JSZILQVIPPROJI-CEXWTWQISA-N	O(C(C)=O)[C@@H]1C[C@]2(c3c(cc(c(c3)OC)OC)CCN2C[C@H]1C(N(CC)CC)=O)[H]	INGREDIENT SUBSTANCE	chemical	428fabc1-9a6d-4269-9e60-8b8c922f34f7
047779Z489	3-NONANOL	624-51-1	210-850-6			12216		DTXSID50862317										C9H20O	GYSCXPVAKHVAAY-UHFFFAOYSA-N	CCC(CCCCCC)O	INGREDIENT SUBSTANCE	chemical	83a726c2-2394-4b85-a55f-f731a0c0b115
047HO35WM6	LYSINE TYROSYL QUINONE	178989-72-5				71464583												C15H21N3O6	ATSBFAGKFWTGFG-UWVGGRQHSA-N	OC(=O)[C@@H](N)CC=1C(NCCCC[C@@H](C(O)=O)N)=CC(=O)C(=O)C1	INGREDIENT SUBSTANCE	chemical	7d6c941e-c5fa-46a8-8220-7df6aea1d29c
048044O2FP	2-BUTYLBIPHENYL	54532-97-7				143181		DTXSID90969758										C16H18	RMSGQZDGSZOJMU-UHFFFAOYSA-N	C(CCC)c1c(cccc1)-c2ccccc2	INGREDIENT SUBSTANCE	chemical	0a8cc3aa-624b-498b-b538-7cb41d0f9c6c
0480546720	HOMOCYCLOLEUCINE HYDROCHLORIDE	39692-17-6	254-594-3			2724466		DTXSID30192780										C7H13NO2.ClH	GTKXSYHXQSKWNP-UHFFFAOYSA-N	Cl.C(C1(CCCCC1)N)(=O)O	INGREDIENT SUBSTANCE	chemical	bbf6e55f-f1cf-4cba-be17-4b7b5aa4085c
0480S42OTR	CORTICOTROPIN BOVINE/OVINE																				INGREDIENT SUBSTANCE	protein	efb279bc-2e39-495c-8270-3a190b36eba2
0481JCC90T	PIBROZELESIN HYDROBROMIDE	148778-32-9		C73816		10078959	300000055575	DTXSID90933479									KK-15	C32H36BrN5O8.BrH	YMALQNICPSISCA-GMUIIQOCSA-N	N1(c2c(c3c(c(C)[nH]c3c(c2)OC(N4CCN(CC4)C)=O)C(=O)OC)[C@@H](C1)CBr)C(c5[nH]c6c(c(OC)c(cc6c5)OC)OC)=O.Br	INGREDIENT SUBSTANCE	chemical	a44e7840-3445-4931-acad-317547c840d6
0483844NWE	POTASSIUM DIMETHICONE PEG-7 PHOSPHATE																				INGREDIENT SUBSTANCE	polymer	15391263-6b5c-4ef6-b6d4-79c7bab924a7
04881365XW	ATLANTIC CREOLEFISH WHOLE								4D6J2	167838	327798										INGREDIENT SUBSTANCE	structurallyDiverse	b9d477b2-fde5-405f-850c-1857b1756732
048B98MT5O	HYDROGENATED DIDECENE	68649-11-6			1440250	530173												C20H42	IZWHERZFONYXEC-UHFFFAOYSA-N	C(C(CCCCCCCC)C)(CCCCCCCC)C	INGREDIENT SUBSTANCE	chemical	d256f0fe-25f9-4caf-ac11-1bd3c921a244	048B98MT5O
048L81261F	DEXRAZOXANE	24584-09-6		C1333	42736	71384	100000085432	DTXSID3040647								6544	Z-72	C11H16N4O4	BMKDZUISNHGIBY-ZETCQYMHSA-N	N1(CC(=O)NC(C1)=O)[C@H](CN2CC(=O)NC(C2)=O)C	INGREDIENT SUBSTANCE	chemical	06f3b671-bbc9-4679-92df-7c9774e19464	048L81261F
048RP25N7T	BLACK SURFPERCH WHOLE								39FYS	169745	100190										INGREDIENT SUBSTANCE	structurallyDiverse	426d6c99-97cf-471f-96fe-70793f2b9ad8
048UJ2MM65	BESULPAMIDE	90992-25-9		C74254			100000086093	DTXSID40920016								5649		C15H16ClN3O3S	WTWPJPKEZBXNER-UHFFFAOYSA-N	c1c([n+](c(cc1C)C)[N-]C(=O)c2cc(c(cc2)Cl)S(N)(=O)=O)C	INGREDIENT SUBSTANCE	chemical	484e2d1c-6e2b-49a8-9373-a54698b1495b
048Z5K99R9	MULLET SNAPPER WHOLE								3WG7P	550922											INGREDIENT SUBSTANCE	structurallyDiverse	0ee4a37a-3ebc-426d-8fa5-57b6b2960f6c
04907543ZV	SPIGELIA PEDUNCULATA WHOLE								4Z36M				546982-1	35253	WCSCMP-2597955						INGREDIENT SUBSTANCE	structurallyDiverse	83335d02-18b1-489a-a2c9-04553fda3142
0493WH50VT	ARC-19499	1350667-54-7					100000183884														INGREDIENT SUBSTANCE	nucleicAcid	d2da1ed2-f09c-4ff5-9831-6e562ff372bb
0494L275Q6	ROPIVACAINE, (R)-	98717-16-9				10236329		DTXSID701317045										C17H26N2O	ZKMNUMMKYBVTFN-OAHLLOKOSA-N	C(Nc1c(cccc1C)C)([C@@H]2N(CCC)CCCC2)=O	INGREDIENT SUBSTANCE	chemical	c35e9010-d282-4479-bb5a-0acde234c64d
04956U0JGH	VELLOSIMINE	6874-98-2				11266327		DTXSID701318281										C19H20N2O	MHASSCPGKAMILD-VICVVEARSA-N	C(=O)[C@H]1[C@@]2([H])[N@@]3[C@@](C[C@]1(/C(/C3)=C\C)[H])(c4c(C2)c5c(cccc5)[nH]4)[H]	INGREDIENT SUBSTANCE	chemical	5d5c4b36-7fa1-4c36-80f8-e430df29816f
04964J25DQ	3-PHENOXYBENZYL ALCOHOL	13826-35-2	237-525-1			26295		DTXSID7027756										C13H12O2	KGANAERDZBAECK-UHFFFAOYSA-N	c1(Oc2ccccc2)cc(ccc1)CO	INGREDIENT SUBSTANCE	chemical	948936c1-e732-48e6-a621-721f41cea022
049Z2Y4D1U	2,4-OCTADIEN-1-OL, (2E,4E)-	18409-20-6	242-290-3			6436488		DTXSID60885037										C8H14O	LMBAOEUOOJDUBP-YTXTXJHMSA-N	OC/C=C/C=C/CCC	INGREDIENT SUBSTANCE	chemical	ec192c22-9581-479a-8793-03b591dfb46c
04A0P12FH2	METAMFEPRAMONE	15351-09-4	239-384-1	C83947		71872	100000081215	DTXSID7057650								1587		C11H15NO	KBHMHROOFHVLBA-UHFFFAOYSA-N	C(C(N(C)C)C)(=O)c1ccccc1	INGREDIENT SUBSTANCE	chemical	bf67113b-2709-433c-8fcb-f11e3600976a
04A90EXP8V	N-ACETYL-.ALPHA.-NEURAMINIC ACID	21646-00-4				444885		DTXSID201309514										C11H19NO9	SQVRNKJHWKZAKO-YRMXFSIDSA-N	C1[C@](O)(C(=O)O)O[C@@]([H])([C@@H]([C@@H](CO)O)O)[C@H](NC(C)=O)[C@H]1O	INGREDIENT SUBSTANCE	chemical	cedd65aa-cf94-4029-88d1-6e3d7636d1de
04AC8ASX63	SCOPOLIA JAPONICA WHOLE								4VVPH		221162		818000-1	318442	WCSCMP-2579674						INGREDIENT SUBSTANCE	structurallyDiverse	20944775-91b9-46fd-b7d7-2a9d43e821d1
04AIE8042O	.ALPHA.-ACETYLDIGINATIN	62702-51-6				73425496												C43H66O16	CUHQHCLMUYZUSC-MHVAIIKISA-N	C1[C@]2(C)[C@@]3([H])C[C@@H](O)[C@]4(C)[C@@]([H])(C5=CC(=O)OC5)[C@@H](O)C[C@]4(O)[C@]3([H])CC[C@]2([H])C[C@@H](O[C@@H]6O[C@H](C)[C@@H](O[C@H]7C[C@H](O)[C@H](O[C@@H]8O[C@H](C)[C@@H](O)[C@@H](OC(=O)C)C8)[C@@H](C)O7)[C@@H](O)C6)C1	INGREDIENT SUBSTANCE	chemical	ff1ee5e3-e1ce-4dc3-bd38-33c7cae907c7
04B2UQ9R78	DIMETHYL PABA ETHYL CETEARYLDIMONIUM TOSYLATE																				INGREDIENT SUBSTANCE	mixture	8a2d18c8-1df9-4496-a16b-cd13bafff080
04B3GME3IJ	FURFURAL DIETHYL ACETAL	13529-27-6	236-872-6			83553		DTXSID10864418										C9H14O3	SEILDMUKBMYIEZ-UHFFFAOYSA-N	o1c(ccc1)C(OCC)OCC	INGREDIENT SUBSTANCE	chemical	f2518f5d-945e-4646-b005-7ebc42bda864
04B48I6VHR	TROPANSERIN	85181-40-4		C95218			100000076958	DTXSID0042618								5882		C17H23NO2	HDDNYFLPWFSBLN-ZSHCYNCHSA-N	Cc1cc(cc(c1)C(=O)O[C@H]2C[C@@H]3N(C)[C@@H](CC3)C2)C	INGREDIENT SUBSTANCE	chemical	e984974f-9539-44e0-839c-18897e16a343
04B4VQ0HZK	PYROGALLOL 1-ACETATE	74449-64-2				22908613												C8H8O4	CMDMZSWWXQSHAY-UHFFFAOYSA-N	c1(c(O)cccc1OC(C)=O)O	INGREDIENT SUBSTANCE	chemical	7a97cf38-9b5f-4c33-baf2-b4649f58e0b0
04B691JN23	2-CYANOETHYLTRICHLOROSILANE	1071-22-3	213-986-4			14061		DTXSID0042329										C3H4Cl3NSi	OLBGECWYBGXCNV-UHFFFAOYSA-N	C([Si](Cl)(Cl)Cl)CC#N	INGREDIENT SUBSTANCE	chemical	26ac7bf5-f940-44b5-9dbc-4e8356201497
04B7QNO9WS	DEXTRORPHAN	125-73-5	204-754-3	C171857		5360697	100000082899	DTXSID301014178								111		C17H23NO	JAQUASYNZVUNQP-PVAVHDDUSA-N	[C@]123[C@@]([C@H](Cc4c1cc(O)cc4)N(C)CC2)(CCCC3)[H]	INGREDIENT SUBSTANCE	chemical	51a85df4-9166-48b8-8c72-78d69cc474ae
04B83VY94W	3-HYDROXY-5-METHYL-HEXAN-2-ONE	163038-04-8				11815386		DTXSID30936782										C7H14O2	LZDPYURTPRCDJG-UHFFFAOYSA-N	CC(C)CC(O)C(=O)C	INGREDIENT SUBSTANCE	chemical	64e889cb-db3d-4f53-8bed-4db81647bf33
04B949KO6F	DENBUFYLLINE	57076-71-8		C76316		2984	100000083159	DTXSID30205687								5921		C16H24N4O3	HJPRDDKCXVCFOH-UHFFFAOYSA-N	n1(c(n(c2ncn(CC(C)=O)c2c1=O)CCCC)=O)CCCC	INGREDIENT SUBSTANCE	chemical	6ed22474-83ed-4033-b552-adacae31d24e
04BAC87S7F	ARICINE OXALATE	68135-10-4				123133486												C22H26N2O4.C2H2O4	PAUMEXDEFPNOBG-WUXOJFDOSA-N	OC(C(O)=O)=O.C(OC)(=O)C=1[C@]2(C[C@]3(c4c(c5c([nH]4)ccc(c5)OC)CCN3C[C@]2([C@@H](OC1)C)[H])[H])[H]	INGREDIENT SUBSTANCE	chemical	74d3a767-c37b-4ede-a249-4fb486764b4b
04BJ5OT1PA	N,N-DIMETHYLLAURAMIDE	3007-53-2	221-117-5		2387542	18159		DTXSID20880881										C14H29NO	BDYUSDIJIDGWCY-UHFFFAOYSA-N	C(N(C)C)(=O)CCCCCCCCCCC	INGREDIENT SUBSTANCE	chemical	c0220ea2-b548-4d0b-97e3-a1ac1b74c680	04BJ5OT1PA
04BPC87I4H	VIOLA ODORATA FLOWERING TOP								5BH9J	22122	97441	VIOD	868828-1	41733	WCSCMP-2459312						INGREDIENT SUBSTANCE	structurallyDiverse	19d40293-c29e-428e-9c4d-02ec6e8b9eac	04BPC87I4H
04C48T8DGM	LINGCOD, COOKED								49X2B	167116	348445										INGREDIENT SUBSTANCE	structurallyDiverse	d6778b47-217a-439d-8f1d-efe4deafb8ad
04C8Z32631	REGLITAZAR, (R)-	1640292-73-4				71199623												C22H20N2O5	QBQLYIISSRXYKL-GOSISDBHSA-N	n1c(oc(c1CCOc2ccc(C[C@@H]3C(NOC3=O)=O)cc2)C)-c4ccccc4	INGREDIENT SUBSTANCE	chemical	2025053b-cb69-4410-95ec-5443b20bb6da
04CM0T683C	BANANA PEEL								6RQNL	42391	89151		797595-1		WCS-254888						INGREDIENT SUBSTANCE	structurallyDiverse	94647c92-3ca1-4189-83b1-3de4eb492200	04CM0T683C
04CQ74YVIS	2-(2-ETHYLHEXYLOXY)ETHANOL	1559-35-9	216-323-7		2288811	15260		DTXSID1041920										C10H22O2	OHJYHAOODFPJOD-UHFFFAOYSA-N	C(COCC(CCCC)CC)O	INGREDIENT SUBSTANCE	chemical	e0f487a4-928e-48f6-9a7a-2fcc924e49f5	04CQ74YVIS
04D0A23747	2,2'-BISPHENOL F	2467-02-9	219-578-2			75575		DTXSID4022446										C13H12O2	MQCPOLNSJCWPGT-UHFFFAOYSA-N	Oc1c(cccc1)Cc2c(O)cccc2	INGREDIENT SUBSTANCE	chemical	2a23b44a-3a1b-4fd8-b17f-89f704c67661
04D148Z3VR	APLAVIROC HYDROCHLORIDE	461023-63-2		C76492		6918686	300000042537	DTXSID1047316									RR-73	C33H43N3O6.ClH	QNNBMSGFNQRUEH-PQQSRXGVSA-N	Cl.C12(CCN(Cc3ccc(Oc4ccc(cc4)C(=O)O)cc3)CC1)C(N[C@@](C(N2CCCC)=O)([C@@H](C5CCCCC5)O)[H])=O	INGREDIENT SUBSTANCE	chemical	88aa31b4-21f7-40c3-9eaa-345671807d67
04DAD0KDZ0	C30-38 OLEFIN	64743-02-8			2392135			DTXSID9028257													INGREDIENT SUBSTANCE	mixture	194fb98b-024c-4798-a2b6-ffb3875ba2e3	04DAD0KDZ0
04E4BJ9I29	IFOSFAMIDE, (R)-	66849-34-1				9588020		DTXSID801317317										C7H15Cl2N2O2P	HOMGKSMUEGBAAB-CQSZACIVSA-N	[P@]1(N(CCCl)CCCO1)(=O)NCCCl	INGREDIENT SUBSTANCE	chemical	1d4e5086-e459-4aa0-8681-6a7048092350
04E91XC023	PAPRIKA OIL				1307689		100000181288			30492	4072	CAAN4	316944-2	8904	WCSCMP-2698415						INGREDIENT SUBSTANCE	structurallyDiverse	d1a2d859-94d7-46f8-abe3-d2ee684b3898	04E91XC023
04F30EG8C0	CLOROTEPINE, (R)-	41931-05-9				6603950												C19H21ClN2S	XRYLGRGAWQSVQW-QGZVFWFLSA-N	N1(CCN(CC1)C)[C@H]2c3cc(Cl)ccc3Sc4ccccc4C2	INGREDIENT SUBSTANCE	chemical	83cd3c14-025a-4df9-882a-e4dc5cb559d5
04F5536EGW	XYRIS CAROLINIANA WHOLE								5CPF9	39101	1620211	XYCA	321291-2	454736	WCS-272580						INGREDIENT SUBSTANCE	structurallyDiverse	b9c56dc8-45e0-4f92-bf57-1b2407613aad
04F55A7UZ3	PASIREOTIDE PAMOATE	396091-79-5			1597818	11982961	100000155674	DTXSID601026631										C58H66N10O9.C23H16O6	HSXBEUMRBMAVDP-QKXVGOHISA-N	[nH]1c2c(c(c1)C[C@H]3NC([C@@H](NC([C@@]4(C[C@H](CN4C([C@@H](NC(=O)[C@H](Cc5ccc(cc5)OCc6ccccc6)NC(=O)[C@@H](NC3=O)CCCCN)Cc7ccccc7)=O)OC(NCCN)=O)[H])=O)c8ccccc8)=O)cccc2.c12c(c(c(cc1cccc2)C(O)=O)O)Cc3c4c(cccc4)cc(C(O)=O)c3O	INGREDIENT SUBSTANCE	chemical	f0ff0068-975f-44c4-98a3-b014ceb0edc4
04F679X18B	3-PYRIDINECARBOXYLIC ACID, 4-(TRIFLUOROMETHYL)-	158063-66-2				2777549		DTXSID60380557										C7H4F3NO2	LMRJHNFECNKDKH-UHFFFAOYSA-N	c1cncc(c1C(F)(F)F)C(O)=O	INGREDIENT SUBSTANCE	chemical	37409b3a-ae96-45d7-b234-4611e7d9761c
04FC30EQDF	INFLUENZA A VIRUS A/SINGAPORE/6/86 (H1N1) WHOLE																				INGREDIENT SUBSTANCE	structurallyDiverse	8e02db99-eeae-4c1a-9fff-779284a5c250
04FRJ20XNF	CEPHRADINE SODIUM	57584-26-6				23708626		DTXSID10206213										C16H18N3O4S.Na	LSEIVBOQBUBVGP-CYJZLJNKSA-M	N12C(=O)[C@H]([C@]1(SCC(=C2C([O-])=O)C)[H])NC([C@@H](C3=CCC=CC3)N)=O.[Na+]	INGREDIENT SUBSTANCE	chemical	4f54d62d-74e1-457b-a76b-ef3663a4da0f
04FVR8TAVB	ARPOPHYLLUM SPICATUM WHOLE										142247		617112-1	4252	WCS-15926						INGREDIENT SUBSTANCE	structurallyDiverse	9f318734-3c55-4914-b826-d8952b05848a
04G0T06UGT	NICODICODINE	808-24-2	212-365-5	C84010		5464304	100000084190	DTXSID40230642								1963		C24H26N2O4	GTGRMWCOZHEYRL-MJFIPZRTSA-N	n1cccc(c1)C(O[C@@H]2[C@]3([C@]45[C@](CC2)([H])[C@H](N(CC4)C)Cc6ccc(c(c65)O3)OC)[H])=O	INGREDIENT SUBSTANCE	chemical	d8a6dcf1-26a8-46a2-a8a7-ca24ed4fcd1d
04G7050365	2-PENTANOL	6032-29-7	227-907-6			22386		DTXSID3052721										C5H12O	JYVLIDXNZAXMDK-UHFFFAOYSA-N	CCCC(O)C	INGREDIENT SUBSTANCE	chemical	68af22dd-ac47-42f6-929e-1434af0365b4
04G83JK8PV	DIMETHYL 9,10-DIHYDRO-9,10-BIIMINOANTHRACENE-11,12-DICARBOXYLATE	17002-07-2				348943		DTXSID50168785										C18H16N2O4	CYYIRSKTFBSVBB-WKILWMFISA-N	N1(C(OC)=O)[C@@H]2c3ccccc3[C@H](c4ccccc24)N1C(OC)=O	INGREDIENT SUBSTANCE	chemical	d3f83869-68db-4f46-9385-bbfda4cac8e9
04GD4OJ7FU	4-(OCTYLOXY)BENZOIC ACID	2493-84-7				17231		DTXSID1025807										C15H22O3	IALWCYFULVHLEC-UHFFFAOYSA-N	c1(ccc(C(O)=O)cc1)OCCCCCCCC	INGREDIENT SUBSTANCE	chemical	398e72c4-d9b4-4be3-bd3c-7c8831c61b9e
04H1I79B1W	NORTHERN WHITE SHRIMP, COOKED									551680	64468										INGREDIENT SUBSTANCE	structurallyDiverse	ff108398-0190-4387-8c0b-bc3d6ec3bffd
04H497DX4J	1,1-DIMETHOXYHEX-2-ENE, (2E)-	18318-83-7	242-204-4			6436486		DTXSID90885025										C8H16O2	OSVRJMZINDGZFB-VOTSOKGWSA-N	O(C(OC)/C=C/CCC)C	INGREDIENT SUBSTANCE	chemical	caa10aa6-3bf7-4ca4-88b6-21e78af4ca4a
04H4M2Y27K	GLYCINE TABACINA WHOLE								3GF7X	506324	44016	GLTA2	496881-1	17805	WCS-2827483						INGREDIENT SUBSTANCE	structurallyDiverse	53b3a4c1-54ff-4828-9bae-bf6439a23106
04H7A3FK37	1,1,1-TRIMETHOXYETHANE	1445-45-0	215-892-9			15050		DTXSID8027400										C5H12O3	HDPNBNXLBDFELL-UHFFFAOYSA-N	C(C)(OC)(OC)OC	INGREDIENT SUBSTANCE	chemical	d84327d4-809a-4283-a5e7-e0aa391656ce
04H7Q53U1L	MICROCITRUS AUSTRALIS WHOLE								7VTYK	506394	341934	MIAU5		24248							INGREDIENT SUBSTANCE	structurallyDiverse	4e0a77e0-fb36-4363-978f-b2da9b051ccf
04HCK0SD2O	MIDAZOGREL	80614-27-3		C66148		6436121	100000080606	DTXSID801024655								5704		C18H24N2O	YPIURPNVKACZQH-ACCUITESSA-N	n1(ccnc1)/C=C/C(OCc2ccccc2)CCCCC	INGREDIENT SUBSTANCE	chemical	73af4843-bb02-4ddc-8638-715b78869be6
04HE5JTH63	1.ALPHA.-METHYLTESTOSTERONE	604-26-2	210-063-8			101794		DTXSID00209152										C20H30O2	KROXBRXHRBCDNO-IFMMWYRXSA-N	[C@]12([C@H](CC(=O)C=C2CC[C@]3([C@@]4(CC[C@@H]([C@]4(CC[C@@]31[H])C)O)[H])[H])C)C	INGREDIENT SUBSTANCE	chemical	76e3cb7a-8513-40f3-89de-9351381277a7
04HEL849AF	6-METHYLSACCHARIN	4554-06-7				353794												C8H7NO3S	WFJDVZINKFIAPO-UHFFFAOYSA-N	S1(NC(=O)c2c1cc(cc2)C)(=O)=O	INGREDIENT SUBSTANCE	chemical	a5386700-2077-4eda-b2e0-7c0b5daab4e1
04HHY2247F	BAMETHAN, (S)-	949926-33-4				2057152												C12H19NO2	RDUHXGIIUDVSHR-GFCCVEGCSA-N	c1(ccc(cc1)O)[C@H](O)CNCCCC	INGREDIENT SUBSTANCE	chemical	63b09037-259b-471b-b781-36342f6da221
04IMS4R050	2-ISOBUTYL-4-METHYLTETRAHYDROPYRAN-4-OL, (2S,4S)-	724776-63-0				12104424												C10H20O2	YVSNOTITPICPTB-UWVGGRQHSA-N	C([C@@H]1OCC[C@@](O)(C)C1)C(C)C	INGREDIENT SUBSTANCE	chemical	f4bd0671-fe26-4a6f-9e24-197eade2174d
04INU9EJNW	GIANT RATTAIL WHOLE								BFMN	165427	83392										INGREDIENT SUBSTANCE	structurallyDiverse	97471085-29a8-4fa9-86e7-c0c0b163c6fe
04IRN64V6B	ANIROLAC, (R)-	271573-21-8				76957818												C16H15NO4	HEOZYYOUKGGSBJ-GFCCVEGCSA-N	n12c([C@H](C(=O)O)CC1)ccc2C(c3ccc(cc3)OC)=O	INGREDIENT SUBSTANCE	chemical	6e3039af-5bf3-412d-b586-eea66035bb6b
04ISX24T1B	ZARAGOZIC ACID C	146389-62-0				11814656		DTXSID901098471										C40H50O14	KQMNJFMTGHRJHM-ZFSXNWTMSA-N	C([C@@]12[C@](O)(C(=O)O)[C@@H](C(=O)O)O[C@@](CCC[C@@H](OC(=O)C)[C@H](C)Cc3ccccc3)(O1)[C@H](O)[C@H]2OC(=O)CC/C=C/[C@H](C)CCCc4ccccc4)(=O)O	INGREDIENT SUBSTANCE	chemical	a0151cdf-aeab-4570-bf61-3ec6092e3380
04J65IS38J	ABT-963	266320-83-6				9847260	100000175497	DTXSID60431750										C22H22F2N2O5S	XNTLXAUHLBBEKP-UHFFFAOYSA-N	CC(CCOc1c(-c2ccc(S(=O)(=O)C)cc2)cnn(-c3ccc(F)c(F)c3)c1=O)(O)C	INGREDIENT SUBSTANCE	chemical	a3b329bb-338a-453e-87f0-6b2d729bbdde
04JA59TNSJ	PHENYLEPHRINE HYDROCHLORIDE	61-76-7	200-517-3	C29363	8164	441279	100000090176	DTXSID3021142										C9H13NO2.ClH	OCYSGIYOVXAGKQ-FVGYRXGTSA-N	c1(cc(O)ccc1)[C@@H](O)CNC.Cl	INGREDIENT SUBSTANCE	chemical	e4a12aac-1e43-4735-9ec6-6d59b040585f	04JA59TNSJ
04JL3B71VP	SODIUM BIS(2-METHOXYETHOXY)ALUMINUM HYDRIDE	22722-98-1	245-178-2			89806		DTXSID90894051										C6H14AlO4.Na	XJIQVZMZXHEYOY-UHFFFAOYSA-N	O(CCOC)[Al-](OCCOC)([H])[H].[Na+]	INGREDIENT SUBSTANCE	chemical	4623ec86-f0b0-478a-8ca8-0e5687862274
04K15F123F	1,3-BUTYLENE GLYCOL DIBENZOATE	2867-65-4				285100												C18H18O4	HVWZDMVPWXVEBP-UHFFFAOYSA-N	C(OC(=O)c1ccccc1)CC(OC(=O)c2ccccc2)C	INGREDIENT SUBSTANCE	chemical	3d1d7e17-11cd-49ef-b1de-1e161866b119
04K38OX2UG	SETARIA ITALICA POLLEN								6YKG8	41248	4555	SEIT	1207294-2	33817	WCS-442451						INGREDIENT SUBSTANCE	structurallyDiverse	c38ca48e-cd89-442a-81f0-33b4eec4e3de
04KBO9R771	METHYL BEHENATE	929-77-1	213-207-8			13584		DTXSID6029206										C23H46O2	QSQLTHHMFHEFIY-UHFFFAOYSA-N	C(CCCCCCCCCCCCCCCC)CCCCC(OC)=O	INGREDIENT SUBSTANCE	chemical	ad43947f-3983-4df1-bc5f-2e0270c19ba6
04KCY3OGJO	BASS, UNSPECIFIED																				INGREDIENT SUBSTANCE	mixture	f05f4aec-9264-4c3e-bd3f-a179d8dc507b
04KJM1U33U	PLAGIOSCION CROAKER									169351	254543										INGREDIENT SUBSTANCE	structurallyDiverse	3e994a37-c184-4092-b75e-4405c2a4087c
04L1E4J3ZT	CP-640186	591778-68-6				449097		DTXSID201352349										C30H35N3O3	LDQKDRLEMKIYMC-XMMPIXPASA-N	C(=O)(N1CCOCC1)[C@H]2CN(CCC2)C3CCN(CC3)C(=O)c4c5ccccc5cc6ccccc46	INGREDIENT SUBSTANCE	chemical	d78e232d-4d0b-4234-b13e-7592d6c5e990
04L43UOA5T	DU-124183	132206-99-6				10426659												C21H20N4	VUYDJBYOJKYWBY-UHFFFAOYSA-N	n1c(c2c(c3ccccc13)[nH]c(n2)C4CCCC4)Nc5ccccc5	INGREDIENT SUBSTANCE	chemical	6aa4d20a-fc40-4b02-aaa5-390ac1b5b374
04L46S032W	CINNAMOYL CHLORIDE	17082-09-6	203-065-5			5354261		DTXSID401312860										C9H7ClO	WOGITNXCNOTRLK-VOTSOKGWSA-N	ClC(=O)/C=C/c1ccccc1	INGREDIENT SUBSTANCE	chemical	e882b026-6762-4d90-ab52-8bbfd0162fd3
04L9PM0EOB	MICRURUS CORALLINUS WHOLE								6RJKH	700585	54390										INGREDIENT SUBSTANCE	structurallyDiverse	f2fe5ccd-f67f-40cc-a3e5-8a816afad4b8
04LG18GGDN	3-MERCAPTO-2-METHYLPENTANAL	227456-28-2				527435		DTXSID80945425										C6H12OS	FSAGSGCELJTQFN-UHFFFAOYSA-N	CCC(S)C(C)C=O	INGREDIENT SUBSTANCE	chemical	acd4422c-5983-4fa1-b66c-47ba0e103a49
04LJR0LA5Z	PEG-40 STIGMASTERYL ETHER	537689-93-3																			INGREDIENT SUBSTANCE	polymer	8fd31d51-007d-4e03-9b17-7568f2e24852
04M085503B	ANSOXETINE, (S)-					76968661												C26H25NO3	JDQWJVUVMKPZLU-DEOSSOPVSA-N	O=c1c2c(oc(c1)-c3ccccc3)ccc(c2)O[C@@H](CCN(C)C)c4ccccc4	INGREDIENT SUBSTANCE	chemical	e4c8e546-4ed3-4d72-8eaa-13192432e3ac
04M699VZW4	SOLANUM MAMMOSUM FRUITING TOP								4Y386	30470	115667	SOMA2	285235-2	101356	WCSCMP-3032167						INGREDIENT SUBSTANCE	structurallyDiverse	5b9287a5-0906-45b4-bec3-4f61c7360ced
04M8624OXV	LANTHANUM CHLORIDE	10099-58-8	233-237-5		1596140	64735		DTXSID2051502										3Cl.La	ICAKDTKJOYSXGC-UHFFFAOYSA-K	[La+3].[Cl-].[Cl-].[Cl-]	INGREDIENT SUBSTANCE	chemical	42ee85bf-a079-4739-a6c1-a04bf498c076	04M8624OXV
04MB35W6ZA	POTASSIUM BROMATE	7758-01-2	231-829-8		34298	23673461	300000053617	DTXSID6020195										BrO3.K	OCATYIAKPYKMPG-UHFFFAOYSA-M	O=Br([O-])=O.[K+]	INGREDIENT SUBSTANCE	chemical	7b46cd34-762d-4805-8025-315a82a1a635
04MCC4126R	STREPTOMYCES MOBARAENSIS TRANSGLUTAMINASE																				INGREDIENT SUBSTANCE	protein	4b6bc1b0-d029-4591-af75-4b895f9c2474
04MW5TZ18S	LY-2979165 AMMONIUM MONOHYDRATE	1311385-32-6				66577008		DTXSID00735345										C13H17N5O5S.H2O.H3N	FICWTZOQUXUYOK-AHKKVLALSA-N	N(C([C@H](C)N)=O)[C@]1(C(O)=O)[C@]2([C@]([C@@H]2C(O)=O)([C@@H](C1)Sc3[nH]cnn3)[H])[H].O.N	INGREDIENT SUBSTANCE	chemical	0dfabdb4-11af-4355-8fe7-b3b0e9910585
04MY1WF5W1	FUNTUMIA AFRICANA WHOLE								6JT8T	506006	429262	FUAF	79098-1	102206	WCS-84894						INGREDIENT SUBSTANCE	structurallyDiverse	7a20e242-5be9-4008-88bd-33d48a7e62e0
04N5737KTQ	BUNDIBUGYO EBOLAVIRUS										565995										INGREDIENT SUBSTANCE	structurallyDiverse	fabc938f-2a14-45c9-88da-62bd3b1f70ba
04N5N80JIS	ROGLETIMIDE, (S)-	121742-47-0				13472064												C12H14N2O2	QXKJWHWUDVQATH-LBPRGKRZSA-N	C1(NC(=O)CC[C@]1(c2ccncc2)CC)=O	INGREDIENT SUBSTANCE	chemical	eac5d934-d519-4d18-9018-0f9cd9161e72
04N84W7M6Y	TRIOLEYL PHOSPHATE	3305-68-8	221-983-4			6436723		DTXSID001019329										C54H105O4P	SVETUDAIEHYIKZ-IUPFWZBJSA-N	P(=O)(OCCCCCCCC/C=C\CCCCCCCC)(OCCCCCCCC/C=C\CCCCCCCC)OCCCCCCCC/C=C\CCCCCCCC	INGREDIENT SUBSTANCE	chemical	3d3a6a5e-88f1-4175-8ba3-98a4379b08fb
04N8KX12N6	4,5-DIAMINO-1-(2-HYDROXYETHYL)PYRAZOLE SULFATE	155601-30-2				11673148		DTXSID20165928										C5H10N4O.H2O4S	IBCDZZHMNXXYAP-UHFFFAOYSA-N	S(O)(=O)(=O)O.n1(c(c(cn1)N)N)CCO	INGREDIENT SUBSTANCE	chemical	e7dba444-9b48-4ee2-abd2-24e691e0e191
04NMV4TZ6A	GREENSTRIPED ROCKFISH, COOKED								79ZS4	166717	72070										INGREDIENT SUBSTANCE	structurallyDiverse	394705bf-9127-4f39-a811-df85de4eb830
04NQ160FRU	STRONTIUM RANELATE	135459-87-9		C93265		6918182	100000090069	DTXSID40872400										C12H6N2O8S.2Sr	XXUZFRDUEGQHOV-UHFFFAOYSA-J	N(CC(=O)[O-])(c1c(C#N)c(CC([O-])=O)c(C([O-])=O)s1)CC(=O)[O-].[Sr+2].[Sr+2]	INGREDIENT SUBSTANCE	chemical	3f2a3732-9105-45cb-b4de-145c3ba2e445
04O7CN9Q85	2-METHOXY-3-METHYLPYRAZINE	2847-30-5	220-651-6			17898		DTXSID80863034										C6H8N2O	VKJIAEQRKBQLLA-UHFFFAOYSA-N	O(c1nccnc1C)C	INGREDIENT SUBSTANCE	chemical	30d19268-6cb9-440e-8bee-92cd1f49fecf
04O7H69C4B	SERMETACIN	57645-05-3	260-873-0	C76812		65469	100000084118	DTXSID10206334								4095		C22H21ClN2O6	AUDFHJLSHQWFQQ-SFHVURJKSA-N	c1(cc2c(c(n(c2cc1)C(c3ccc(cc3)Cl)=O)C)CC(N[C@@H](CO)C(=O)O)=O)OC	INGREDIENT SUBSTANCE	chemical	e99c7394-9a45-4a3d-887a-33747b48dac6
04OD6E6623	3,4-METHYLENEDIOXYCINNAMIC ACID, (Z)-	75684-35-4				1551043												C10H8O4	QFQYZMGOKIROEC-RQOWECAXSA-N	c12c(ccc(c1)/C=C\C(O)=O)OCO2	INGREDIENT SUBSTANCE	chemical	b442fdfb-dc71-4a2c-8fcf-f3dc1c28dea4
04P17590AP	DIISOSTEARYL DIMER DILINOLEATE	103213-19-0			1648136	71587394		DTXSID00908254										C72H136O4	VRACDWUCKIDHCO-UHFFFAOYSA-N	C1(CCCCCC)C=CC(CCCCCCCC(OCCCCCCCCCCCCCCCC(C)C)=O)C(C=CCCCCCCCC(=O)OCCCCCCCCCCCCCCCC(C)C)C1CCCCCC	INGREDIENT SUBSTANCE	chemical	eec3c5e9-5142-4209-8037-47e0d7853d7c	04P17590AP
04P5GEF7LZ	COMPTONIA PEREGRINA LEAF								XJH2	501619	29742	COPE80	64014-2	400154	WCSCMP-2733828						INGREDIENT SUBSTANCE	structurallyDiverse	58db1586-e918-4648-9d62-4aa33590fea8
04P6S6644B	P-MENTHAN-7-OL, TRANS-	13674-19-6				83763		DTXSID20880700										C10H20O	KHWTYGFHPHRQMP-MGCOHNPYSA-N	C1[C@@H](CC[C@H](C1)C(C)C)CO	INGREDIENT SUBSTANCE	chemical	9bce7e74-d2e1-4608-a4c2-7e60735c5d9d
04PB1RBS65	3,3'-DIISOPROPYLBIPHENYL	69375-12-8				123562		DTXSID50989159										C18H22	PYXYYRWLLNHRLM-UHFFFAOYSA-N	c1(-c2cc(ccc2)C(C)C)cccc(c1)C(C)C	INGREDIENT SUBSTANCE	chemical	a5811b6f-8a38-43b3-bbd1-aa20a8d6daaf
04PD6CT78W	MYRISTICIN	607-91-0	210-146-9			4276		DTXSID1025693										C11H12O3	BNWJOHGLIBDBOB-UHFFFAOYSA-N	c12c(OCO1)cc(cc2OC)CC=C	INGREDIENT SUBSTANCE	chemical	742de5be-5d78-436c-b9fc-8dad2fa59fe6
04PI6P2Z18	ALUMINUM SULFIDE	1302-81-4	215-109-0			159369		DTXSID80893235										2Al.3S	COOGPNLGKIHLSK-UHFFFAOYSA-N	[S-2].[Al+3].[Al+3].[S-2].[S-2]	INGREDIENT SUBSTANCE	chemical	d0e8c065-b536-4b01-954c-aa2004bd4b07
04PL7F455E	2,3,7,8-TETRABROMODIBENZO-P-DIOXIN	50585-41-6				39729		DTXSID6073524										C12H4Br4O2	JZLQUWSWOJPCAK-UHFFFAOYSA-N	c12c(Oc3cc(Br)c(cc3O1)Br)cc(Br)c(c2)Br	INGREDIENT SUBSTANCE	chemical	c1a721d2-6b3b-4d7f-bb25-fe89bdad577b
04Q9AIZ7NO	PEMETREXED	137281-23-3		C61614	68446	135410875	100000085475	DTXSID2048329								7675		C20H21N5O6	WBXPDJSOTKVWSJ-ZDUSSCGKSA-N	c12nc(N)[nH]c(c1c(CCc3ccc(C(N[C@H](C(O)=O)CCC(O)=O)=O)cc3)c[nH]2)=O	INGREDIENT SUBSTANCE	chemical	088acdd0-363d-4688-8342-3f1a7f6c9c50	04Q9AIZ7NO
04QI0R19U7	HARMINIC ACID	58795-15-6				5380963		DTXSID90207521										C10H8N2O4	KPYWCLUGLOZYCO-UHFFFAOYSA-N	c1(c([nH]c2c1ccnc2C)C(=O)O)C(=O)O	INGREDIENT SUBSTANCE	chemical	089e1213-5d9b-4e06-8dd3-8e1e7f1e0889
04QQ8SWA4U	EMEPRONIUM	27892-33-7			3816	34055	100000087742	DTXSID701021634										C20H28N	JEJBJBKVPOWOQK-UHFFFAOYSA-N	c1(ccccc1)C(CC([N+](CC)(C)C)C)c2ccccc2	INGREDIENT SUBSTANCE	chemical	679a1d48-1261-438c-a86a-8fcb7421a9fb
04R1W385DL	MIMOSA PIGRA WHOLE									26789	367322	MIPI	313003-2	24400	WCS-2373741						INGREDIENT SUBSTANCE	structurallyDiverse	599b3ec5-3082-419a-aa47-bd3bfe0d163d
04R2LWS0MS	4-HYDROXYBENZOPHENONE	1137-42-4	214-507-1			14347		DTXSID5036684										C13H10O2	NPFYZDNDJHZQKY-UHFFFAOYSA-N	C(c1ccc(cc1)O)(=O)c2ccccc2	INGREDIENT SUBSTANCE	chemical	2b4cab9a-4914-46a4-ae54-f725f906c8ac
04R53ZF48T	CONIINE, (+/-)-	3238-60-6	221-801-3			9985		DTXSID3046821										C8H17N	NDNUANOUGZGEPO-UHFFFAOYSA-N	N1C(CCC)CCCC1	INGREDIENT SUBSTANCE	chemical	e668c6bd-79e6-4875-b6c3-0b110a9707e6
04R9AW5KWV	2-METHYLPENTADECANE	1560-93-6				15267		DTXSID70166026										C16H34	BANXPJUEBPWEOT-UHFFFAOYSA-N	C(CCCCCCCC)CCCCC(C)C	INGREDIENT SUBSTANCE	chemical	15475e63-71d7-4509-b126-258f04f4d3ff
04RDD39ET4	BUTYL 2-METHYL-4,4,4-TRICHLOROBUT-2-ENOATE	97993-74-3				11299930		DTXSID10888775										C9H13Cl3O2	YKQFRTQUUWZPEP-VOTSOKGWSA-N	C(OCCCC)(=O)/C(/C)=C/C(Cl)(Cl)Cl	INGREDIENT SUBSTANCE	chemical	fbbad397-4c95-4259-859a-064fdb38bdc1
04RSK7X93N	BUTIROSIN SULFATE ANHYDROUS	51022-98-1						DTXSID4045476													INGREDIENT SUBSTANCE	mixture	d99c4487-4ea3-49c4-a1f6-4d63549f3f8b
04RV4N7EMO	PIZUGLANSTAT	1244967-98-3		C175192		46911296	300000005904									10926		C27H36N6O4	ZNFJGCDCPYTEKF-UHFFFAOYSA-N	C1COCCN1C(=O)C2CCN(CC2)c3ccc(cc3)NC(=O)N4CCN(CC4)C(=O)c5cccn5C	INGREDIENT SUBSTANCE	chemical	f6a1542a-8ce7-4148-a653-fff90e71b4df
04S0E2XJQI	MILBEMYCIN D	77855-81-3				6440579		DTXSID801032981										C33H48O7	BWCRYQGQPDBOAU-WZBVPYLGSA-N	C\1O[C@]2([C@]3(/C1=C/C=C/[C@H](C)C/C(=C/C[C@]4(O[C@@]5(C[C@](C4)(OC(=O)[C@@]3(C=C([C@H]2O)C)[H])[H])O[C@H](C(C)C)[C@@H](C)CC5)[H])/C)O)[H]	INGREDIENT SUBSTANCE	chemical	5aa294c6-2106-48e7-b996-d53523a76518
04S3SB2FEX	OCTYL PELARGONATE	5303-26-4	226-151-4			79187		DTXSID40201074										C17H34O2	XMCQOINBECWLBL-UHFFFAOYSA-N	C(=O)(OCCCCCCCC)CCCCCCCC	INGREDIENT SUBSTANCE	chemical	80fe1eac-6929-45d7-bbc5-c59e8465053c
04S4K38612	METHACRYLONITRILE	126-98-7	204-817-5			31368	300000053478	DTXSID1024176										C4H5N	GYCMBHHDWRMZGG-UHFFFAOYSA-N	CC(C#N)=C	INGREDIENT SUBSTANCE	chemical	87854020-660b-4d2b-9e9d-5c92d8443725
04SCW110Y4	FURALTADONE HYDROCHLORIDE, (R)-	2818-22-6				76969148												C13H16N4O6.ClH	PPSVFZXMDMUIGB-QCKCDBGISA-N	Cl.c1([N+]([O-])=O)oc(/C=N/N2C(O[C@@H](C2)CN3CCOCC3)=O)cc1	INGREDIENT SUBSTANCE	chemical	b8e03190-5b12-4a76-bb74-fc99fdf91c2f
04SRR95RP8	RIBOFLAVIN SODIUM	7681-29-0			2109051	76964699	100000176159	DTXSID00998130										C17H19N4O6.Na	YXJHJCDOUFKMBG-BMZHGHOISA-M	c12-c(nc3c(n1C[C@@H]([C@@H]([C@H](O)CO)O)O)cc(c(C)c3)C)c(=O)[n-]c(n2)=O.[Na+]	INGREDIENT SUBSTANCE	chemical	fd65dace-1782-45f1-984d-7bcf3a6ad81b	04SRR95RP8
04SU82953H	11.BETA.,16.ALPHA.,17,21-TETRAHYDROXY-5,9-(EPOXYBENZYLYLIDENEAMINO)-5.ALPHA.-PREGNANE-3,20-DIONE-16,17-ACETONIDE	52091-93-7				91864446												C33H41NO8	ZHMQFTXBMPGYLB-OAVHCRLQSA-N	[C@@]123N=C(O[C@]4([C@@]1(CCC(=O)C4)C)CC[C@]3([C@@]5(C[C@H]6OC(O[C@]6([C@]5(C[C@@H]2O)C)C(COC(=O)C)=O)(C)C)[H])[H])c7ccccc7	INGREDIENT SUBSTANCE	chemical	82d8c9ca-78bc-46b8-800c-7f65542b0423
04SZC4MEFQ	URIDINE DIPHOSPHATE GLUCURONIC ACID	2616-64-0				17473		DTXSID00903961										C15H22N2O18P2	HDYANYHVCAPMJV-LXQIFKJMSA-N	[C@@H]1([C@@H]([C@@H]([C@@H](COP(=O)(O)OP(=O)(O)O[C@@H]2[C@@H]([C@H]([C@@H]([C@@H](C(=O)O)O2)O)O)O)O1)O)O)n3ccc(=O)[nH]c3=O	INGREDIENT SUBSTANCE	chemical	af9fbbcb-ad86-485c-b7a2-79532c904e53
04T3Y23Q0T	MONOPOTASSIUM SUCCINATE	34717-22-1				21871751		DTXSID80188274										C4H5O4.K	PWARIDJUMWYDTK-UHFFFAOYSA-M	[K+].O=C(O)CCC(=O)[O-]	INGREDIENT SUBSTANCE	chemical	dd996edd-27d8-4746-a791-a4c7237fb708
04TH7326C8	BERBERIS INSIGNIS WHOLE								LJTT		258175		106776-1	6881	WCSCMP-2673947						INGREDIENT SUBSTANCE	structurallyDiverse	3de489d3-4d6b-431f-98a9-b7d14236e2d5
04U0UC7JIC	GREENBLOTCHED ROCKFISH								4W7PN	166771	72097										INGREDIENT SUBSTANCE	structurallyDiverse	0564e00d-4a99-4649-93b9-e5c44d3eab45
04U1YKF433	6.ALPHA.-FLUORO-16,.ALPHA.-METHYL-1,4,9(11)-PREGNATRIENE-17.ALPHA.,21-DIOL-3,20-DIONE 21-ACETATE	19788-77-3	243-315-0			12150120		DTXSID50173495										C24H29FO5	OTBHQPRZABRZMT-MQANLOPGSA-N	C=12[C@@]3(C(=CC(C=C3)=O)[C@H](C[C@]2([C@@]4(C[C@H]([C@@]([C@@]4(C)CC1)(C(COC(=O)C)=O)O)C)[H])[H])F)C	INGREDIENT SUBSTANCE	chemical	50fb5990-0d12-4dac-a50f-053c111d8822
04U250A48R	RETRONECANOL	567-39-5				11815460												C8H15NO	PGMBNUMLNAJSJR-XLPZGREQSA-N	C[C@H]1CCN2CC[C@@H](O)[C@]21[H]	INGREDIENT SUBSTANCE	chemical	54c89ca0-3f78-4196-9f8c-ceda138efc31
04UF333IRV	CORTEZ SWIMMING CRAB, COOKED								PQY3	98702	257890										INGREDIENT SUBSTANCE	structurallyDiverse	b789db4e-01a5-4bd0-b357-fc1e560a5d75
04UX44TQ4Q	SENECIO GLABERRIMUS WHOLE								4WKXM		422350		245288-1	406962	WCSCMP-3080765						INGREDIENT SUBSTANCE	structurallyDiverse	ac95ac99-e3a7-46de-bc39-84ca6e2f207c
04UZQ7O9SJ	MOSAPRAMINE	89419-40-9		C66203		4257	100000080372	DTXSID0048846								6704		C28H35ClN4O	PXUIZULXJVRBPC-UHFFFAOYSA-N	c1cc2c(N(CCCN3CCC4(C(NC5CCCCN54)=O)CC3)c6c(CC2)ccc(Cl)c6)cc1	INGREDIENT SUBSTANCE	chemical	69041198-40a9-440c-831d-ffe105c9df18
04V1QPJ5TW	HEXAPEPTIDE-12 (VAL-GLY-VAL-ALA-PRO-GLY)	92899-39-3				124934		DTXSID50918909													INGREDIENT SUBSTANCE	protein	d478e46b-ce19-4114-bb27-bb3a7e649deb	04V1QPJ5TW
04V23752BT	CITHAREXYLUM BERLANDIERI WHOLE								8W8TT	32148	925339	CIBE	861706-1	10656	WCS-41139						INGREDIENT SUBSTANCE	structurallyDiverse	fe0f336b-0e8d-4523-872a-fd4d8155c75b
04VRX3MDZO	MAGNOLIA VIRGINIANA FLOWER								3XHLF	18070	3412	MAVI2	30016308-2	23150	WCS-117883						INGREDIENT SUBSTANCE	structurallyDiverse	9eaad654-54a7-4f43-9d5e-b8c1d7aa195d
04VUU8H7L4	P-PHOS, (R)-	221012-82-4				11158950												C38H34N2O4P2	JZOSBBLJKXSBBN-UHFFFAOYSA-N	P(c1ccccc1)(c2ccccc2)c3cc(OC)nc(OC)c3-c4c(OC)nc(OC)cc4P(c5ccccc5)c6ccccc6	INGREDIENT SUBSTANCE	chemical	3529680e-37c9-4c11-acd5-1250988f6187
04VWK7BA8F	FRINGED FILEFISH WHOLE								43ZBN	173179	303715										INGREDIENT SUBSTANCE	structurallyDiverse	3a6adbf3-783a-48f4-a507-b04081d13a1d
04W308T55E	QUERCUS IMBRICARIA WHOLE								4R57Q	19359	39469	QUIM	296296-1	105053	WCS-173302						INGREDIENT SUBSTANCE	structurallyDiverse	cdf1f2ea-a1fc-4796-94c0-eab2010daebd
04W636S1V3	MALUS DOMESTICA WHOLE								7NHJZ	516655	3750	MAPU	726282-1	23261	WCSCMP-2950597						INGREDIENT SUBSTANCE	structurallyDiverse	395d50ed-0fb0-4ae2-9f75-6a84326b93a0	04W636S1V3
04W7G063XT	VIBURNUM EDULE WHOLE								5BC7C	35261	237934	VIED	1147396-2	41348	WCS-2455790						INGREDIENT SUBSTANCE	structurallyDiverse	8a97e1a1-472c-4a7d-8129-2f6a52a4b9d8
04W97Z676Y	BASSIA SCOPARIA FRUIT				1609188				KVF8	565741	83154	BASC5	164422-1	404228	WCSCMP-2670858						INGREDIENT SUBSTANCE	structurallyDiverse	9906a9e0-a85f-404a-9352-e56dcd7b36da	04W97Z676Y
04WOYJF7QH	W-18	93101-02-1				13373555		DTXSID90726944										C19H20ClN3O4S	BKRSVROQVRTSND-XUTLUUPISA-N	C1CCN(/C(/C1)=N/S(c2ccc(cc2)Cl)(=O)=O)CCc3ccc(cc3)[N+]([O-])=O	INGREDIENT SUBSTANCE	chemical	f379e4c5-bfad-47b3-afc0-bd61f190cf7a
04WQU6T9QI	LEVORPHANOL TARTRATE	5985-38-6		C47586	153973	5462348		DTXSID30975252										C17H23NO.C4H6O6.2H2O	UMZNDVASJKIQCB-QLFXFZCRSA-N	[C@]123c4c(C[C@@H](N(CC1)C)[C@@]3(CCCC2)[H])ccc(O)c4.[C@@H]([C@H](C(=O)O)O)(C(=O)O)O.O.O	INGREDIENT SUBSTANCE	chemical	2a3d1af3-a13c-49a5-a4e8-49c10a6ff15f	04WQU6T9QI
04X6A188YW	CYPOTHRIN	60148-52-9	262-081-0	C80600		65491	300000051329	DTXSID80886384										C28H23NO3	CWUDZUQQZDXUHF-UHFFFAOYSA-N	c12ccccc2C3(C=C1)C(C)(C)C3C(OC(c4cc(ccc4)Oc5ccccc5)C#N)=O	INGREDIENT SUBSTANCE	chemical	371d48ae-8d53-4d7b-9ba4-435288e84973
04X926XD7Z	LIMONIA ACIDISSIMA WOOD								72CQ7	506392	159053	LIAC5	774113-1	22253	WCSCMP-2493345						INGREDIENT SUBSTANCE	structurallyDiverse	85ce621d-669b-4d35-ba9f-72404ded945c	04X926XD7Z
04XB9TB8OL	TIMAPIPRANT	851723-84-7		C152633		11462174	300000008740	DTXSID00234343								10483		C21H17FN2O2	FATGTHLOZSXOBC-UHFFFAOYSA-N	c1c(cc2c(c1)n(c(c2Cc3nc4c(cc3)cccc4)C)CC(O)=O)F	INGREDIENT SUBSTANCE	chemical	cd47f8ea-d635-4279-92e7-ab08aa6fe816
04XMA0R4NF	4-METHYLAMPHETAMINE HEMISULFATE	50650-74-3				3039467												2C10H15N.H2O4S	GDLMCBCNPGSXIY-UHFFFAOYSA-N	c1(ccc(cc1)C)CC(N)C.S(=O)(=O)(O)O.c1(ccc(cc1)C)CC(N)C	INGREDIENT SUBSTANCE	chemical	5279ae64-3b7a-4124-906d-1da62e2bbe2f
04XP114422	PYROXASULFONE	447399-55-5				11556910		DTXSID4058104										C12H14F5N3O4S	CASLETQIYIQFTQ-UHFFFAOYSA-N	c1(CS(C2=NOC(C)(C)C2)(=O)=O)c(C(F)(F)F)nn(c1OC(F)F)C	INGREDIENT SUBSTANCE	chemical	f2292b31-63a5-4375-b17a-6ad4d17dddd7
04XPM0DO0D	USTILAGO BULLATA								7F4L5		117172										INGREDIENT SUBSTANCE	structurallyDiverse	277056cb-d230-4b3e-a7a8-6f0ffe65b01a
04XPW8C0FL	APROTININ	9087-70-1	232-994-9	C47402	1056		100000091933									2481					INGREDIENT SUBSTANCE	protein	a0075182-357d-4189-ae60-472b911ccf5f	04XPW8C0FL
04Y4D91RG0	PREGNENOLONE SULFATE	1247-64-9				105074		DTXSID60924910										C21H32O5S	DIJBBUIOWGGQOP-QGVNFLHTSA-N	[C@]12(CC[C@]3([H])[C@@]4(C)CC[C@@H](CC4=CC[C@]3([C@@]2(CC[C@@H]1C(C)=O)[H])[H])OS(=O)(O)=O)C	INGREDIENT SUBSTANCE	chemical	2be103a5-87c1-4d12-bd98-e539a184877a
04Y7590D77	ISOLEUCINE	73-32-5	200-798-2	C29598	6033	6306	100000091969	DTXSID1047441								6164		C6H13NO2	AGPKZVBTJJNPAG-WHFBIAKZSA-N	C([C@@H](N)[C@H](CC)C)(=O)O	INGREDIENT SUBSTANCE	chemical	33da7ab1-0d32-4022-9a70-fc3a78355222	04Y7590D77
04YXP4E9R6	SILENE CONOIDEA WHOLE								4XBXD	20061	490730	SICO4	157134-1	316828	WCSCMP-2485543						INGREDIENT SUBSTANCE	structurallyDiverse	c90e02db-6422-4aa5-ab21-28d70d24480e
04Z09IBM8Z	2-(BUTYLAMINO)-9H-PURIN-6-OL	114300-69-5				135440025		DTXSID60150696										C9H13N5O	OZPCMYKOSKILNC-UHFFFAOYSA-N	n1c2c(nc[nH]2)c(nc1NCCCC)O	INGREDIENT SUBSTANCE	chemical	55da3b7e-87c1-4c52-adb3-7425f3324a80
04Z20NMK31	ACEDOBEN	556-08-1	209-114-7	C74109		19266	100000087909	DTXSID5024392								4688		C9H9NO3	QCXJEYYXVJIFCE-UHFFFAOYSA-N	c1c(NC(C)=O)ccc(C(O)=O)c1	INGREDIENT SUBSTANCE	chemical	847f9cf9-7eab-490b-b6af-dde73ceda287
04ZKF7V5JS	METHYL 2-(DECYLIDENEAMINO)BENZOATE	67874-67-3	267-495-5			105896		DTXSID9070743										C18H27NO2	IKRROOGGEXPVSO-XDJHFCHBSA-N	CCCCCCCCC/C=N/c1ccccc1C(=O)OC	INGREDIENT SUBSTANCE	chemical	3f47f127-0e6c-46d4-a547-ed847c1c433e
04ZQ2HSG1L	TRIACONTYL TETRACOSANOATE	36283-90-6				5319355		DTXSID40415750										C54H108O2	JFWJJUJNMBUSTI-UHFFFAOYSA-N	O(CCCCCCCCCCCCCCCCCCCCCCCCCCCCCC)C(=O)CCCCCCCCCCCCCCCCCCCCCCC	INGREDIENT SUBSTANCE	chemical	594eeae3-07e4-492e-b01f-e6a9dc198f72
04ZR38536J	OXALIPLATIN	61825-94-3		C1181	32592	9887054	100000085171	DTXSID0036760								6012	KK-45	C6H14N2.C2O4.Pt	ZROHGHOFXNOHSO-BNTLRKBRSA-L	C1[C@H]([C@H](N)CCC1)N.[O-]C(=O)C(=O)[O-].[Pt+2]	INGREDIENT SUBSTANCE	chemical	be894835-9697-4cde-9b05-6bd80242333c	04ZR38536J
04ZTA613HX	AMMONIUM HIPPURATE	532-93-4	208-547-9			71092		DTXSID90201261										C9H8NO3.H4N	RXBWNIYFOFYPJR-UHFFFAOYSA-N	[NH4+].C(NCC(=O)[O-])(=O)c1ccccc1	INGREDIENT SUBSTANCE	chemical	30d1fac2-5891-457a-8ff3-9f263b4ad651
04ZX16701F	FURFURYL THIOACETATE	13678-68-7	237-173-9			61660		DTXSID5047661										C7H8O2S	LQOUTUIIYXYBQW-UHFFFAOYSA-N	c1(CSC(C)=O)ccco1	INGREDIENT SUBSTANCE	chemical	5befca21-edff-480e-88ca-fd86569d4d56
050075M0Y1	FICUS THONNINGII LEAF								6HZL5	565194	309310	FITH2	853830-1	429040	WCSCMP-2812561						INGREDIENT SUBSTANCE	structurallyDiverse	f47d7ba5-8254-4d29-bd35-b7ead69ae10b
0501289AWV	RHAMNIDIUM ELAEOCARPUM WHOLE								6WTWF		106706		718138-1	438781	WCSCMP-2525656						INGREDIENT SUBSTANCE	structurallyDiverse	99cc1423-9b2c-4195-a85d-5f9e08b5b2a5
050271194T	OXANAMIDE	126-93-2		C175181		31365	100000083009	DTXSID50925350								812		C8H15NO2	WBLPIVIXQOFTPQ-UHFFFAOYSA-N	C1(OC1CCC)(C(=O)N)CC	INGREDIENT SUBSTANCE	chemical	76fb1cb4-514c-452e-9017-da9ff8f3ee19
0502PUN0GT	MILBEMYCIN OXIME	129496-10-2		C83965	68730		100000166519														INGREDIENT SUBSTANCE	mixture	dd2bde1c-8e20-4464-a940-42685cb4dc07	0502PUN0GT
05030JNN34	PACIFIC DEEP SEA CRAB WHOLE								T999	620998	557237										INGREDIENT SUBSTANCE	structurallyDiverse	204be1c4-a890-45f9-9b94-c42dac9052af
050312N569	3-ISOPROPYL-2-PENTEN-4-OLIDE	128807-39-6				86168058												C8H12O2	AMEUVOGSUYEAPL-UHFFFAOYSA-N	O1C(C(=CC1=O)C(C)C)C	INGREDIENT SUBSTANCE	chemical	52eab130-fa27-4157-8f6d-df3d60d5a180
0503177591	SUCCINALDEHYDE	638-37-9	211-333-8			12524		DTXSID3021514										C4H6O2	PCSMJKASWLYICJ-UHFFFAOYSA-N	C(CC=O)C=O	INGREDIENT SUBSTANCE	chemical	038d7ac4-9ac6-4189-921f-9a4e68e938e8
0503362Z9R	O-ETHYLPHENOL CARBONATE					53740336												C9H10O3	CUCPVKIXGYFGNG-UHFFFAOYSA-N	O(C(O)=O)c1c(cccc1)CC	INGREDIENT SUBSTANCE	chemical	e894725b-f1b9-36d6-da79-4a4ce8b97120
0503X320Q0	PEG-16 .BETA.-SITOSTERYL ETHER																				INGREDIENT SUBSTANCE	polymer	f0385376-8cea-4f89-92a1-b9e16d874a96
05045ELK52	ALKYLDIAMINOETHYLGLYCINE HYDROCHLORIDE						100000151724														INGREDIENT SUBSTANCE	mixture	64f49f15-a2fd-41fc-bc63-f50eecd85292
050MSB7405	HELIOPSIS LONGIPES ROOT								3KC2R		185653		119693-2								INGREDIENT SUBSTANCE	structurallyDiverse	652c4414-8605-4b45-ac5f-c25693df15b5
050NF3242I	DIANELLA ENSIFOLIA WHOLE								359RM	810218	13485		533828-1	13801	WCS-304105						INGREDIENT SUBSTANCE	structurallyDiverse	366f79af-1f84-41a3-8b75-51b20b18e621
050QZ2EDK7	SUS SCROFA PINEAL GLAND				1311078					180722	9823										INGREDIENT SUBSTANCE	structurallyDiverse	4e5c2857-c665-42af-829e-34a751f7b5a6	050QZ2EDK7
050TZ5JKOT	N-METHYLPENTADECAFLUOROOCTANAMIDE	89685-56-3				12138989		DTXSID50478336										C9H4F15NO	CERVYTOBGGCMJN-UHFFFAOYSA-N	C(NC)(=O)C(F)(F)C(F)(F)C(F)(F)C(F)(F)C(F)(F)C(F)(F)C(F)(F)F	INGREDIENT SUBSTANCE	chemical	87776e48-55c6-464e-b891-8ea5fd82fd8e
050YDH9X9C	ACARVIOSINE-GLUCOSE	68128-53-0				91810531												C19H33NO13	UMFZJPRJFORIIJ-BGDITRTQSA-N	N([C@]1(C=C([C@H]([C@@H]([C@H]1O)O)O)CO)[H])[C@H]2[C@@H]([C@H]([C@](O[C@@H]2C)(O[C@@H]([C@@H]([C@H](C=O)O)O)[C@H](O)CO)[H])O)O	INGREDIENT SUBSTANCE	chemical	a8fbe50f-fba8-46be-9669-dd2f0b331d19
05127JZ9KQ	CI-1018	245329-99-1				11326928												C24H20N4O2	KYFWUBJMTHVBIF-UHFFFAOYSA-N	N12C(C(N=C(c3c1c(cc(C)c3)CC2)c4ccccc4)NC(=O)c5ccncc5)=O	INGREDIENT SUBSTANCE	chemical	577f517b-a178-4777-9974-495ec813c201
0512Y5266P	DODECYLAMMONIUM METHANEARSONATE	53404-47-0				62043		DTXSID7058410										C12H27N.CH5AsO3	YVSWXQSYQGAPTM-UHFFFAOYSA-N	[As](O)(C)(=O)O.CCCCCCCCCCCCN	INGREDIENT SUBSTANCE	chemical	1e7ef316-83b1-4ae8-a17c-b42201775f0f
0514MAW53A	ISOFENPHOS	25311-71-1	246-814-1	C163668		32872		DTXSID8032417										C15H24NO4PS	HOQADATXFBOEGG-UHFFFAOYSA-N	c1c(c(ccc1)C(=O)OC(C)C)OP(OCC)(=S)NC(C)C	INGREDIENT SUBSTANCE	chemical	535df8b9-14f6-4bbc-b37f-55934144618d
0514QW7D2I	3-CHLOROIMINODIBENZYL	32943-25-2	251-301-0			118364		DTXSID00186595										C14H12ClN	MHUXTOYYIDFXRF-UHFFFAOYSA-N	N1c2cc(Cl)ccc2CCc3c1cccc3	INGREDIENT SUBSTANCE	chemical	8a825909-0893-41c4-9376-ae85dbbd35ac
05161190OB	TRISODIUM URIDINE 5'-TRIPHOSPHATE DIHYDRATE	116295-90-0				16218792	100000144927											C9H12N2O15P3.3Na.2H2O	KIYVKLDQLQZXKH-GTIFRNKBSA-K	[O-]P(OP(OP([O-])(=O)O)(=O)[O-])(=O)OC[C@H]1O[C@@H](n2ccc(=O)[nH]c2=O)[C@H](O)[C@@H]1O.O.[Na+].O.[Na+].[Na+]	INGREDIENT SUBSTANCE	chemical	897eb283-b4d0-4d23-8d83-0363306aa3d8
05175J654G	NIOBIUM	7440-03-1	231-113-5		1426867	23936		DTXSID4052479										Nb	GUCVJGMIXFAOAE-UHFFFAOYSA-N	[Nb]	INGREDIENT SUBSTANCE	chemical	8028bbb2-9361-4640-aaaf-f5f890a5978b	05175J654G
051869RT4H	QUEENFISH								4WVK6	169362	515231										INGREDIENT SUBSTANCE	structurallyDiverse	e6e0040e-09f5-484a-985d-3645d1829324
05186J17EP	DICLOMETIDE	17243-49-1		C79127		208832	100000082938	DTXSID50864755								2455		C14H20Cl2N2O2	KJBUBVMOTCYBPX-UHFFFAOYSA-N	c1(c(c(cc(c1)Cl)Cl)OC)C(=O)NCCN(CC)CC	INGREDIENT SUBSTANCE	chemical	31a2b0de-f56e-4a4a-b65d-67386b5804aa
051GW48I3F	2-BIPHENYLYL PHENYL ETHER	6738-04-1	229-793-3			81220		DTXSID10891183										C18H14O	UHJWZORSTYATLW-UHFFFAOYSA-N	c1ccccc1Oc2ccccc2-c3ccccc3	INGREDIENT SUBSTANCE	chemical	a462145e-c060-4c59-9edc-89ab75bebf8c
051LY093UV	FLUMEXADOL HCL	31599-68-5				208046												C11H12F3NO.ClH	KXLNFFBTSVJQCR-UHFFFAOYSA-N	C1(CNCCO1)c2cc(ccc2)C(F)(F)F.Cl	INGREDIENT SUBSTANCE	chemical	1ccb8a08-44de-4c40-84df-d53083068f4e
051OGJ0A69	CHLORODECANE (MIXED ISOMERS)	28519-06-4						DTXSID201027782													INGREDIENT SUBSTANCE	mixture	c784889a-89c8-4986-9d16-24f0c27a52a0
051R55X44C	CARZINOPHILIN A	106486-76-4		C1040		14476972	100000127714	DTXSID9040421										C31H33N3O11	QIKVYJOCQXXRSJ-PKDLRSQSSA-N	C(=C\1/[C@@H](OC(=O)C)[C@H](O)[C@]2([H])CN21)(\C(=O)N/C(=C\O)/C(=O)C)/NC(=O)[C@]([H])([C@]3(OC3)C)OC(c4cc(OC)cc5c(cccc54)C)=O	INGREDIENT SUBSTANCE	chemical	1195b766-8f7b-4bdb-9201-7ae1521d0408
051UM88S3X	SPORIDESMIN D	18180-71-7				76963658		DTXSID30939475										C20H26ClN3O6S2	CKKYQBFKVBEKFR-UYUBTLJZSA-N	S([C@]12C(=O)N(C)[C@](C)(SC)C(=O)N1[C@@]3([H])N(C)c4c(c(OC)c(Cl)cc4[C@@]3(O)[C@H]2O)OC)C	INGREDIENT SUBSTANCE	chemical	0046c64c-71bc-4f92-9962-57996b066c4e
051VTP3KY4	ACACIA SALIGNA LEAF								64BRL	182091	420411	ACSA	471383-1	981							INGREDIENT SUBSTANCE	structurallyDiverse	72132763-0c53-4f95-8c39-331d21c32a3c
052153358W	TUAMINOHEPTANE HYDROCHLORIDE	6159-35-9				18686558		DTXSID70977179										C7H17N.ClH	JOPQZCZKKFHRNT-UHFFFAOYSA-N	NC(CCCCC)C.Cl	INGREDIENT SUBSTANCE	chemical	8f81134b-0c42-40cb-8261-d8be884763fc
05216FYJ7H	INGA INICUIL WHOLE								9D7MM		486063		500517-1	415167	WCS-2865384						INGREDIENT SUBSTANCE	structurallyDiverse	a57ae1f5-b2c4-49e2-a273-283b574428fa
0521NO9530	SHORTSPINE THORNYHEAD								4W7ZL	166783	72110										INGREDIENT SUBSTANCE	structurallyDiverse	bb02da66-fa86-4157-b2e8-d983101dec67
05235E1S2O	ADB-FUBINACA	1185282-00-1				58124399	100000183998	DTXSID70100998										C21H23FN4O2	ZSSGCSINPVBLQD-GOSISDBHSA-N	c1ccc2c(c1)c(nn2Cc3ccc(cc3)F)C(N[C@H](C(N)=O)C(C)(C)C)=O	INGREDIENT SUBSTANCE	chemical	6296c085-4ee2-404d-ac24-7df04711824c
052612U92L	SODIUM METASILICATE	6834-92-0	229-912-9		1733690	23266		DTXSID7029669										2Na.O3Si	NTHWMYGWWRZVTN-UHFFFAOYSA-N	[Na+].[Si](=O)([O-])[O-].[Na+]	INGREDIENT SUBSTANCE	chemical	5fb3b50e-f27b-4be3-ac44-91269634d789	052612U92L
0526VE8P7Q	CUPRIC CHROMITE	12018-10-9				76971673	300000053278											2Cr.Cu.4O	CFQJFBMLIAGCOU-UHFFFAOYSA-N	[Cu+2].[Cr+3].[O-2].[O-2].[O-2].[O-2].[Cr+3]	INGREDIENT SUBSTANCE	chemical	9fc6abee-abec-4170-8965-14d61ed23dd4
05277W2SV6	10-AMINODECANOIC ACID	13108-19-5	236-033-4			83150		DTXSID20156876										C10H21NO2	XAUQWYHSQICPAZ-UHFFFAOYSA-N	C(=O)(O)CCCCCCCCCN	INGREDIENT SUBSTANCE	chemical	46652591-d398-4788-918f-88f5e7101a2c
05298J5WMU	SPIRAMYCIN II	24916-51-6				49787020	100000085855	DTXSID4023595										C45H76N2O15	ZPCCSZFPOXBNDL-ZSTSFXQOSA-N	[C@@]1([H])(O[C@@H]([C@H](CC1)N(C)C)C)O[C@@H]\2[C@@H](C[C@@H]([C@@H]([C@@H](OC)[C@@H](CC(O[C@H](C)C/C=C/C=C2)=O)OC(=O)C)O[C@@]3(O[C@@H]([C@H]([C@@H]([C@H]3O)N(C)C)O[C@@]4(O[C@H]([C@@H]([C@@](C4)(O)C)O)C)[H])C)[H])CC=O)C	INGREDIENT SUBSTANCE	chemical	1b36a201-4950-4fd1-b0b5-0bc733918441
052GVF4Y21	CARVYL PROPIONATE, TRANS-(-)-	74431-24-6				688053		DTXSID40888440										C13H20O2	DFVXNZOMAOGTBL-NEPJUHHUSA-N	O=C(CC)O[C@@H]1C(C)=CC[C@@H](C(=C)C)C1	INGREDIENT SUBSTANCE	chemical	f6ec1c6a-c9ae-4b9a-b6ef-762c998ecd6d
052RYF6JDD	ISOPROTERENOL SULFATE ANHYDROUS	299-95-6	206-085-2			8239		DTXSID60985824										2C11H17NO3.H2O4S	ZOLBALGTFCCTJF-UHFFFAOYSA-N	S(O)(O)(=O)=O.c1c(O)c(O)ccc1C(O)CNC(C)C.c1c(O)c(O)ccc1C(O)CNC(C)C	INGREDIENT SUBSTANCE	chemical	4466b160-5236-4004-bdf8-0963ab433917
05339K0T1Y	4-METHYL-5-PHENYL-2-OXAZOLIDINONE, (4R,5S)-	77943-39-6				2733812		DTXSID40864668										C10H11NO2	PPIBJOQGAJBQDF-VXNVDRBHSA-N	C[C@@H]1[C@@H](OC(N1)=O)c2ccccc2	INGREDIENT SUBSTANCE	chemical	6a70b3ae-18ea-4216-8c18-de6a2d5a6092
0533RB33RA	SMOOTH HOUND DOGFISH								44QZR	160249	7813										INGREDIENT SUBSTANCE	structurallyDiverse	a3c04eba-731c-445f-8c20-0148f305090e
0536M66IHB	PARATOCARPIN B	161099-57-6				42607541												C25H26O4	WRNYEZGVIHDIGH-YRNVUSSQSA-N	Oc1c(CC=C(C)C)cc(cc1)\C=C\C(c2ccc3c(c2O)C=CC(O3)(C)C)=O	INGREDIENT SUBSTANCE	chemical	e1573874-1e99-4820-b43f-ea668898b7b2
0539372G7G	TRIDECYL ISONONANOATE	125804-18-4				9884387		DTXSID60432388										C22H44O2	NRLLZRJXDKUVHM-UHFFFAOYSA-N	CCCCCCCCCCCCCOC(=O)CCCCCC(C)C	INGREDIENT SUBSTANCE	chemical	b6199586-b3b0-4cde-8609-093f9fac3835
0539GSV2ZL	PROPIPOCAINE HYDROCHLORIDE	1155-49-3				70863		DTXSID00151122										C17H25NO2.ClH	SLARELGEGUUVPI-UHFFFAOYSA-N	C(CCN1CCCCC1)(=O)c2ccc(cc2)OCCC.Cl	INGREDIENT SUBSTANCE	chemical	c8d79f16-d620-4568-afff-e099d57aea86
053IJC048X	ALOE SPICATA WHOLE								C44G	950759	992642		529914-1	423719	WCS-297998						INGREDIENT SUBSTANCE	structurallyDiverse	48d7ddf5-f230-4b06-97bf-2b3408023ef9	053IJC048X
053L27O50V	URALSAPONIN F	1208004-79-8				86278342												C44H64O19	OIHAASBKFLBOND-OUMVFDBLSA-N	C1[C@@]2([C@@]([C@@]3([C@@](C1)([C@]4(C(=CC3=O)[C@]5([C@@](CC4)([C@@H](C[C@](C5)(C)C(=O)O)OC(C)=O)C)[H])C)C)[H])(CC[C@@H]([C@]2(C)CO)O[C@]6([C@@H]([C@H]([C@@H]([C@H](O6)C(=O)O)O)O)O[C@@]7(O[C@@H]([C@H]([C@@H]([C@H]7O)O)O)C(=O)O)[H])[H])C)[H]	INGREDIENT SUBSTANCE	chemical	23b8ee32-1447-4077-a738-afddef70b954
053QD2I96A	EMVODODSTAT	1256565-36-2		C91100		49787172	300000019251									11614	HI-74	C25H20Cl2N2O3	SRSHBZRURUNOSM-DEOSSOPVSA-N	[nH]1c2c(c3cc(ccc13)Cl)CCN([C@H]2c4ccc(cc4)OC)C(=O)Oc5ccc(cc5)Cl	INGREDIENT SUBSTANCE	chemical	786f89ea-9155-4f76-abc4-88670a4cd470
053VA4B06Y	JOSAMYCIN PROPIONATE	40922-77-8	255-140-7		28069	23724981	100000084908	DTXSID701023454										C45H73NO16	NVBREHSOJSEKBQ-ZQMZUEOGSA-N	C=1\C=C\C[C@@H](C)OC(=O)C[C@H]([C@@H]([C@H]([C@H](C[C@@H](C)[C@@H](OC(=O)CC)\C1)CC=O)O[C@@]2(O[C@@H]([C@](O[C@H]3C[C@](C)([C@@H](OC(CC(C)C)=O)[C@H](C)O3)O)([H])[C@@H]([C@H]2O)N(C)C)C)[H])OC)OC(=O)C	INGREDIENT SUBSTANCE	chemical	efc768a4-ebf8-477a-94a3-ca09b30f979d
053YPP1I9C	MILBEMYCIN A3 5-OXIME	114177-14-9		C87654		91617476												C31H43NO7	VDBGCWFGLMXRIK-FJZHFHHPSA-N	C/C=1/C[C@H](/C=C/C=C\2/[C@]3([C@H](C(O[C@H]4C[C@@H](C/C1)O[C@@]5(C4)O[C@@H]([C@H](CC5)C)C)=O)C=C(C([C@@]3([H])OC2)=NO)C)O)C	INGREDIENT SUBSTANCE	chemical	d2ec26af-d245-4587-8c02-66e8dec53df6
05401NS64Z	6-NONEN-1-OL, (6Z)-	35854-86-5	252-764-1			5362792		DTXSID0047587										C9H18O	XJHRZBIBSSVCEL-ARJAWSKDSA-N	C(CCCCO)/C=C\CC	INGREDIENT SUBSTANCE	chemical	75429f2d-6156-46bc-9c16-0c66257cbf33
054053Y03I	ENTACAPONE 3-O-GLUCURONIDE	158069-75-1				29979332												C20H23N3O11	QFIJKZUWSRMQEH-IJKJBMBDSA-N	O([C@H]1[C@H](O)[C@@H](O)[C@H](O)[C@@H](C(=O)O)O1)c2cc(/C=C(\C#N)/C(=O)N(CC)CC)cc([N+]([O-])=O)c2O	INGREDIENT SUBSTANCE	chemical	78a3387c-a204-4867-ab6a-d86f9faf00c5
0540V8ZD7V	AMINO ACIDS, CORN GLUTEN	65072-01-7					100000125938		5CXX5	42269	4577	ZEMA	426810-1	42207	WCS-450362						INGREDIENT SUBSTANCE	structurallyDiverse	4e0a8f9b-f210-4c38-9bc2-109ebb2edd96	0540V8ZD7V
05427HSQ1I	BQ-123 SODIUM	136655-57-7				53229988												C31H41N6O7.Na	FLIKEIGEOXCRRG-JKNHBXRPSA-M	C1([C@H](NC([C@@H](NC([C@H](NC([C@H]2N(CCC2)C([C@H](N1)CC(=O)[O-])=O)=O)C(C)C)=O)CC(C)C)=O)Cc3c[nH]c4ccccc34)=O.[Na+]	INGREDIENT SUBSTANCE	chemical	61246fd3-b5c3-4abe-95a0-6757bc76024f
0543W2JFRZ	CARIPORIDE MESYLATE	159138-81-5		C81346		178019	300000044457	DTXSID3047344									PP-60	C12H17N3O3S.CH4O3S	FNDLQABGYJQJPH-UHFFFAOYSA-N	S(C)(c1c(ccc(C(NC(N)=N)=O)c1)C(C)C)(=O)=O.S(=O)(=O)(O)C	INGREDIENT SUBSTANCE	chemical	5dbaa156-8a5a-4f44-98e7-01bcc6d48d2e
05456MVL7T	RADIUM CATION	22541-36-2			1546270													Ra	PZDJSXWIQXZUBJ-UHFFFAOYSA-N	[Ra+2]	INGREDIENT SUBSTANCE	chemical	cbed7e91-7e07-452d-8aee-464695846063	05456MVL7T
054674B4CH	DISODIUM 1-(UNDECYLENIC MONOETHANOLAMIDE) SULFOSUCCINATE	65277-52-3	265-670-0			174096		DTXSID20983886										C17H27NO8S.2Na	HQWDESXVUSWTPT-UHFFFAOYSA-L	[Na+].O(C(C(CC([O-])=O)S(=O)([O-])=O)=O)CCNC(=O)CCCCCCCCC=C.[Na+]	INGREDIENT SUBSTANCE	chemical	ffc42890-a799-428a-a211-d2901781c72b
05469V2RW8	CARBOVIR	118353-05-2		C1039				DTXSID00869614										C11H13N5O2	XSSYCIGJYCVRRK-RQJHMYQMSA-N	O=c1[nH]c(N)nc2n([C@@H]3C[C@H](CO)C=C3)cnc12	INGREDIENT SUBSTANCE	chemical	213bf7f9-8875-4e06-8a37-0ee5773ab000
0546H9UR1R	1-METHYLHYDANTOIN	616-04-6	210-460-6		1729875	69217		DTXSID90210595										C4H6N2O2	RHYBFKMFHLPQPH-UHFFFAOYSA-N	O=C1NC(=O)CN1C	INGREDIENT SUBSTANCE	chemical	284d997d-d8a0-4630-8072-dd8d146e9327
05483SW4GS	IOMORINIC ACID	51934-76-0		C83828			100000083085	DTXSID701031485								4135		C17H20I3N3O4	OUMSIYHSIIRHKR-LSHDLFTRSA-N	C1OCCN(/C(=N/c2c(cc(I)c(C(NCC(C(O)=O)C)=O)c2I)I)/C)C1	INGREDIENT SUBSTANCE	chemical	7e1df44a-e3b0-424c-8ef2-d3fe412077a1
0548T81DSO	METHOXYDIGLYCOL METHACRYLATE	45103-58-0	256-190-2			170752		DTXSID8068464										C9H16O4	DAVVKEZTUOGEAK-UHFFFAOYSA-N	O(CCOCCOC)C(=O)C(=C)C	INGREDIENT SUBSTANCE	chemical	8ce28850-a8f2-4bc6-b213-23198db880dc
0549U815B1	XYLENOL ORANGE TETRASODIUM	3618-43-7	222-805-8			2724221		DTXSID80889471										C31H28N2O13S.4Na	YIIQUYHVWRJXEM-UHFFFAOYSA-J	O=S1(=O)OC(c2c1cccc2)(c3cc(CN(CC([O-])=O)CC([O-])=O)c(c(c3)C)O)c4cc(CN(CC([O-])=O)CC([O-])=O)c(c(c4)C)O.[Na+].[Na+].[Na+].[Na+]	INGREDIENT SUBSTANCE	chemical	97463284-a0a9-4963-b7aa-983f1f024fd6
054C303VQC	SYMPHYOTRICHUM FALCATUM VAR. COMMUTATUM FLOWER									541086	408820	SYFAC									INGREDIENT SUBSTANCE	structurallyDiverse	f7cb3c29-01a4-47ba-af12-2ce0c419b38a
054E914L1N	3',4'-O,O-(DI(FLUOROPHENYL)METHYLENE)-(+)-CATECHIN	89329-09-9	289-487-0			13279083		DTXSID00237617										C28H20F2O6	PLNCZRAUVTYXPB-WNCULLNHSA-N	C1(Oc2cc([C@H]3Oc4c(c(O)cc(c4)O)C[C@@H]3O)ccc2O1)(c5ccc(F)cc5)c6ccc(cc6)F	INGREDIENT SUBSTANCE	chemical	190df67c-5254-4bc7-92ca-ea24c0f4a294
054I36CPMN	LEVOTHYROXINE SODIUM ANHYDROUS	55-03-8	200-221-4	C175725	1372638	23666112		DTXSID90883228								453		C15H10I4NO4.Na	YDTFRJLNMPSCFM-YDALLXLXSA-M	c1(c(cc(cc1I)C[C@@H](C(=O)[O-])N)I)Oc2cc(I)c(c(c2)I)O.[Na+]	INGREDIENT SUBSTANCE	chemical	8ca68718-1984-42a7-8d1b-0218db749f4d	054I36CPMN
054IRY6V6N	MACROTYLOMA BIFLORUM WHOLE								3XCNV		1888373		505855-1		WCS-2366139						INGREDIENT SUBSTANCE	structurallyDiverse	bada378e-f3b5-46ec-9973-5461dfd70517
054NQ722GD	METHITURAL SODIUM	730-68-7	211-985-3			23674496		DTXSID70993758										C12H19N2O2S2.Na	IPFUISOJBWATGQ-UHFFFAOYSA-M	[Na+].C1(C(C(=O)NC([N-]1)=S)(C(CCC)C)CCSC)=O	INGREDIENT SUBSTANCE	chemical	5935429a-8371-4a8c-9a51-1092d5e0fc9e
054NR2135Y	FURYLFURAMIDE	3688-53-7				5280707		DTXSID9020033										C11H8N2O5	LYAHJFZLDZDIOH-VURMDHGXSA-N	c1cc(oc1/C=C(\C(N)=O)/c2occc2)[N+]([O-])=O	INGREDIENT SUBSTANCE	chemical	7ceac440-84bb-43a0-b5de-a2bc3af675ec
054Q5D7VZI	ADINTREVIMAB	2516243-54-0		C182620			300000031311									12026	KL-188				INGREDIENT SUBSTANCE	protein	cf340e37-0b69-4dc6-a8e8-1eb019cc5fd6
054QW4ZAMU	3-(DIMETHYLAMINO)-1,2-PROPANEDIOL	623-57-4	210-802-4			79078		DTXSID70883509										C5H13NO2	QCMHUGYTOGXZIW-UHFFFAOYSA-N	C(O)(CO)CN(C)C	INGREDIENT SUBSTANCE	chemical	f9540269-fed8-481d-9cbf-f592dbeed340
054ZP16K2Q	LUTETIUM (LU177) LILOTOMAB SATETRAXETAN	1453362-90-7		C162565			100000172817									10078	HI-252				INGREDIENT SUBSTANCE	protein	18802701-0bac-4ded-b96e-0cfd34547110
05501937B5	4-TRIDECENE, (4E)-	41446-55-3				5463211												C13H26	UJZLNVCZGZKIHR-VQHVLOKHSA-N	C(CCCCCC)C/C=C/CCC	INGREDIENT SUBSTANCE	chemical	232bda8c-b0e4-4f53-b579-756235a55ff9
055336Z38W	SLIPPER LOBSTER, UNSPECIFIED																				INGREDIENT SUBSTANCE	mixture	9f2c7862-e740-4d26-ad0c-d8f9c75db378
0553M374Q3	1,2-DIHYDRO-2,2,4-TRIMETHYLQUINOLINE	147-47-7	205-688-8			8981		DTXSID0025070										C12H15N	ZNRLMGFXSPUZNR-UHFFFAOYSA-N	c12c(NC(C)(C)C=C1C)cccc2	INGREDIENT SUBSTANCE	chemical	2f8f5e30-70e8-4772-bd0c-1dde9b960ffe
055456JHI7	CITRUS AURANTIUM FRUIT RIND				1306206		100000133877			825215	43166	CIAU8	59600-2	10684	WCSCMP-2723957						INGREDIENT SUBSTANCE	structurallyDiverse	f0c781b9-482b-457c-8c0c-f6d19a4ea7fc	055456JHI7
05545M0E3M	AGAVE TEQUILANA LEAF				1307543				5TQNM	505876	386106	AGTE7	6729-2	1738							INGREDIENT SUBSTANCE	structurallyDiverse	50f8e514-eef9-40a3-b3c9-026eb5f485d6	05545M0E3M
05572M2K90	OLETH-50	9004-98-2																			INGREDIENT SUBSTANCE	polymer	fc54d1f1-d512-4f84-8076-dd9380ac4b79
05588G41R2	GYKI-47261	220445-20-5				9927197												C18H15ClN4	FPXVCCSOTAQPIV-UHFFFAOYSA-N	c1(ccc(cc1)C2=Nn3c(Cc4c2cc(cc4)Cl)nc(c3)C)N	INGREDIENT SUBSTANCE	chemical	b19e3acf-ec30-4bcb-b173-33fc0438cdac
055C14HOA6	TRIPOGANDRA DIURETICA WHOLE										168089		258652-2	430165	WCS-270836						INGREDIENT SUBSTANCE	structurallyDiverse	ad813338-8c2f-4d2e-801a-7ef1df1da631
055CR9111P	SMOOTH HOUND DOGFISH, COOKED								44QZR	160249	7813										INGREDIENT SUBSTANCE	structurallyDiverse	5c110d51-b8a7-42f0-9144-9bf2a8a162ee
055F0R97NJ	CINFENOAC	66984-59-6		C171849		6443801	100000081064	DTXSID00867256								4599		C18H14O6	HXSSCTOWBWPFEV-XCVCLJGOSA-N	C(c1ccc(cc1)/C=C/C(c2ccc(cc2)OCC(=O)O)=O)(=O)O	INGREDIENT SUBSTANCE	chemical	3569bd7b-3f79-49e2-976a-9e217acb9071
055HO58H1A	MCPA-ISOPROPYL	2698-40-0	220-277-3			62460		DTXSID5042114										C12H15ClO3	BOEYMHRHUPNCAQ-UHFFFAOYSA-N	c1c(OCC(OC(C)C)=O)c(C)cc(c1)Cl	INGREDIENT SUBSTANCE	chemical	3a25f623-8f4a-4176-a714-f93e5e0f23b7
055U6O7207	CITRUS GLAUCA WHOLE								7TKVD	506390	76963	ERGL9	1002068-1	415475							INGREDIENT SUBSTANCE	structurallyDiverse	27512297-0351-4609-8964-b3ec8590b7fd
055UWF6R6I	HEPTACHLOR EPOXIDE	1024-57-3	213-831-0			15559699		DTXSID1024126										C10H5Cl7O	ZXFXBSWRVIQKOD-UOFFAGTMSA-N	Cl[C@]12C(=C([C@](C1(Cl)Cl)([C@]3([C@H]4[C@@H]([C@@H]([C@@]23[H])Cl)O4)[H])Cl)Cl)Cl	INGREDIENT SUBSTANCE	chemical	28433b38-b00e-43d4-93ac-f41791611491
055V8U4Z1B	AMBROSIA TRIFIDA ROOT								CPQH	36521	4214	AMTR	315739-2	103827	WCSCMP-3119556						INGREDIENT SUBSTANCE	structurallyDiverse	a1e092e1-fbab-4a1b-b191-0b8183e7cac1
055X467671	CYSTEINAMIDE	74401-72-2				6540253		DTXSID40225396										C3H8N2OS	YEDNBEGNKOANMB-REOHCLBHSA-N	[C@H](C(=O)N)(N)CS	INGREDIENT SUBSTANCE	chemical	94b20a2f-e7a2-49dd-926b-070c5892b7f8
055XLQ0YQ6	NORFLUNITRAZEPAM	2558-30-7	219-878-3			520217		DTXSID30180268										C15H10FN3O3	KNGIGRDYBQPXKQ-UHFFFAOYSA-N	c1c([N+](=O)[O-])cc2C(c3ccccc3F)=NCC(=O)Nc2c1	INGREDIENT SUBSTANCE	chemical	5b34db4c-cd85-40e8-8586-aee3fcd5d680
05610QV0UR	2-METHYLGLYCIDYL ACRYLATE	19900-46-0				29854		DTXSID70941779										C7H10O3	ARYIITVULFDIQB-UHFFFAOYSA-N	C(C=C)(=O)OCC1(OC1)C	INGREDIENT SUBSTANCE	chemical	8ba14567-efaf-4465-8d9f-d496f9fedd68
0565WQC82O	2-DODECYL OXIRANE, (R)-	116619-64-8				11769812		DTXSID90472176										C14H28O	IOHJQSFEAYDZGF-CQSZACIVSA-N	C(CCCCCCCCCCC)[C@@H]1CO1	INGREDIENT SUBSTANCE	chemical	03f386f3-324b-4c60-b81e-7366150d26c3
0566J48E7X	PROCYANIDIN B1	20315-25-7				11250133	300000013084	DTXSID401030238										C30H26O12	XFZJEEAOWLFHDH-UKWJTHFESA-N	c1(cc(ccc1O)[C@@H]2[C@H](Cc3c(cc(O)c(c3O2)[C@@H]4[C@H]([C@H](Oc5cc(cc(c54)O)O)c6ccc(O)c(c6)O)O)O)O)O	INGREDIENT SUBSTANCE	chemical	ff021bbf-b002-43ed-bc20-2baa2fa09787
0566W78ZWN	DODECYLPHENOXYBENZENEDISULFONIC ACID (MIXED ISOMERS)	30260-72-1						DTXSID40891176													INGREDIENT SUBSTANCE	mixture	5966a3dd-918a-4d00-ab41-fdee83e9bf87
056G1YT21M	ANARHICHAS WOLFFISH									171336	8203										INGREDIENT SUBSTANCE	structurallyDiverse	0e9abad4-d9ed-4244-8bef-ef37982ad42e
056KT7S4VM	CINCHONA CALISAYA WHOLE								VDDL	506064	153742	CICA17	746718-1	10557	WCS-40562						INGREDIENT SUBSTANCE	structurallyDiverse	d370d7c0-41c1-4ef5-ac9d-8b42db713639
056QD38ZSG	TYPE-1 ANGIOTENSIN II RECEPTOR																				INGREDIENT SUBSTANCE	protein	73fed95e-5bbe-4ba5-80f5-d0aa86e03f13
056UYA784W	SANICULA ELATA WHOLE								6XJ3K		71981		847828-1		WCSCMP-2477562						INGREDIENT SUBSTANCE	structurallyDiverse	8a47bd03-4fbc-458b-82d9-c2d61e11c7c6
056V00837O	MYRETH-30	27306-79-2																			INGREDIENT SUBSTANCE	polymer	cbf59e56-8171-4c71-b6b2-db475a43ce6e
0570F37359	VOXILAPREVIR	1535212-07-7		C152922	1939323	89921642	100000171342	DTXSID301027947								10143	DE-46	C40H52F4N6O9S	MZBLZLWXUBZHSL-FZNJKFJKSA-N	N([C@@]1(C[C@H]1C(F)F)C(=O)NS(C2(CC2)C)(=O)=O)C([C@@H]3[C@H](CC)[C@@]4([H])Oc5nc6cc(OC)ccc6nc5C(CCCC[C@@H]7C[C@H]7OC(=O)N[C@@H](C(C)(C)C)C(=O)N3C4)(F)F)=O	INGREDIENT SUBSTANCE	chemical	a9dbc1e8-053d-4be8-a3ee-3bea0ecf4d60	0570F37359
0572XI7C9L	CASEIN KINASE I ISOFORM DELTA	1418269-69-8																			INGREDIENT SUBSTANCE	protein	3e2fde54-6d3d-4321-b34a-07e11511cbcb
05756YO5O2	4'-TERT-BUTYL-4-AMINOSTILBENE, TRANS-	74518-99-3				44154829		DTXSID501032699										C18H21N	VBNWLFYEKRDPCK-SNAWJCMRSA-N	c1(ccc(cc1)C(C)(C)C)\C=C\c2ccc(N)cc2	INGREDIENT SUBSTANCE	chemical	250f343a-e4c5-4184-b798-68b94d4137e6
05780F90V3	1-PHENETHYLAMINE, (-)-	2627-86-3	220-098-0			75818		DTXSID701014613										C8H11N	RQEUFEKYXDPUSK-ZETCQYMHSA-N	N[C@H](c1ccccc1)C	INGREDIENT SUBSTANCE	chemical	1f59ee30-11a4-4954-abcb-6926bd35b929
0578K3ELIO	ACECLIDINE	827-61-2	212-574-1	C81044		1979	100000087890	DTXSID2045658								1367		C9H15NO2	WRJPSSPFHGNBMG-UHFFFAOYSA-N	N12CC(OC(=O)C)C(CC1)CC2	INGREDIENT SUBSTANCE	chemical	8ef73124-06ae-4b55-bfd5-528c5adb5784
0578QTK490	DISODIUM FUMARATE	17013-01-3	241-087-7			6033433	100000087000	DTXSID10168802										C4H2O4.2Na	MSJMDZAOKORVFC-SEPHDYHBSA-L	C(=O)([O-])/C=C/C(=O)[O-].[Na+].[Na+]	INGREDIENT SUBSTANCE	chemical	927a0656-d1cb-406f-a7a4-dafbd49d18cc
057D10I8S8	EZATIOSTAT	168682-53-9		C83709		5310939	300000034251	DTXSID40168592								8930		C27H35N3O6S	GWEJFLVSOGNLSS-WPFOTENUSA-N	N(C([C@@H](NC(=O)CC[C@@H](C(=O)OCC)N)CSCc1ccccc1)=O)[C@@H](C(=O)OCC)c2ccccc2	INGREDIENT SUBSTANCE	chemical	6e49daea-0ac5-430c-8400-a97dcd64df2c
057EK84CIG	BRASENIA SCHREBERI WHOLE								N75Y	18370	4424	BRSC	605270-1	400190	WCS-24045						INGREDIENT SUBSTANCE	structurallyDiverse	077e7a3f-8552-419a-a6a7-b4d16d3cae53
057EZR4Z7Q	CADMIUM SULFIDE	1306-23-6	215-147-8	C45898	1368199	9793819	100000077136	DTXSID30893280										Cd.S	FRLJSGOEGLARCA-UHFFFAOYSA-N	[S-2].[Cd+2]	INGREDIENT SUBSTANCE	chemical	4ed6b8fd-d3ed-41a8-a955-7cd696caf530	057EZR4Z7Q
057F0F79CY	FUMAROPIMARIC ACID	125-66-6	204-748-0			73852568		DTXSID20883317										C24H34O6	PXYRCOIAFZBLBN-HQJFNQTASA-N	C([C@H]1[C@H](C(=O)O)[C@@H]2C(C(C)C)=C[C@]13CC[C@@]4([H])[C@](CCC[C@]4(C)[C@@]3([H])C2)(C)C(=O)O)(=O)O	INGREDIENT SUBSTANCE	chemical	1b81ab73-1e8e-4b30-9894-0cebb03c9dc8
057L1JHV6Z	FIBROBLAST GROWTH FACTOR 2 HOMODIMER																				INGREDIENT SUBSTANCE	protein	02438b51-23ed-49af-91f8-1f2218a8e6d7
057N7SS26Y	DIHEPTYL SUCCINATE	15872-89-6	239-996-9		1488055	85155		DTXSID10166505										C18H34O4	PBZAGXRVDLNBCJ-UHFFFAOYSA-N	C(OCCCCCCC)(=O)CCC(OCCCCCCC)=O	INGREDIENT SUBSTANCE	chemical	5202c047-d69f-4ac4-9f10-12a5c61dd57a	057N7SS26Y
057SF9C1UZ	BERVASTATIN	132017-01-7		C77441		6436003	100000086071	DTXSID001021588								7315		C28H31FO5	ZADJRRFMOOACHL-WQICJITCSA-N	C1C2(CCC1)C(/C=C/[C@@H](C[C@@H](CC(OCC)=O)O)O)=C(c3ccccc3O2)c4ccc(cc4)F	INGREDIENT SUBSTANCE	chemical	e389d8a5-6c29-47c5-bbd7-d7cc419eba22
057Y626693	NEOMYCIN SULFATE	1405-10-3	215-773-1	C66227	7300		100000090029	DTXSID4041074													INGREDIENT SUBSTANCE	mixture	ca3fc838-0bbc-49e1-9918-347e766a072a	057Y626693
058078A0QS	ENSULIZOLE POTASSIUM	158099-19-5				23689668		DTXSID80166375										C13H9N2O3S.K	YPSWUECEJGNOLY-UHFFFAOYSA-M	[nH]1c(nc2c1cc(cc2)S([O-])(=O)=O)-c3ccccc3.[K+]	INGREDIENT SUBSTANCE	chemical	00293f6f-f741-40a2-9b78-52bb2ab9be06
0581EU40J9	FENPROPOREX HYDROCHLORIDE, (-)-	18305-30-1				73425407												C12H16N2.ClH	ZBRZSJUFJUMKIM-RFVHGSKJSA-N	Cl.c1(C[C@H](NCCC#N)C)ccccc1	INGREDIENT SUBSTANCE	chemical	94064ae9-46d7-41bc-9ac8-37c5068beec8
05835HKX9S	TRIAMPYZINE SULFATE	7082-30-6		C75287		23725058	100000077250	DTXSID60221077										C9H15N3.H2O4S	XHVGMLPVDLNJKZ-UHFFFAOYSA-N	n1c(c(nc(c1C)C)C)N(C)C.OS(=O)(=O)O	INGREDIENT SUBSTANCE	chemical	f753cf36-0e95-48f2-84e1-34c2d37d5ed8
05850M72P2	AM-1220, (+/-)-	137642-54-7				9929889		DTXSID50433001										C26H26N2O	URKVBEKZCMUTQC-UHFFFAOYSA-N	C(=O)(c1c2c(n(c1)CC3N(C)CCCC3)cccc2)c4c5c(ccc4)cccc5	INGREDIENT SUBSTANCE	chemical	ca5aa4fe-a7cc-4793-b619-35d306aee80f
05864HE5OB	DIHYDROCONIFERIN	17609-06-2				14427336		DTXSID401316600										C16H24O8	QFYFLJZBZITPGX-IBEHDNSVSA-N	O([C@H]1[C@H](O)[C@@H](O)[C@H](O)[C@@H](CO)O1)c2ccc(CCCO)cc2OC	INGREDIENT SUBSTANCE	chemical	2c9a1320-ba64-450c-a387-8b5fef7f366e
058896B00B	NARONAPRIDE	860174-12-5		C175157		11237985	100000155491	DTXSID401006590								9346	WW-117	C27H41ClN4O5	VGDDOIZXGFJDRC-VJTSUQJLSA-N	C(CCCCCN1C[C@@H]([C@@H](CC1)NC(=O)c2c(cc(c(c2)Cl)N)OC)OC)(O[C@H]3CN4CCC3CC4)=O	INGREDIENT SUBSTANCE	chemical	e72458ca-0a2f-4b74-a9db-be86d8ffd5ae
058BQ3HC7H	EQUISETUM RAMOSISSIMUM WHOLE								B8X59	17160	195849	EQRA	93010-2	409918	WCSCMP-3137129						INGREDIENT SUBSTANCE	structurallyDiverse	40ddb99f-b971-4933-a659-bc5dc078b407
058C04BGYI	QUINIC ACID	77-95-2	201-072-8		1427232		300000037939	DTXSID70998288										C7H12O6	AAWZDTNXLSGCEK-WYWMIBKRSA-N	C(O)(=O)[C@]1(O)C[C@@H](O)[C@@H](O)[C@H](O)C1	INGREDIENT SUBSTANCE	chemical	1415c81c-0f43-4488-9d84-bdb597e6f4d5	058C04BGYI
058DSI3OLC	ATROPINE CITRATE	137414-35-8				71587492												C17H23NO3.C6H8O7	PVFKXEKWGWYDSO-RIMUKSHESA-N	C(O)(CC(=O)O)(CC(=O)O)C(=O)O.N1([C@@H]2C[C@H](C[C@H]1CC2)OC(C(c3ccccc3)CO)=O)C	INGREDIENT SUBSTANCE	chemical	83dfce8e-1c08-4e51-af76-94be2ee6aa51
058G76X4OV	TROLAMINE SALICYLATE MONOESTER	10377-95-4	233-830-9			3032554		DTXSID1065057										C13H19NO5	NAFDCRMGWKHMJQ-UHFFFAOYSA-N	C(c1c(cccc1)O)(=O)OCCN(CCO)CCO	INGREDIENT SUBSTANCE	chemical	f6fb94d2-4a40-4c37-9e8c-213c05945048
058TS43PSM	SODIUM ALUMINOSILICATE	1344-00-9	215-684-8			72941443	100000087567	DTXSID7026021										2Al.2Na.6O.Si.H2O	JYIMWRSJCRRYNK-UHFFFAOYSA-N	[Al+3].[O-2].[Si+4].[O-2].[Na+].[O-2].O.[O-2].[Na+].[Al+3].[O-2].[O-2]	INGREDIENT SUBSTANCE	chemical	bb433bc3-7868-4260-99ba-803ae088433e	058TS43PSM
058U2312CR	INFLUENZA B VIRUS B/BRISBANE/60/2008 RECOMBINANT HEMAGGLUTININ ANTIGEN																				INGREDIENT SUBSTANCE	protein	1b019fdd-ebae-45af-a248-769ad70b1a84
058XUH0IY1	N4-.BETA.-D-GLUCOSYLSULFANILAMIDE N,N',2,3,4,6-HEXAACETATE	1195249-77-4				90479239												C24H30N2O13S	HJAYHQKESVDQDQ-GNADVCDUSA-N	O(C(C)=O)[C@@H]1[C@@H](OC(C)=O)[C@H](N(C(C)=O)c2ccc(S(NC(C)=O)(=O)=O)cc2)O[C@H](COC(C)=O)[C@H]1OC(C)=O	INGREDIENT SUBSTANCE	chemical	61a81ea7-5867-46d3-9914-bfc7aadd7ed9
0590S4028K	EUPATORIUM SEROTINUM WHOLE								6GZPM	35981	103756	EUSE2	206910-1	417109	WCSCMP-3130585						INGREDIENT SUBSTANCE	structurallyDiverse	9ffe3967-db17-417a-8dee-508b8b134509
05918JMY6W	MYRISTYL PALMITATE	4536-26-9	224-884-4			78294		DTXSID6063511										C30H60O2	UULYVBBLIYLRCU-UHFFFAOYSA-N	O=C(OCCCCCCCCCCCCCC)CCCCCCCCCCCCCCC	INGREDIENT SUBSTANCE	chemical	06ec0d86-19b7-4ef8-9389-5428346aaf69
0592961VJA	ALEURITES MOLUCCANUS WHOLE			C73946					BPW8	845627	123498	ALMO2	338514-1	2191	WCS-5934						INGREDIENT SUBSTANCE	structurallyDiverse	06b9c693-687f-499a-940f-b547dc15cae1
0592D2Y8Z0	ETHYL 4-OXOBUTANOATE	10138-10-0				82395		DTXSID90143879										C6H10O3	QFMPHCGACBODIJ-UHFFFAOYSA-N	C(=O)(OCC)CCC=O	INGREDIENT SUBSTANCE	chemical	ca11c947-7b7f-41fc-a000-9cd54bec90f2
0594BJI633	EGLINAZINE	68228-19-3				109865		DTXSID40218400										C7H10ClN5O2	IAUFMJOLSFEAIJ-UHFFFAOYSA-N	Clc1nc(NCC)nc(NCC(=O)O)n1	INGREDIENT SUBSTANCE	chemical	b3da6b55-6172-4c0a-9224-67213182c817
0596YAL51J	3,6-DIAMINO-10-METHYLACRIDINIUM CHLORIDE HYDROCHLORIDE	6034-59-9	227-911-8	C87419		22394	300000040409											C14H14N3.Cl.ClH	OEGQPXPIKZELFM-UHFFFAOYSA-N	[n+]1(c2c(ccc(c2)N)cc3c1cc(N)cc3)C.[Cl-].Cl	INGREDIENT SUBSTANCE	chemical	6e05fe9c-ed8a-4530-862d-0e8702639f0c
059AL5405N	1-PHENYLPROPYL BUTYRATE	10031-86-4	233-094-9			61447		DTXSID30864192										C13H18O2	SNUDRKNHOSAKGS-UHFFFAOYSA-N	c1(C(OC(CCC)=O)CC)ccccc1	INGREDIENT SUBSTANCE	chemical	dadc1b0f-0911-45b7-8248-72e44c3ccda0
059E2O9IV4	ERGOVALINE	2873-38-3				104843		DTXSID10893243										C29H35N5O5	BGHDUTQZGWOQIA-VQSKNWBGSA-N	C1N2[C@@](CC1)([C@]3(N([C@H](C2=O)C(C)C)C([C@@](NC([C@H]4CN([C@]5(C(=C4)c6cccc7[nH]cc(c76)C5)[H])C)=O)(C)O3)=O)O)[H]	INGREDIENT SUBSTANCE	chemical	71655b89-1247-4b7d-909c-00400e354030
059NUO2Z1L	HOMIDIUM BROMIDE	1239-45-8	214-984-6	C65857		14710	100000083984	DTXSID8025258								4003		C21H20N3.Br	ZMMJGEGLRURXTF-UHFFFAOYSA-N	c1(c2c(c3ccc(cc3[n+]1CC)N)ccc(c2)N)-c4ccccc4.[Br-]	INGREDIENT SUBSTANCE	chemical	511df186-7a60-4010-b11d-88fd254d0d97
059QF0KO0R	WATER	7732-18-5	231-791-2	C65147	11295	962	100000085825	DTXSID6026296										H2O	XLYOFNOQVPJJNP-UHFFFAOYSA-N	O	INGREDIENT SUBSTANCE	chemical	782a70f7-bf7f-473f-b7bb-a170a693ad53	059QF0KO0R
059QL9S53Y	ISOELEUTHERIN, (+)-	1078723-14-4				101164912												C16H16O4	IAJIIJBMBCZPSW-IUCAKERBSA-N	c12c(OC)cccc2C(=O)C3=C(C1=O)[C@H](C)O[C@@H](C)C3	INGREDIENT SUBSTANCE	chemical	f89f71c0-5906-488c-9cf9-5e0ce039b2d6
059U8PZS84	ERYNGIUM PLANUM LEAF								3BB2Y	29501	43071	ERPL5	841973-1	15721	WCSCMP-2799506						INGREDIENT SUBSTANCE	structurallyDiverse	a682f5de-7580-4508-913e-0e5d6b3ca95a
059Y922D24	QUININONE HYDROCHLORIDE	6119-73-9				72710653												C20H22N2O2.ClH	WWVHPDZMERMOBW-XITGISAOSA-N	Cl.C([C@@H]1C[C@@H]2CC[N@]1C[C@@H]2C=C)(c3ccnc4ccc(OC)cc43)=O	INGREDIENT SUBSTANCE	chemical	beb462be-262d-4335-b106-fa656a7b1953
059Z6493VU	ISOSTEARETH-25	52292-17-8																			INGREDIENT SUBSTANCE	polymer	a5e9da40-88c4-4e93-879f-fb676f14c0db
05A0EM6XZH	GAMMA-AMINOBUTYRIC ACID RECEPTOR SUBUNIT GAMMA-1																				INGREDIENT SUBSTANCE	protein	9a6a719d-9f4f-4785-9470-e02ed4c4880c
05A230LN91	BATILOL, (S)-	6129-13-1				10860876		DTXSID10446238										C21H44O3	OGBUMNBNEWYMNJ-NRFANRHFSA-N	[C@H](O)(CO)COCCCCCCCCCCCCCCCCCC	INGREDIENT SUBSTANCE	chemical	f2518d8b-dae3-4a81-bb4a-38f6ff620667
05BBV8OXFU	MARSDENIA TINCTORIA WHOLE								6R5S3				99325-1	464434	WCS-508308						INGREDIENT SUBSTANCE	structurallyDiverse	94a82216-0161-4bed-8377-2cc347e794e6
05BG6GY6YK	LUVISET 360				2588489																SPECIFIED SUBSTANCE	specifiedSubstanceG1	7cd7eaaa-eb90-4f8d-81e5-60a9687e431a	05BG6GY6YK
05BMH7SW8M	ISOGRISEOFULVIN	469-52-3				21677661		DTXSID30963694										C17H17ClO6	FFKRWPQQTGWKIH-RBHXEPJQSA-N	[C@]12(C(c3c(cc(c(c3O1)Cl)OC)OC)=O)C(C=C(C[C@H]2C)OC)=O	INGREDIENT SUBSTANCE	chemical	3ac28f08-34dc-4795-a033-376fe59101c9
05BZ366F4D	4-(METHYLSULFINYL)BUTANENITRILE	61121-65-1				100579		DTXSID601304928										C5H9NOS	XCDBAGVWCGHEFB-UHFFFAOYSA-N	N#CCCC[S+]([O-])C	INGREDIENT SUBSTANCE	chemical	b8a31893-2595-4f47-82fd-e62072097a82
05C199JWJY	L-ORNITHINE .ALPHA.-KETOISOVALERATE	72087-38-8	276-324-3			14406339		DTXSID50222417										C5H12N2O2.C5H8O3	IUQCXXQQMQULHI-WCCKRBBISA-N	C(C(C(C)C)=O)(=O)O.C([C@@H](N)CCCN)(=O)O	INGREDIENT SUBSTANCE	chemical	e9d697ae-4d05-4fd0-b5eb-ea5d7307608a
05C74I996Y	PEG-12 GLYCERYL DISTEARATE	93365-44-7																			INGREDIENT SUBSTANCE	mixture	188182a7-0ff6-4747-a6a6-a84f6564f436
05CB0V10AY	ETHYL 2,5-ENDOMETHYLENECYCLOHEXANECARBOXYLATE	61242-71-5				21118411		DTXSID00976751										C10H16O2	CIHQTYMOCREEQU-HRDYMLBCSA-N	C([C@@H]1C[C@@H]2CC[C@H]1C2)(=O)OCC	INGREDIENT SUBSTANCE	chemical	7e91e4e9-abe3-4d59-a023-09bfce49eeb6
05CB62UH9K	2-PROPIONYLTHIAZOLE	43039-98-1				65288		DTXSID90195651										C6H7NOS	TYRAENAWSLPSLW-UHFFFAOYSA-N	c1nc(sc1)C(=O)CC	INGREDIENT SUBSTANCE	chemical	400c00ad-1487-4fd3-973b-d90e2e0f4c77
05CTF8BWFJ	2-CYCLOHEXYLBIPHENYL	10470-01-6				19834728												C18H20	GRZJZRHVJAXMRR-UHFFFAOYSA-N	c1(C2CCCCC2)ccccc1-c3ccccc3	INGREDIENT SUBSTANCE	chemical	adf77047-63b4-42b3-8e2d-aa76aed88bfb
05CTI7N6D5	KINESIN-LIKE PROTEIN KIF11																				INGREDIENT SUBSTANCE	protein	9aca40b9-0462-4377-910b-63882f7629c1
05D044TJTV	ANADENANTHERA PEREGRINA SEED								DCKQ	500958	148672	ANPE13	12268-2	100220	WCS-2635963						INGREDIENT SUBSTANCE	structurallyDiverse	4cbf630a-528a-48df-b7a6-803d127dff5c
05D072FS97	RHODAMINE 123 FREE BASE	104114-27-4				65218												C21H16N2O3	FCGVBHISQBBIQF-UHFFFAOYSA-N	c1(c2-c(cc(cc2)=N)oc3c1ccc(N)c3)-c4c(C(=O)OC)cccc4	INGREDIENT SUBSTANCE	chemical	545db741-da4a-42af-8b9c-a86da9771869
05D1DCL744	OZARELIX ACETATE	896710-46-6				71587850		DTXSID20237851										C72H96ClN17O14.C2H4O2	WMTZITCJULQSAS-FDIISDFSSA-N	N1(CCC[C@H]1C(N[C@@H](C(N)=O)C)=O)C(=O)[C@H](CCCNC(N)=N)NC([C@@H](NC([C@H](NC([C@H](Cc2ccc(cc2)O)N(C)C(=O)[C@H](CO)NC([C@H](NC(=O)[C@@H](Cc3ccc(cc3)Cl)NC([C@@H](Cc4cc5c(cc4)cccc5)NC(C)=O)=O)Cc6cccnc6)=O)=O)CCCCNC(N)=O)=O)CCCC)=O.CC(O)=O	INGREDIENT SUBSTANCE	chemical	8ba59574-160f-46c0-9745-b7a28ab2d87e
05D48LUM4Z	DIHYDROERGOCRISTINE	17479-19-5	241-493-4	C75938	3416	107715	100000079199	DTXSID3046322										C35H41N5O5	DEQITUUQPICUMR-HJPBWRTMSA-N	N12[C@@]([C@@]3(CCCN3C(=O)[C@@H]1Cc4ccccc4)[H])(O)O[C@](C(C)C)(C2=O)NC([C@@H]5C[C@@]6([H])[C@]([H])(N(C)C5)Cc7c8c6cccc8[nH]c7)=O	INGREDIENT SUBSTANCE	chemical	e59f035a-793b-4d90-82ff-a56d67d84deb	05D48LUM4Z
05D54KLN3M	PALITANTIN, (+)-	140224-89-1				6438427		DTXSID60161262										C14H22O4	MPOXQBRZHHNMER-XZQMCIKJSA-N	O=C1[C@@H](CO)[C@H](/C=C/C=C/CCC)C[C@@H](O)[C@H]1O	INGREDIENT SUBSTANCE	chemical	62985b57-3e76-4a37-9b44-e6bae8a12f15
05D739272C	MCN-5652 C-11, (+)-	151121-37-8				449842												C19H21NS	YVKDUIAAPBKHMJ-AANZQFEOSA-N	N12C[C@@H](c3ccc(S[11CH3])cc3)c4c([C@]1(CCC2)[H])cccc4	INGREDIENT SUBSTANCE	chemical	c24983b6-e5a3-41e4-a71b-0480cff8ef38
05DB88474O	1H-PYRAZOLE-4-PROPANOIC ACID, 2,3-DIHYDRO-3-OXO-1-((4-((2-PHENYL-4-THIAZOLYL)METHOXY)PHENYL)METHYL)-	1415728-27-6				118752983												C23H21N3O4S	FLJUMKJOWRMKTG-UHFFFAOYSA-N	c1cc(ccc1Cn2nc(O)c(c2)CCC(O)=O)OCc3nc(sc3)-c4ccccc4	INGREDIENT SUBSTANCE	chemical	de295a23-c8cd-4bdf-afc2-a02d62810b72
05DCT4T1WH	ATP-BINDING CASSETTE SUB-FAMILY A MEMBER 9																				INGREDIENT SUBSTANCE	protein	45cf28f3-6288-44df-bdb8-c64d02c6430b
05DD4F030H	1,2-DIETHYLHYDRAZINE OXALATE	115400-14-1				154195		DTXSID60151087										C4H12N2.C2H2O4	JOBGVZRSJKIHFL-UHFFFAOYSA-N	CCNNCC.C(C(O)=O)(O)=O	INGREDIENT SUBSTANCE	chemical	ce37d27f-c5a3-4e0c-be52-fe156b6f824e
05DOV6F5RI	DIMETHYL PABA ETHYL CETYLDIMONIUM TOSYLATE	101623-43-2				91864470												C29H53N2O2.C7H7O3S	XPBPCLLCXDTQFJ-UHFFFAOYSA-M	c1cc(C(=O)OCC[N+](C)(C)CCCCCCCCCCCCCCCC)ccc1N(C)C.c1cc(C)ccc1S([O-])(=O)=O	INGREDIENT SUBSTANCE	chemical	487550e4-2336-4a40-a5a5-f187ce371a63
05DYM3ZS1X	PEPTIDE-T	106362-32-7				73352		DTXSID701027151										C35H55N9O16	IWHCAJPPWOMXNW-LYKMMFCUSA-N	C(N[C@H](C(N[C@H](C(N[C@H](C(=O)N[C@H](C(=O)N[C@H](C(N[C@H](C(=O)N[C@@H]([C@@H](C)O)C(=O)O)Cc1ccc(O)cc1)=O)CC(N)=O)[C@@H](C)O)[C@@H](C)O)=O)[C@@H](C)O)=O)CO)([C@H](C)N)=O	INGREDIENT SUBSTANCE	chemical	151e66be-1d7b-4033-baaf-b8b4e3b8e79f	05DYM3ZS1X
05DZX5842X	CALCIUM ETHYL ACETYLACETONATE	16715-59-6	240-769-1			12247257		DTXSID601337713										2C6H9O3.Ca	COXVJMZQJCOELX-UHFFFAOYSA-N	C([CH-]C(=O)C)(=O)OCC.[Ca+2].C([CH-]C(=O)C)(=O)OCC	INGREDIENT SUBSTANCE	chemical	5026b13d-a940-4cdb-a5e0-33f625ebaf09
05EAJ13C4W	RED HAKE								7DY4B	164730	183656										INGREDIENT SUBSTANCE	structurallyDiverse	680a8dcc-dbbf-4b6c-b21d-c7e1d3bfd707
05F2837HUF	ZINC CHROMATE	13530-65-9	236-878-9	C45893		26089	300000053652	DTXSID7047485										CrO4.Zn	NDKWCCLKSWNDBG-UHFFFAOYSA-N	[Zn+2].[Cr](=O)(=O)([O-])[O-]	INGREDIENT SUBSTANCE	chemical	cb3a6850-2dae-45ef-aa08-2b271fdb7d2e
05F3H883OB	COCOYL GLUTAMIC ACID																				INGREDIENT SUBSTANCE	mixture	58676a6f-c55c-4b68-aaa9-86e41fe2791a
05F4G8DO5I	TENOFOVIR DISOPROXIL PHOSPHATE	1453166-76-1				71714119	100000161163											C19H30N5O10P.H3O4P	DJCLNKKHALBVLK-PFEQFJNWSA-N	n1(cnc2c1ncnc2N)C[C@H](OCP(OCOC(=O)OC(C)C)(OCOC(=O)OC(C)C)=O)C.P(O)(O)(O)=O	INGREDIENT SUBSTANCE	chemical	b4054374-bf2c-4d69-95a0-065443160d88
05F65O42VK	FLUCLOXACILLIN SODIUM ANHYDROUS	1847-24-1	217-428-0		235750	23667629	100000086971	DTXSID6045115										C19H16ClFN3O5S.Na	OTEANHMVDHZOPB-SLINCCQESA-M	N12[C@@]([C@H](NC(c3c(noc3C)-c4c(F)cccc4Cl)=O)C1=O)(SC([C@@H]2C([O-])=O)(C)C)[H].[Na+]	INGREDIENT SUBSTANCE	chemical	a713eae9-d14a-4d05-81bc-e155b5013df7
05F9134C5I	9-METHYLBENZO(B)FLUORANTHENE	95741-46-1				13440476												C21H14	JUKXDJLZABSMFR-UHFFFAOYSA-N	c1cc(c2c(c1)c3c4c(c2)-c5c(-c4ccc3)cccc5)C	INGREDIENT SUBSTANCE	chemical	ff830a62-2405-4e71-ae1d-dcda7618b759
05FWA6EG2S	ECGONINE METHYL-D3 ESTER	65266-74-2				10631952												C10H17NO3	QIQNNBXHAYSQRY-ZEMMDPEGSA-N	C([C@H]1[C@@H](O)C[C@@H]2CC[C@H]1N2C)(=O)OC([2H])([2H])[2H]	INGREDIENT SUBSTANCE	chemical	881ead34-b1ba-4146-8d70-302b0273c0d3
05FZV98342	INECALCITOL	163217-09-2		C83818		6915835	100000127616	DTXSID60870084								8282		C26H40O3	HHGRMHMXKPQNGF-WNSNRMDMSA-N	[C@]12([C@@](/C(=C/C=C\3/C[C@H](C[C@@H](C3)O)O)/CCC1)(CC[C@@]2([C@@H](CC#CC(O)(C)C)C)[H])[H])C	INGREDIENT SUBSTANCE	chemical	e205945a-2c96-414e-9dc2-0e115fdcdb55
05G07285DK	TASIDOTIN	192658-64-3		C77067		9895066	100000178313	DTXSID80940930								8645		C32H58N6O5	QMCOCIWNMHBIIA-LROMGURASA-N	C(N1[C@](C(N2[C@](C(NC(C)(C)C)=O)(CCC2)[H])=O)(CCC1)[H])([C@@H](N(C([C@@H](NC([C@@H](N(C)C)C(C)C)=O)C(C)C)=O)C)C(C)C)=O	INGREDIENT SUBSTANCE	chemical	78b7a011-04a6-466d-8cd5-cc948c4662f9
05G41K3XFP	BLUE KING CRAB WHOLE								B3JCF	97936	273748										INGREDIENT SUBSTANCE	structurallyDiverse	0a5e5590-238a-47a9-8310-09e78abe4c86
05G695I850	FERROUS OROTATE	94333-36-5	305-013-8			55317												2C5H3N2O4.Fe	QOOMRZNLVISVGR-UHFFFAOYSA-L	[Fe+2].[nH]1c(C([O-])=O)cc([nH]c1=O)=O.[nH]1c(C([O-])=O)cc([nH]c1=O)=O	INGREDIENT SUBSTANCE	chemical	1873f8bd-ab2f-4995-bece-a9a8d07d6c73
05G6U0TXS3	METHYLTRIPHENYLPHOSPHONIUM ION	15912-74-0				74506		DTXSID20166591										C19H18P	AZFQCTBZOPUVOW-UHFFFAOYSA-N	[P+](c1ccccc1)(c2ccccc2)(c3ccccc3)C	IONIC MOIETY	chemical	fa4c4ac4-ffbb-4e09-8a05-7377f8793f4b
05G7L63OGQ	(7S)-7-(ACETYLAMINO)-5,6,7,9-TETRAHYDRO-1,2-DIMETHOXY-10-(METHYLTHIO)-9-OXOBENZO(A)HEPTALEN-3-YL .BETA.-D-GLUCOPYRANOSIDURONIC ACID	819802-34-1				9916212		DTXSID50747478										C27H31NO11S	JJEHAQVFBUIDIV-BVLXLYFTSA-N	O1[C@@H]([C@@H](O)[C@@H]([C@@H](O)[C@@H]1Oc2cc3CC[C@@H](c4c(ccc(c(c4)=O)SC)-c3c(c2OC)OC)NC(=O)C)O)C(O)=O	INGREDIENT SUBSTANCE	chemical	e6d1bc9d-50dd-4608-b1e7-b784a3f88e6e
05G85L61OE	CALOPHYLLUM TACAMAHACA SEED OIL				1306160				PZMY				427309-1								INGREDIENT SUBSTANCE	structurallyDiverse	2aba930a-4729-4342-b796-69da38ad0e52	05G85L61OE
05GV66DCBS	REGLITAZAR, (S)-	1029132-99-7				76967634												C22H20N2O5	QBQLYIISSRXYKL-SFHVURJKSA-N	n1c(oc(c1CCOc2ccc(C[C@H]3C(NOC3=O)=O)cc2)C)-c4ccccc4	INGREDIENT SUBSTANCE	chemical	23f536af-c35c-48a3-ab86-d071e121589c
05HLS0KZK2	HUPERZIA LUCIDULA WHOLE								B8XGJ	503079	37429	HULU2	124855-2	456039	WCSCMP-3138035						INGREDIENT SUBSTANCE	structurallyDiverse	80562638-ce82-4f10-9e0d-b0405479d1ff
05HQS4AI99	OLIGOMYCIN A	579-13-5	209-437-3			52947716		DTXSID80891317										C45H74O11	MNULEGDCPYONBU-AWJDAWNUSA-N	C1/C=C/C=C/[C@@H](CC[C@H]2[C@@H](C)[C@H]([C@@H]([C@]3(O2)CC[C@@H]([C@@H](O3)C[C@H](O)C)C)C)OC(=O)/C=C/[C@@H]([C@H]([C@H](C)C([C@@H]([C@@H](O)[C@@H](C(=O)[C@]([C@@H](O)[C@@H]1C)(C)O)C)C)=O)O)C)CC	INGREDIENT SUBSTANCE	chemical	2cf41b80-95e4-4f38-9084-c47c27c3cd7b
05HU38N36N	COLUBRINA ARBORESCENS WHOLE								XBCF	28520	1465290	COAR3	63423-2	105410	WCSCMP-2731457						INGREDIENT SUBSTANCE	structurallyDiverse	789ccdb3-81b0-498a-b6e8-9f12c0d4cbbc
05HYK3CV9N	LINPERLISIB	1702816-75-8		C158508		91754520	300000010843									11065		C28H37FN6O5S	NVWKNQGHVMMAJW-UHFFFAOYSA-N	CS(=O)(=O)Nc1c(ncc(c1)-c2nc(nc3c(cc(cc23)F)CN4CCC(CC4)C(C)(C)O)N5CCOCC5)OC	INGREDIENT SUBSTANCE	chemical	6209b591-3e3c-42bc-8f0f-7951941f9a2a
05I15JNI2J	SODIUM POLYACRYLATE (2500000 MW)	9003-04-7			1310536																INGREDIENT SUBSTANCE	polymer	08a955a7-768b-4e2d-a6c4-e521dcfd76be	05I15JNI2J
05I74I2UQ2	METHYLACETIMIDATE HYDROCHLORIDE	14777-27-6	238-843-3			26887	300000015485	DTXSID80884769										C3H7NO.ClH	WHYJXXISOUGFLJ-UHFFFAOYSA-N	Cl.C(C)(OC)=N	INGREDIENT SUBSTANCE	chemical	c91c5ef0-c18f-4c8a-86e4-04f48dc27bb9
05IEA0HI9J	6-(DIBROMOMETHYLENE)TESTOSTERONE	5585-80-8				234409		DTXSID10971252										C20H26Br2O2	XDDMZNADWGQPRQ-CERPAYOZSA-N	C[C@]12CCC(=O)C=C1C(=C(Br)Br)C[C@@]3([H])[C@]4([H])CC[C@H](O)[C@@]4(C)CC[C@@]32[H]	INGREDIENT SUBSTANCE	chemical	d291ca38-5e60-460a-8cd3-36f05e876d52
05IIB89IVA	TINORIDINE HYDROCHLORIDE	25913-34-2	247-342-9			134896	100000084609	DTXSID60947048										C17H20N2O2S.ClH	LMAQHEGFQZGATE-UHFFFAOYSA-N	C1c2c(CCN1Cc3ccccc3)c(c(s2)N)C(=O)OCC.Cl	INGREDIENT SUBSTANCE	chemical	aa021002-e95d-48fa-abd3-31dc63864d47
05IQ959M1N	1,2,4-TRICHLOROBENZENE	120-82-1	204-428-0			13		DTXSID0021965										C6H3Cl3	PBKONEOXTCPAFI-UHFFFAOYSA-N	c1(cc(Cl)ccc1Cl)Cl	INGREDIENT SUBSTANCE	chemical	7aa6d00b-84a7-4f5d-83f2-75d2bf8c9c2b
05J1QNC3FW	4',6-DIHYDROXYFLAVONE	63046-09-3				182362		DTXSID7022467										C15H10O4	FFULTBKXWHYHFQ-UHFFFAOYSA-N	o1c(cc(c2cc(ccc12)O)=O)-c3ccc(O)cc3	INGREDIENT SUBSTANCE	chemical	6b13568f-4561-4131-a179-3ebe7539e714
05J61265PX	FURSULTIAMINE	804-30-8	212-357-1	C121852	4604	3002119	100000084485	DTXSID0023084								2311		C17H26N4O3S2	JTLXCMOFVBXEKD-FOWTUZBSSA-N	n1c(c(CN(/C(=C(/SSCC2OCCC2)\CCO)/C)C=O)cnc1C)N	INGREDIENT SUBSTANCE	chemical	af164e8e-102d-4897-9bb8-22e49498ca1c	05J61265PX
05J68784G1	PSI-6130	817204-33-4				6481236		DTXSID10231287										C10H14FN3O4	NYPIRLYMDJMKGW-VPCXQMTMSA-N	O=c1n([C@H]2[C@](F)([C@H](O)[C@@H](CO)O2)C)ccc(N)n1	INGREDIENT SUBSTANCE	chemical	88a598e2-a800-4bc4-99bf-5834e970ccca
05JH3GJ6W9	2-METHYLOXETANE	2167-39-7				16565		DTXSID20870944										C4H8O	FZIIBDOXPQOKBP-UHFFFAOYSA-N	C1(CCO1)C	INGREDIENT SUBSTANCE	chemical	c27a21ba-beab-429a-b833-6d71d97e6f9f
05JZI7B19X	CARBOXYMETHYLCELLULOSE	9000-11-7		C83594	2062	24748	100000084894	DTXSID7040441								4950					INGREDIENT SUBSTANCE	polymer	12aa7664-1f2c-4f2b-b26c-76bb89c1729b	05JZI7B19X
05K6AED03Z	AF-03						100000115838														SPECIFIED SUBSTANCE	specifiedSubstanceG1	924f113a-a7c6-4e45-8ff4-61814698cb3c
05KB30NGW2	ALCALIGENES FAECALIS			C86140	1316425		100000142679		BH33	232	511										INGREDIENT SUBSTANCE	structurallyDiverse	40e74069-2575-47ae-abb7-706412306f9a	05KB30NGW2
05KD6AHA6F	PENTAFLUOROPHENYLALANINE, D-	40332-58-9				6992998												C9H6F5NO2	YYTDJPUFAVPHQA-GSVOUGTGSA-N	O=C(O)[C@H](N)Cc1c(F)c(c(c(c1F)F)F)F	INGREDIENT SUBSTANCE	chemical	3c48500a-beb5-c6bf-1e0d-5e55f1fd486c
05KO5G76R2	ENFENAMIC ACID	23049-93-6		C72088		31635	100000080229	DTXSID8057693								4973		C15H15NO2	HLNLBEFKHHCAMV-UHFFFAOYSA-N	c1(c(NCCc2ccccc2)cccc1)C(O)=O	INGREDIENT SUBSTANCE	chemical	d26ef097-56ea-46c0-b12d-0a03888eb37e
05KOZ6QVZ2	TRIMEPRAZINE TARTRATE, (S)-					91827083												2C18H22N2S.C4H6O6	AJZJIYUOOJLBAU-LDLJWNIXSA-N	[C@@H](C(=O)O)(O)[C@H](C(=O)O)O.N1(C[C@H](CN(C)C)C)c2ccccc2Sc3ccccc31.N1(C[C@H](CN(C)C)C)c2ccccc2Sc3ccccc13	INGREDIENT SUBSTANCE	chemical	6555b0eb-01fe-4e18-b15c-f5a7595ae259
05L0075KBX	5-GUAIACOLSULFONIC ACID	879-98-1			1307551	24181		DTXSID101020664										C7H8O5S	PFXZMBNHLUZPPW-UHFFFAOYSA-N	c1c(O)c(ccc1S(=O)(=O)O)OC	INGREDIENT SUBSTANCE	chemical	97982e24-bd21-4ece-a57e-bed701f98e14	05L0075KBX
05L581697Q	9-OXOHEXACOSANOIC ACID	97075-40-6				119026207												C26H50O3	ICEYRRDEQSRJEV-UHFFFAOYSA-N	C(CCCCCCCC(CCCCCCCCCCCCCCCCC)=O)(=O)O	INGREDIENT SUBSTANCE	chemical	0ab33075-6eb4-4960-835c-22b9372a4eaf
05L80G706R	N-ETHYLPYRIDINIUM HEXAFLUOROPHOSPHATE	103173-73-5				23160050		DTXSID5047875										C7H10N.F6P	IXUFJPDZCQJYBC-UHFFFAOYSA-N	[P-](F)(F)(F)(F)(F)F.C([n+]1ccccc1)C	INGREDIENT SUBSTANCE	chemical	17d66229-d636-463a-b61e-f9d7a42c9ab2
05LU01CS4T	TYROSINAMIDE, L-	4985-46-0				151243		DTXSID70198120										C9H12N2O2	PQFMNVGMJJMLAE-QMMMGPOBSA-N	C([C@H](Cc1ccc(cc1)O)N)(=O)N	INGREDIENT SUBSTANCE	chemical	d5f4d12f-0859-4ef6-867c-be12ae41676b
05LW13XKKR	DEPTROPINE CITRATE	2169-75-7	218-516-1				100000087732	DTXSID4045557										C23H27NO.C6H8O7	CHQGYMXXKZPWOI-BWSPSPBFSA-N	OC(=O)C(O)(CC(O)=O)CC(O)=O.C1[C@H]2N(C)[C@H](CC2)C[C@@H]1OC3c4c(cccc4)CCc5c3cccc5	INGREDIENT SUBSTANCE	chemical	aa8d9ae9-a935-4fb9-a9c6-1c0f935951b9
05M0WVA6SQ	ACETOXYMETHYLPHENYLNITROSAMINE	81943-37-5				133796		DTXSID701002323										C9H10N2O3	CSCFSVBKSFKSMX-UHFFFAOYSA-N	N(N=O)(COC(=O)C)c1ccccc1	INGREDIENT SUBSTANCE	chemical	4b89fb61-348d-4885-a059-e600580e9bf4
05M2CJP5DV	GLYCERYL DIACETATE 2-LINOLEATE	55320-03-1				71587182		DTXSID601016442										C25H42O6	NZTNNIRJXRULJD-MURFETPASA-N	C(OC(COC(C)=O)COC(=O)C)(CCCCCCC/C=C\C/C=C\CCCCC)=O	INGREDIENT SUBSTANCE	chemical	0ce07bd3-b501-456b-927f-c87c8ac3a73f
05M5UHW29E	UNCARIA SINENSIS HOOK								7DHV3		655181		768314-1	423578	WCS-209872						INGREDIENT SUBSTANCE	structurallyDiverse	95803f02-d12e-4364-b423-c9f763b53155
05M8IU15R8	3-CYANOPROPYLTRICHLOROSILANE	1071-27-8	213-990-6			14063		DTXSID5061455										C4H6Cl3NSi	HMFFOEBLYHLRQN-UHFFFAOYSA-N	C([Si](Cl)(Cl)Cl)CCC#N	INGREDIENT SUBSTANCE	chemical	156dc852-4357-418d-bf8c-0c454b4cf308
05ME7P8ZBJ	DETIRELIX	89662-30-6		C132693		16129698	100000083215	DTXSID70237821								6000		C78H105ClN18O13	OFQNFLLLCMQNEP-MIPXGPCFSA-N	N(CCC[C@@H](C(=O)N1CCC[C@H]1C(N[C@@H](C(N)=O)C)=O)NC(=O)[C@H](CC(C)C)NC(=O)[C@H](NC([C@@H](NC([C@@H](NC([C@@H](Cc2c[nH]c3ccccc23)NC([C@H](NC([C@H](NC(C)=O)Cc4cc5ccccc5cc4)=O)Cc6ccc(cc6)Cl)=O)=O)CO)=O)Cc7ccc(cc7)O)=O)CCCCN=C(NCC)NCC)C(N)=N	INGREDIENT SUBSTANCE	chemical	9b2d5d20-69b7-4fc5-9ee3-21b9816d1fe5
05MVC8T5JN	MAGNESIUM NITRITE	15070-34-5				10197667		DTXSID701044347										Mg.2NO2	AAJBNRZDTJPMTJ-UHFFFAOYSA-L	[Mg+2].N(=O)[O-].N(=O)[O-]	INGREDIENT SUBSTANCE	chemical	e50732d1-c18c-43f8-8a00-86d18aacd41a	05MVC8T5JN
05N1F927VL	INFLUENZA B VIRUS B/BRISBANE/9/2014 NEURAMINIDASE ANTIGEN (FORMALDEHYDE INACTIVATED)																				INGREDIENT SUBSTANCE	structurallyDiverse	2fe6ddd7-24c5-4eab-a47c-72fc2c263c23
05N261T543	ERIOGONUM CERNUUM WHOLE								3B4KX	21090	429196	ERCE2	694061-1	452143	WCSCMP-2795724						INGREDIENT SUBSTANCE	structurallyDiverse	343e6709-dde3-4a29-8d05-4ce302d75105
05NYH3YHH6	G-PROTEIN COUPLED ESTROGEN RECEPTOR 1																				INGREDIENT SUBSTANCE	protein	be234204-f992-49b1-a72a-98c97d37e258
05O443K2C2	ELEPHANTOPUS SCABER WHOLE								398BW	780294	396369	ELSC10	202958-1	401632	WCSCMP-3052738						INGREDIENT SUBSTANCE	structurallyDiverse	4357f860-a93f-42d0-aa5a-8c00b350333f
05O8B64OS2	MOSLA CAVALERIEI WHOLE								44G4N		2006539		452190-1		WCS-130176						INGREDIENT SUBSTANCE	structurallyDiverse	f5f0de51-4631-445d-8d93-26fddb1d4082	05O8B64OS2
05P3K9I49L	N-(2-MERCAPTOETHYL)-1,3-DIAMINOPROPANE	31098-42-7				104807	300000047437	DTXSID90953197										C5H14N2S	YHPLKWQJMAYFCN-UHFFFAOYSA-N	SCCNCCCN	INGREDIENT SUBSTANCE	chemical	5f3571ee-4dfc-4236-bc1e-b4315c4acaeb
05P706177M	ETOZOLIN, (-)-	76333-28-3				72710780		DTXSID70861620										C13H20N2O3S	ZCKKHYXUQFTBIK-ASCRHOAZSA-N	[C@H]1(N2CCCCC2)C(N(C)/C(/S1)=C/C(OCC)=O)=O	INGREDIENT SUBSTANCE	chemical	8d031220-2fd3-4512-8e13-69307007bfcc
05P93760L4	PRIMULA HENDERSONII WHOLE										272084		60447603-2	459446	WCSCMP-2608369						INGREDIENT SUBSTANCE	structurallyDiverse	d8526d64-1954-4e66-b365-498fa8985005	05P93760L4
05PB82Z52L	REPINOTAN	144980-29-0		C74388		198757	100000085269	DTXSID80162857								7600		C21H24N2O4S	YGYBFMRFXNDIPO-QGZVFWFLSA-N	S1(N(C(=O)c2c1cccc2)CCCCNC[C@@H]3Oc4ccccc4CC3)(=O)=O	INGREDIENT SUBSTANCE	chemical	0ff9f9dc-39b2-4e97-9c3e-aa929476db2f
05PE073YFV	4,4-DIMETHYLHEPTANEDIOIC ACID	5325-75-7				219213		DTXSID40201357										C9H16O4	YDUOHBXBLZGANF-UHFFFAOYSA-N	C(=O)(CCC(CCC(=O)O)(C)C)O	INGREDIENT SUBSTANCE	chemical	e4de0ee2-abbe-4c74-8f06-2aab5610eadb
05PPL1MUF0	2,4,5-TRITHIAOCTANE	911212-28-7				138454963												C5H12S3	JBDGCNHMNMSDSZ-UHFFFAOYSA-N	S(SCSC)CCC	INGREDIENT SUBSTANCE	chemical	d49f90d2-fa85-4b80-b0b9-ba381b4c8f6b
05PQ187PC1	PSAMMOSILENE TUNICOIDES WHOLE								4ND4P		39860		991720-1								INGREDIENT SUBSTANCE	structurallyDiverse	a97bef6b-92db-4e5a-88d2-489005f2e19f
05Q25F6XJ3	DEXTRAN 110	9004-54-0			358871		100000087766														INGREDIENT SUBSTANCE	polymer	30bdc1d1-6f35-4ef9-a703-d5e48535e865	05Q25F6XJ3
05Q5D4BAWY	NUCLEAR RECEPTOR ROR-GAMMA-T	481211-26-1																			INGREDIENT SUBSTANCE	protein	1525d497-06ae-44ee-bf90-dc8ade6f5391
05Q5YGY1IV	FLUCRILATE, (S)-					76963862												C7H6F3NO2	MEKBIVQWPIRQNE-YFKPBYRVSA-N	C(=C)(C#N)C(O[C@H](C(F)(F)F)C)=O	INGREDIENT SUBSTANCE	chemical	8dffc7ac-d727-4bbd-82ac-cdc70ce46210
05Q793M6Z5	BUTYL CINNAMATE	538-65-8	208-699-6			5273465		DTXSID0060226										C13H16O2	OHHIVLJVBNCSHV-MDZDMXLPSA-N	c1cccc(c1)/C=C/C(OCCCC)=O	INGREDIENT SUBSTANCE	chemical	66c001cb-c0fa-4455-9b86-7733b832358d
05Q7CD0E49	SUCROSE LAURATE	25339-99-5	246-873-3		1363647		100000134364	DTXSID701019401													INGREDIENT SUBSTANCE	mixture	137a94b9-7618-4ea6-9968-a6eaafdb933a	05Q7CD0E49
05QHB7EFM9	BLACK DRIFTFISH								3NQPZ	172513											INGREDIENT SUBSTANCE	structurallyDiverse	a21d12d0-ae79-483b-b622-5808db846117
05QRU0T04D	ADENYLATE CYCLASE TYPE 4																				INGREDIENT SUBSTANCE	protein	53eab466-4d32-4951-ad82-085d585693b4
05QSA9J0F4	GSK-256073 MONOHYDRATE					132115340												C10H13ClN4O2.H2O	NLCUFYQSXMXVOX-UHFFFAOYSA-N	O.[nH]1c(c2c(n(c1=O)CCCCC)nc([nH]2)Cl)=O	INGREDIENT SUBSTANCE	chemical	5aecedc1-ca47-43a5-8ec2-903a1ce152c6
05QTI4MUPF	2,4-D-PENTYL	1917-92-6	217-631-4			15963		DTXSID0041351										C13H16Cl2O3	VZCCHPAEDSPPDG-UHFFFAOYSA-N	c1(c(cc(Cl)cc1)Cl)OCC(OCCCCC)=O	INGREDIENT SUBSTANCE	chemical	2131cc03-88d3-4000-8dc2-7bc182fd6b98
05QV0PTF7U	4-(N-SULFOMETHYLAMINO)-2-(((6S)-6-METHYLOCTANOYL)AMINO)BUTANOIC ACID, (2S)-					134694298												C14H28N2O6S	VNPSDHNHFVBMJV-RYUDHWBXSA-N	OS(=O)(=O)CNCC[C@@H](C(O)=O)NC(=O)CCCC[C@@H](C)CC	INGREDIENT SUBSTANCE	chemical	2185540d-cd31-06c5-4000-d6fd2cc6ca3d
05R33SV391	CP-18	1193087-32-9				89094591												C46H73FN10O23	SZXPYKHOFVWUDG-ZPKYYKDISA-N	C(COCCOCCOCCOCCNC(=O)[C@H](C)NC(=O)[C@H](CC(=O)O)NC(=O)[C@H](C(C)C)NC(=O)[C@H](CCC(=O)O)NC(=O)[C@H](CC(=O)O)NC(=O)[C@@]1([H])O[C@H]([C@H](O)[C@@H](O)[C@H]1O)CNC(=O)Cn2nnc(CCCF)c2)C(=O)O	INGREDIENT SUBSTANCE	chemical	144ed119-e7cd-4802-b35a-b2973c1881d4
05R77CAF0B	N-HYDROXY-2,5-DIMETHOXY-.ALPHA.,4-DIMETHYL-BENZENEETHANAMINE, (+/-)-	43022-01-1				597107		DTXSID80962859										C12H19NO3	JAIPYOTXVGSAEO-UHFFFAOYSA-N	c1(c(cc(c(c1)OC)C)OC)CC(NO)C	INGREDIENT SUBSTANCE	chemical	e04fdaae-f8da-42f0-8235-ba9e3255d70b
05RFR8AC84	VIOLURIC ACID	87-39-8	201-741-4			6399005		DTXSID8058954										C4H3N3O4	JMUJZTASUDOAGC-UHFFFAOYSA-N	O=C1NC(=O)C(=NO)C(=O)N1	INGREDIENT SUBSTANCE	chemical	03c231fe-7845-4242-b163-70c2218b5d23
05RMF7YPWN	HYDROCORTISONE BUTYRATE	13609-67-1	237-093-4	C48022	103468	26133	100000085172	DTXSID4045896										C25H36O6	BMCQMVFGOVHVNG-TUFAYURCSA-N	[C@@]12([C@@](C(=O)CO)(CC[C@]2([C@@]3(CCC=4[C@@]([C@]3([C@H](C1)O)[H])(CCC(C4)=O)C)[H])[H])OC(=O)CCC)C	INGREDIENT SUBSTANCE	chemical	9c34a737-d930-4df7-93cb-be8af52ce87a	05RMF7YPWN
05RQM063WD	PHENYLUREIDOACETIC ACID	102-03-4	202-999-0			66877		DTXSID50144509										C9H10N2O2	RUPVBKFFZNPEPS-UHFFFAOYSA-N	c1ccccc1NC(=O)NC(=O)C	INGREDIENT SUBSTANCE	chemical	f93351f1-519c-4ffb-9aed-56f8a755892d
05S7L91ZTR	CANIS LUPUS FAMILIARIS HAIR				854025		100000133043		QLXL	726821	9615										INGREDIENT SUBSTANCE	structurallyDiverse	13f71f55-da91-4336-b175-2aa3c198c62e	05S7L91ZTR
05SB62IB6F	CLETHODIM	99129-21-2						DTXSID3034458													INGREDIENT SUBSTANCE	mixture	33de02df-31d9-4f9e-a44f-dcf2412f7ee1
05T3M06HCM	PTERIDIUM AQUILINUM WHOLE								B8VH5	17224	32101	PTAQ	17210060-1	312948	WCSCMP-2931242						INGREDIENT SUBSTANCE	structurallyDiverse	db4e1eab-130a-4e4d-9697-813065d55cc8	05T3M06HCM
05T3WT3PJ1	ALLOISOLEUCINE, DL-	3107-04-8	221-464-2					DTXSID501019679										C6H13NO2	AGPKZVBTJJNPAG-UHNVWZDZSA-N	C([C@@H](N)[C@@H](CC)C)(=O)O	INGREDIENT SUBSTANCE	chemical	28af98ae-33e6-4a76-898b-3758167e1894
05T4JZ7JLV	GUAIFENESIN .BETA.-ISOMER	14007-09-1				84154		DTXSID60161222										C10H14O4	DTADPBLDQSWASV-UHFFFAOYSA-N	OCC(Oc1c(cccc1)OC)CO	INGREDIENT SUBSTANCE	chemical	2fd5d726-bed8-448e-a02b-f63d6b45f683	05T4JZ7JLV
05T4P33636	MCN-5652, (+)-	103729-16-4				3036461												C19H21NS	YVKDUIAAPBKHMJ-RBUKOAKNSA-N	[C@@]12(c3c([C@H](c4ccc(cc4)SC)CN2CCC1)cccc3)[H]	INGREDIENT SUBSTANCE	chemical	9947f310-ef48-48fa-8444-5879e270e7ca
05T77P89WE	TETRACYCLINE 4-GUAIACOLSULFONATE	20228-26-6				71300435												C22H24N2O8.C7H8O5S	FNKGGRNGAXFRPG-FMZCEJRJSA-N	C1(C(=C([C@H]([C@@]2(C[C@@]3([C@](C)(O)c4c(C(=O)C3=C(O)[C@@]21O)c(O)ccc4)[H])[H])N(C)C)O)C(=O)N)=O.c1(cc(c(cc1)O)OC)S(=O)(=O)O	INGREDIENT SUBSTANCE	chemical	d3574e5d-a847-48e0-a26c-184e3f96575e
05T79LJ9KB	CADIA ELLISIANA WHOLE								5X5CN				482601-1	435830	WCS-2689717						INGREDIENT SUBSTANCE	structurallyDiverse	558f135a-74b7-4c7e-a074-f401b1fa1f0d
05T9139TJW	ISOPROPICILLIN	4780-24-9		C83846		3038477	100000082835	DTXSID50197292								1228		C18H22N2O5S	CHEBXWARWMFQKF-MBNYWOFBSA-N	S1[C@@]2([C@@H](C(=O)N2[C@H](C1(C)C)C(O)=O)NC(C(Oc3ccccc3)(C)C)=O)[H]	INGREDIENT SUBSTANCE	chemical	0ab35c0e-1c35-449c-ab6e-14cbf18bfb94
05TAA9I0Z8	LAIDLOMYCIN PROPIONATE POTASSIUM	84799-02-0		C79534	1306103	23674236	300000055184	DTXSID001005083									AA-103	C40H65O13.K	OXNOQXLCECXEBU-QGMAIPBJSA-M	[C@@H]([C@@H](C([O-])=O)C)(OC(CC)=O)[C@H](C)[C@@]1([H])O[C@]2(C[C@@H]([C@H]1C)O)CC[C@]([C@@]3([H])CC[C@]([C@]4([C@@H](C)C[C@]([C@]5(O[C@@]([C@H](C)C[C@@H]5C)(O)COC(CC)=O)[H])(O4)[H])[H])(C)O3)(C)O2.[K+]	INGREDIENT SUBSTANCE	chemical	4ed30edd-d05d-4ee1-a432-adea2f6692be	05TAA9I0Z8
05TMW98298	TERT-BUTYL CHLOROACETATE	107-59-5	203-506-1			66052		DTXSID7059351										C6H11ClO2	KUYMVWXKHQSIAS-UHFFFAOYSA-N	C(OC(=O)CCl)(C)(C)C	INGREDIENT SUBSTANCE	chemical	1fdaeb02-4913-4317-a909-c8b08b4d493f
05TN0SUY38	O-NITROPHENYLACETIC ACID	3740-52-1	223-128-0			77337		DTXSID0063157										C8H7NO4	WMUZDBZPDLHUMW-UHFFFAOYSA-N	O=C(O)Cc1c([N+]([O-])=O)cccc1	INGREDIENT SUBSTANCE	chemical	76966d8b-3503-401d-8afc-a77db122f428
05TU0WU82S	CORTICOSTERONE-21-HEMISUCCINATE SODIUM	18843-27-1				101633814		DTXSID50940341										C25H33O7.Na	ZVGAMAIUOZXIOQ-YLCFGOIRSA-M	[C@]12([C@]([C@]3([C@]([C@@]4(C(=CC(=O)CC4)CC3)C)([H])[C@H](C1)O)[H])(CC[C@@H]2C(COC(=O)CCC([O-])=O)=O)[H])C.[Na+]	INGREDIENT SUBSTANCE	chemical	ff88c142-13db-4cf9-9204-83300357123f
05U35F7913	O-ACETYLPSILOCIN FUMARATE	1217230-42-6				71312811												C14H18N2O2.C4H4O4	QIJLOAPCCJQEEZ-WLHGVMLRSA-N	C(=C/C(=O)O)\C(=O)O.c1cc2[nH]cc(CCN(C)C)c2c(c1)OC(=O)C	INGREDIENT SUBSTANCE	chemical	1349e6cc-0566-450c-9adb-d7c556f2fc21
05UG6280NI	N-STEAROYLSPHINGOMYELIN	58909-84-5				6453725		DTXSID501313528										C41H83N2O6P	LKQLRGMMMAHREN-YJFXYUILSA-N	O(P(OCC[N+](C)(C)C)([O-])=O)C[C@H](NC(CCCCCCCCCCCCCCCCC)=O)[C@@H](/C=C/CCCCCCCCCCCCC)O	INGREDIENT SUBSTANCE	chemical	a6d88387-94e6-4365-8d7d-7de99917d9c2
05UIS99TWG	ALSTONIDINE ACETATE TRIHYDRATE	25442-92-6				72710698												C24H26N2O5.3H2O	MCGHEKJRLIEUIK-HDTQAHQWSA-N	O.C(c1c2c(c3c(n2C)cccc3)ccn1)[C@@H]4C(C(OC)=O)=CO[C@@H](C)[C@@H]4COC(=O)C.O.O	INGREDIENT SUBSTANCE	chemical	21778260-cbed-493a-81ac-a52d85b6ed89
05UQ1299DN	NORFLUOXETINE, (R)-	130194-43-3				9797657												C16H16F3NO	WIQRCHMSJFFONW-OAHLLOKOSA-N	c1cc(O[C@H](CCN)c2ccccc2)ccc1C(F)(F)F	INGREDIENT SUBSTANCE	chemical	7890e703-263a-4f56-9c4c-9e66342799ef
05UR0ZT01J	ATP-BINDING CASSETTE SUB-FAMILY G MEMBER 4																				INGREDIENT SUBSTANCE	protein	21d0879c-21ed-4210-97d1-54059af2a9f2
05UZ60BGC7	INFLUENZA A VIRUS A/SWITZERLAND/3330/2017 (H1N1) LIVE (ATTENUATED) ANTIGEN																				INGREDIENT SUBSTANCE	structurallyDiverse	a0059cb8-98a0-4d73-951f-ebea5df8bca2
05V02F2KDG	ROSIGLITAZONE	122320-73-4		C62076	84108	77999	100000089168	DTXSID7037131								7662		C18H19N3O3S	YASAKCUCGLMORW-UHFFFAOYSA-N	N1C(SC(C1=O)Cc2ccc(cc2)OCCN(c3ncccc3)C)=O	INGREDIENT SUBSTANCE	chemical	e754d738-7fe3-4a9e-8ecd-29e16e14a5ec	05V02F2KDG
05V1KJO52Z	YLANGENE	14912-44-8				20055075		DTXSID401018185										C15H24	VLXDPFLIRFYIME-QRTUWBSPSA-N	[C@]12([C@]3([H])CC=C([C@@]2([H])[C@@H]3[C@H](C(C)C)CC1)C)C	INGREDIENT SUBSTANCE	chemical	95caf451-aa19-4f4f-8eaf-7b9ee1101b8e
05V56HJZ5F	2-AMINO-2,3-DIMETHYLBUTYRONITRILE	13893-53-3				94355		DTXSID2027759										C6H12N2	CAOHBROWLMCZRP-UHFFFAOYSA-N	C(C(C(C)C)(N)C)#N	INGREDIENT SUBSTANCE	chemical	b5026ac6-9f39-43d7-93c6-c22782692092
05V5NVB5Y1	FLOPROPIONE	2295-58-1	218-942-8	C65694	25082	3362	100000080997	DTXSID3045851								2009		C9H10O4	PTHLEKANMPKYDB-UHFFFAOYSA-N	c1(c(cc(O)cc1O)O)C(CC)=O	INGREDIENT SUBSTANCE	chemical	d70dbf9b-44e0-4312-b662-1a1abc6a579e
05V9Y5208M	LEUPEPTIN HEMISULFATE ANHYDROUS	103476-89-7				2733491												2C20H38N6O4.H2O4S	CIPMKIHUGVGQTG-VFFZMTJFSA-N	S(O)(O)(=O)=O.[C@@H](NC([C@H](CC(C)C)NC(C)=O)=O)(C(N[C@@H](CCCNC(=N)N)C=O)=O)CC(C)C.[C@@H](NC([C@H](CC(C)C)NC(C)=O)=O)(C(N[C@@H](CCCNC(=N)N)C=O)=O)CC(C)C	INGREDIENT SUBSTANCE	chemical	017fdfad-42f3-4f75-bcb9-a2ce7a3b4764
05VL37FC3P	ELYMUS VIOLACEUS WHOLE								6F6FW	783180	491171	ELVI11	942109-1	454271	WCS-411703						INGREDIENT SUBSTANCE	structurallyDiverse	5a09d0c8-b9ba-4935-a4ed-f0160908e630	05VL37FC3P
05VP796JC6	MEQUITAZINE, (R)-	147780-50-5				3246605	300000050551											C20H22N2S	HOKDBMAJZXIPGC-MRXNPFEDSA-N	C12CCN(CC1)C[C@@H]2CN3c4c(Sc5c3cccc5)cccc4	INGREDIENT SUBSTANCE	chemical	9ccd646f-3b63-4d98-a084-2469b50c8e67
05W209DSBS	BIS-PEG/PPG-20/20 DIMETHICONE	151662-01-0			1739981			DTXSID60106815													INGREDIENT SUBSTANCE	polymer	636c5978-41f3-4601-bc68-ae1e79d58c91	05W209DSBS
05W76RRF9K	1-CHLORO-1-NITROETHANE	598-92-5				61149		DTXSID80870662										C2H4ClNO2	LPIWIOBGUAPNQW-UHFFFAOYSA-N	[N+](C(Cl)C)(=O)[O-]	INGREDIENT SUBSTANCE	chemical	494d6470-6f29-4d18-8667-e22f4a826daf
05W904P57F	AMYLMETACRESOL	1300-94-3	215-094-0	C80846	236248	14759	100000086938	DTXSID8046791								5915		C12H18O	CKGWFZQGEQJZIL-UHFFFAOYSA-N	c1(c(ccc(c1)C)CCCCC)O	INGREDIENT SUBSTANCE	chemical	8027b172-130b-4c74-a4ac-e572f1942a1e
05WKL2L5LJ	2,3,6-TRIMETHYLPHENOL	2416-94-6	219-330-3			17016		DTXSID6022187										C9H12O	QQOMQLYQAXGHSU-UHFFFAOYSA-N	c1(c(c(ccc1C)C)O)C	INGREDIENT SUBSTANCE	chemical	63dc04d7-1998-455a-89f3-7d4a18b85461
05X5L9F9XM	PETASITOLONE	35124-22-2				5320506		DTXSID30188628										C15H24O2	LYFRYUAWUBLCKH-FIXISWKDSA-N	C1C[C@H](C)[C@@]2(C)C=C(C(O)(C)C)C(=O)C[C@@]2([H])C1	INGREDIENT SUBSTANCE	chemical	cfeb8ac2-bf6c-4145-83f5-48ab891379e3
05XET83VM1	ZIZIPHUS JUJUBA LEAF									196004	326968	ZIJU	719213-1	42282	WCSCMP-2470699						INGREDIENT SUBSTANCE	structurallyDiverse	80eae9ac-e3a3-4b42-b60d-127e08924bb0
05Y42QCG2T	MORUS ALBA STEM				1307545		300000055797		44FPX	19066	3498	MOAL	30051955-2	24607	WCSCMP-2501381						INGREDIENT SUBSTANCE	structurallyDiverse	7bd2fcd5-1c39-42de-8c3b-5ae58123f78c	05Y42QCG2T
05Y5G77L4R	DICETYLAMINE	16724-63-3	240-779-6			85571		DTXSID60867439										C32H67N	NQYKSVOHDVVDOR-UHFFFAOYSA-N	N(CCCCCCCCCCCCCCCC)CCCCCCCCCCCCCCCC	INGREDIENT SUBSTANCE	chemical	66583398-de85-4aff-a7f0-9634355574b3
05YBN8CRV7	4-(DEMETHYL)-4-(HYDROXYMETHYL)-1-DE(HYDROXYETHYL)-1-ACETIC ACID-ESAXERENONE	2244884-22-6				145996819												C22H19F3N2O6S	COIIFHVTSGKXPS-UHFFFAOYSA-N	n1(c(c(c(c1)C(Nc2ccc(cc2)S(=O)(=O)C)=O)CO)-c3ccccc3C(F)(F)F)CC(O)=O	INGREDIENT SUBSTANCE	chemical	87da4b34-6e39-480b-ab99-cd3eca03c79a
05YSA3965S	CALOBOTA SERICEA WHOLE								9CXTQ		449075		77100905-1	460555	WCS-2895688						INGREDIENT SUBSTANCE	structurallyDiverse	6267689b-9e3d-4b4f-a539-51751c2c40ad
05Z3WK3SO6	ZORIFERTINIB HYDROCHLORIDE	1626387-81-2				78322366												C22H23ClFN5O3.ClH	IFVBAZHARMVMRV-BTQNPOSSSA-N	Cl.c1(cc2c(cc1OC)ncnc2Nc3cccc(c3F)Cl)OC(N4CCN(C[C@H]4C)C)=O	INGREDIENT SUBSTANCE	chemical	baf6fd1b-b9ec-4064-a96f-c6d4e86e52e2
05Z47BO5UD	INFLUENZA A VIRUS A/VICTORIA/361/2011 IVR-165 (H3N2) NEURAMINIDASE ANTIGEN (FORMALDEHYDE INACTIVATED)																				INGREDIENT SUBSTANCE	structurallyDiverse	fd2bf422-2840-49e4-bea4-b8d67822b937
05Z64T1GSG	STRYCHNOS POTATORUM WHOLE								537CQ		85835		547420-1	35852	WCSCMP-2598232						INGREDIENT SUBSTANCE	structurallyDiverse	55b0b20a-e633-458c-9f99-6ad65821d325
05Z7Y6M6DK	5-THIAZOLYLMETHYL N-((1R,4R)-4-AMINO-5-PHENYL-1-(PHENYLMETHYL)PENTYL)CARBAMATE	1004316-18-0				59721242												C23H27N3O2S	NDRGYGLCIPEVCJ-NHCUHLMSSA-N	c1(ccccc1)C[C@H](N)CC[C@@H](NC(OCc2cncs2)=O)Cc3ccccc3	INGREDIENT SUBSTANCE	chemical	51b89f75-4414-4351-a94d-9fa23b771ba5
05ZCK72TXZ	OZORALIZUMAB	1167985-17-2		C175183			300000021833									9369	XX-32				INGREDIENT SUBSTANCE	protein	e6bbef12-9b59-46e4-8af2-1773d68986d2
05ZE90DQA4	3-(5-(AMINOSULFONYL)BENZOXAZOL-2-YL)-7-(DIETHYLAMINO)COUMARIN	68427-35-0	270-393-3			62249		DTXSID6041476										C20H19N3O5S	SDUIURJVOCHJCO-UHFFFAOYSA-N	O=c1c(cc2c(o1)cc(N(CC)CC)cc2)-c3nc4c(o3)ccc(S(N)(=O)=O)c4	INGREDIENT SUBSTANCE	chemical	19c59e9d-01c6-444f-a254-aed0accfefe4
05ZIE5U7RX	.BETA.-D-MANNOSE 6-PHOSPHATE	40436-61-1				439198												C6H13O9P	NBSCHQHZLSJFNQ-RWOPYEJCSA-N	[C@@H]1([C@H]([C@@H]([C@@H](COP(O)(O)=O)O[C@H]1O)O)O)O	INGREDIENT SUBSTANCE	chemical	ca842d0e-1695-47cb-9a47-854c94ca4f3a
05ZYW7RU5V	GDC-0276	1494581-70-2				91809347	300000051206											C24H31FN2O4S	PTCBNPULJWGSML-UHFFFAOYSA-N	C(Oc1c(cc(c(c1)F)C(NS(=O)(=O)N2CCC2)=O)C3CC3)C45CC6CC(C4)CC(C5)C6	INGREDIENT SUBSTANCE	chemical	c55d0ff5-4f66-4367-afbf-f2147967a83e
0600L2M6EZ	PHENAMPROMIDE	129-83-9	204-967-1	C66367		8523	100000082209	DTXSID10911012								948		C17H26N2O	DHTRHEVNFFZCNU-UHFFFAOYSA-N	N(C(CN1CCCCC1)C)(C(=O)CC)c2ccccc2	INGREDIENT SUBSTANCE	chemical	4885d746-8a7d-459b-9868-603109e5056b
0601Z4Z0LU	LIRIODENDRON TULIPIFERA WHOLE								3VCGS	18086	3415	LITU	30197364-2	22382	WCS-113859						INGREDIENT SUBSTANCE	structurallyDiverse	b5942e87-2a62-499e-97b1-25e53f26344d	0601Z4Z0LU
06035642G6	ESCIN IIB	158800-83-0				10260627												C54H84O23	MLLNRQWNTKNRGQ-GJSMMZDWSA-N	[H][C@@]12[C@@](CC[C@@H]([C@@]1(CO)C)O[C@@H]3O[C@@H]([C@H]([C@@H]([C@H]3O[C@@H]4OC[C@H]([C@@H]([C@H]4O)O)O)O)O[C@@H]5O[C@@H]([C@H]([C@@H]([C@H]5O)O)O)CO)C(O)=O)(C)[C@]6([H])[C@@](CC2)([C@@]7(C[C@H]([C@]8([C@@H](OC(C)=O)[C@@H](C(C[C@@]8([H])C7=CC6)(C)C)OC(/C(/C)=C\C)=O)CO)O)C)C	INGREDIENT SUBSTANCE	chemical	01cf9085-8a78-440f-890a-308d871d0fc5
0603E10Z5S	2-AMINOPIMELIC ACID, (S)-	26630-55-7				446719		DTXSID101307810										C7H13NO4	JUQLUIFNNFIIKC-YFKPBYRVSA-N	C(=O)([C@@H](N)CCCCC(=O)O)O	INGREDIENT SUBSTANCE	chemical	3adfa9d8-f697-490d-84b7-bb5855d3a2f5
060B6580LL	IODOALPHIONIC ACID	577-91-3	209-417-4	C75626		11350		DTXSID6046131										C15H12I2O3	IKYIXZSIKOYSLD-UHFFFAOYSA-N	c1(c(cc(cc1I)CC(C(=O)O)c2ccccc2)I)O	INGREDIENT SUBSTANCE	chemical	99bb8c97-582e-4863-b017-e3c8ea8b4a16
060HM35G41	4'-FLUOROCHALCONE, (Z)-	72758-70-4				12581117												C15H11FO	VKNQSJQWRINEFS-WDZFZDKYSA-N	Fc1ccc(cc1)C(=O)/C=C\c2ccccc2	INGREDIENT SUBSTANCE	chemical	a569bea9-5d3e-4655-b940-27e7c61e07f4
060I5C0GRC	CEFOZOPRAN HYDROCHLORIDE	113981-44-5		C92168		5491954	100000076315	DTXSID1048592										C19H17N9O5S2.ClH	NTJHUKMPVIFDNY-XFDPNJHTSA-N	Nc1nc(ns1)/C(=N/OC)/C(=O)N[C@H]2[C@]3(SCC(=C(C(=O)[O-])N3C2=O)C[n+]4c5cccnn5cc4)[H].Cl	INGREDIENT SUBSTANCE	chemical	7d0e4b3d-b5fe-4216-93b6-1fe5ac5fe6be
06100LG1X6	ARGYROLOBIUM TRANSVAALENSE WHOLE								GK5S		1638919		475270-1	435670	WCS-2650895						INGREDIENT SUBSTANCE	structurallyDiverse	72eaa2e8-e1b0-443b-a360-0dd1045c0e1f
0612NYE44G	2,3,4,4',5,6-HEXABROMODIPHENYL ETHER	189084-58-0				21604829		DTXSID50879965										C12H4Br6O	KVYODBMKQYVNEK-UHFFFAOYSA-N	O(c1c(c(c(c(c1Br)Br)Br)Br)Br)c2ccc(cc2)Br	INGREDIENT SUBSTANCE	chemical	917b25bd-73e7-4849-9d8c-30a870bf6ae0
0612VZ9I5Z	QUINGESTRONE	67-95-8		C152126		9929903	100000080279	DTXSID00217196								1525		C26H38O2	XAVRSHOUEXATJE-FBQZJRKBSA-N	[C@]12([C@]([C@@]3(CC=C4[C@@]([C@]3(CC1)[H])(CCC(=C4)OC5CCCC5)C)[H])(CC[C@@H]2C(=O)C)[H])C	INGREDIENT SUBSTANCE	chemical	2757f919-ee43-4c1e-a931-24509ca9ac59
06131C007U	TRIBUTYLTIN MALEATE	4027-18-3	223-701-5			16695701		DTXSID0034982										C12H27Sn.C4H3O4	OWPROSQENMJLFR-SQDRRJMKSA-M	C([Sn+](CCCC)CCCC)CCC.C(/C=C\C(=O)O)([O-])=O	INGREDIENT SUBSTANCE	chemical	bcb7b865-0fdf-44ee-a37a-568c070600ee
0613LSI19F	M-77976	394237-61-7				764764												C17H16N2O3	GSBFARPNIZUMHA-UHFFFAOYSA-N	COc1ccc(-c2c(-c3ccc(O)cc3O)n[nH]c2C)cc1	INGREDIENT SUBSTANCE	chemical	9d4f7ad5-2608-4fb9-80f3-dd350f2ad7b8
0619F35CGV	TETRACAINE	94-24-6	202-316-6	C66590	10391	5411	100000088809	DTXSID1043883								431		C15H24N2O2	GKCBAIGFKIBETG-UHFFFAOYSA-N	C(c1ccc(cc1)NCCCC)(=O)OCCN(C)C	INGREDIENT SUBSTANCE	chemical	b78fc0df-04de-4eaf-b1ea-c76e2f4c483c	0619F35CGV
061OX73CP3	2,3,3',4',6-PENTABROMODIPHENYL ETHER	446254-73-5				86208542		DTXSID70879922										C12H5Br5O	LESZGJVTZILBTK-UHFFFAOYSA-N	O(c1c(c(ccc1Br)Br)Br)c2cc(c(cc2)Br)Br	INGREDIENT SUBSTANCE	chemical	6c438b57-8604-45d4-a68a-a3758d3b9a98
061SKE27JP	INDOLEBUTYRIC ACID	133-32-4	205-101-5	C63656		8617	300000053401	DTXSID8032623										C12H13NO2	JTEDVYBZBROSJT-UHFFFAOYSA-N	OC(CCCc1c2ccccc2[nH]c1)=O	INGREDIENT SUBSTANCE	chemical	a1493450-b5ac-4aec-84a0-2379955072cb
061Z9N99FZ	G-PROTEIN COUPLED RECEPTOR 182																				INGREDIENT SUBSTANCE	protein	803521b7-a6fd-45f3-abd1-1b0ea550ffd9
06221V9S6D	BUDDLEJA CORDATA WHOLE								NN28		168492		545723-1	8078	WCSCMP-2685368						INGREDIENT SUBSTANCE	structurallyDiverse	4b1997b8-fd1c-4582-9de1-6daeb00c48b4
06222QRI0B	DEOXYHEMOGLOBIN	9034-51-9																			INGREDIENT SUBSTANCE	protein	ac5cff5d-2a67-4ea8-a61c-5f1d874eea92
06223H196A	TYMAZOLINE HYDROCHLORIDE	28120-03-8	248-854-5			34153	100000077288											C14H20N2O.ClH	DKIDQLUKAZZLAR-UHFFFAOYSA-N	CC(C)c1c(OCC2=NCCN2)cc(C)cc1.Cl	INGREDIENT SUBSTANCE	chemical	62fb159d-28fd-4708-8d92-c3e1df07314e
0623J1FR67	N-TETRADECYL-1,3-PROPANEDIAMINE	4317-79-7	224-343-2			78012		DTXSID10195759										C17H38N2	SSSZZOVUXFLWCQ-UHFFFAOYSA-N	C(CCCCCCCCCCCNCCCN)CC	INGREDIENT SUBSTANCE	chemical	808201bd-ac0a-43e2-84a2-b90c599f3120
0624073F45	CHLORCYCLOGUANIL	13344-99-5				25889		DTXSID00158111										C11H13Cl2N5	FPULLBVUFHTKQQ-UHFFFAOYSA-N	c1(N2C(N=C(N=C2N)N)(C)C)cc(c(cc1)Cl)Cl	INGREDIENT SUBSTANCE	chemical	9183af01-91a4-4dee-b1b9-5df1301072ef
06241B5S4P	MIBOPLATIN	103775-75-3		C175820		72031	100000081165	DTXSID70908584								6848		C6H6O4.C5H12N2.Pt	XXUHLUDUCZQMDI-UTYJZAQGSA-L	C1CCC1(C(=O)[O-])C(=O)[O-].C1CN[C@](C1)(CN)[H].[Pt+2]	INGREDIENT SUBSTANCE	chemical	5a8eaacf-7e81-4a15-b046-daf0e145c4ad
0626826Y0S	SILVER DORY WHOLE								33SRB	625303											INGREDIENT SUBSTANCE	structurallyDiverse	5d96a2af-7133-40ef-b8d2-e21635b9edc7
0626DKI6FE	4-HYDROXY-3-METHOXYPHENYLACETONE	2503-46-0	219-704-6			17262		DTXSID1075060										C10H12O3	LFVCJQWZGDLHSD-UHFFFAOYSA-N	c1(cc(c(O)cc1)OC)CC(C)=O	INGREDIENT SUBSTANCE	chemical	f59acedc-0192-4f3b-be0a-c3e8044913fb
0627D8VG1C	5,6-DIHYDRO-5-AZACYTIDINE	62488-57-7		C980		99681		DTXSID7020471										C8H14N4O5	LJIRBXZDQGQUOO-KVTDHHQDSA-N	N1([C@H]2[C@@H]([C@H](O)[C@H](O2)CO)O)C(N=C(NC1)N)=O	INGREDIENT SUBSTANCE	chemical	3fc7d3d7-31d2-408e-9ce4-af56e8e6b060
0628T707D0	ISCALIMAB	2031153-61-2		C175096			100000181703									10707	GH-46				INGREDIENT SUBSTANCE	protein	66fb5f68-424c-4eb4-948f-7a376393f8c1
062SZD3F3X	POLYGLYCERYL-6 DIOLEATE	76009-37-5	278-358-4		1431309			DTXSID501042440													INGREDIENT SUBSTANCE	polymer	db89d5a7-1f20-4035-91a2-312ed3cda468	062SZD3F3X
062Z426N39	NIGHT SMELT								4Z7D8	162048	443727										INGREDIENT SUBSTANCE	structurallyDiverse	a010a81a-ab03-4c35-8d41-47df69142e8f
0630M0SPU6	METHOXYVINPOCETINE					76969030												C23H28N2O3	ZHFOVMIMMIBXLC-GGAORHGYSA-N	n12c3c(CCN4[C@]3([C@](C=C1C(=O)OCC)(CCC4)CC)[H])c5c2ccc(c5)OC	INGREDIENT SUBSTANCE	chemical	ddd4f3e0-427b-4863-935b-6f5fd73a8996
0632330Y8N	DESMODIUM DISTORTUM WHOLE								3535C	820409	1125888	DEDI10	78415-2	13628	WCS-2762276						INGREDIENT SUBSTANCE	structurallyDiverse	70b10978-2f31-4f33-b057-f86468db583a
0637RG5TL6	1,4-DIPHENYLCYCLOHEXANE, TRANS-	21072-42-4						DTXSID80943380										C18H20	VULCFZQVCFIKNK-IYARVYRRSA-N	C1C[C@H](c2ccccc2)CC[C@H]1c3ccccc3	INGREDIENT SUBSTANCE	chemical	bb8fa52a-d1f1-4005-a2e3-fb9dfa9ace8b
063D2YI19E	PUMAFENTRINE	207993-12-2		C81665		3052763	300000034292	DTXSID10174887								7925		C29H39N3O3	CVDXFPBVOIERBH-JWQCQUIFSA-N	C(=O)(N(C(C)C)C(C)C)c1ccc(cc1)C2=N[C@@]3(CCN(C[C@@]3(c4c2cc(c(c4)OCC)OC)[H])C)[H]	INGREDIENT SUBSTANCE	chemical	eaaeefe6-eff9-4073-859b-e06a6d8b1555
063FSX662R	TRAUMATIC ACID, (2Z)-	6556-35-0				5354373												C12H20O4	MAZWDMBCPDUFDJ-CLFYSBASSA-N	C(CCCCCC/C=C\C(=O)O)CC(=O)O	INGREDIENT SUBSTANCE	chemical	d7a686a9-f021-4158-8aa2-95951637794c
063SWI7M6E	DIPOTASSIUM ETHYLENEBIS(DITHIOCARBAMATE)	10039-34-6				13139492		DTXSID70905457										C4H6N2S4.2K	GOAJRTRXGRBKTL-UHFFFAOYSA-L	C(=S)(NCCNC([S-])=S)[S-].[K+].[K+]	INGREDIENT SUBSTANCE	chemical	a2e427c7-7e7e-3fff-cc7b-c5caa69c0039
063U50TOLA	BERBERIS MICROPHYLLA WHOLE								LJY4		186729		31472-2	6915	WCSCMP-2674137						INGREDIENT SUBSTANCE	structurallyDiverse	5b637ecc-7eae-4eb3-b7f5-305338d722dc
063VBA799E	HUMAN PAPILLOMAVIRUS SEROTYPE 16 WHOLE										10566										INGREDIENT SUBSTANCE	structurallyDiverse	9900249e-ca67-4a5e-8cee-ef8755c16b2b	063VBA799E
06412XCN1A	DROSPIRENONE ACID	776251-13-9				91810655												C24H32O4	LHTVRHFTKRJEQF-HXCATZOESA-N	[C@]1([C@@]2([C@@]([C@@]3([C@@]1(CC[C@@]4([C@@]5(C([C@]6([C@@]([C@@]34[H])(C6)[H])[H])=CC(CC5)=O)C)[H])C)[H])([H])C2)[H])(O)CCC(=O)O	INGREDIENT SUBSTANCE	chemical	1d342370-6699-4a2c-8f36-609b8bdd930f
0642TZ1JZN	DEXNIGULDIPINE HYDROCHLORIDE	113145-70-3				6918096		DTXSID80873072										C36H39N3O6.ClH	MHOSUIMBPQVOEU-MGDILKBHSA-N	C=1([C@H](C(C(=O)OCCCN2CCC(CC2)(c3ccccc3)c4ccccc4)=C(NC1C)C)c5cc([N+]([O-])=O)ccc5)C(=O)OC.Cl	INGREDIENT SUBSTANCE	chemical	17fbbcc0-598c-4364-8ea4-6c5d35c9ec78
0644669I4L	PACIFIC ANCHOVETA, COOKED								T5ZW	161862	714659										INGREDIENT SUBSTANCE	structurallyDiverse	1672080e-231f-4048-94d3-152bf457d8cc
0646TTH29U	REEF CROAKER, COOKED								48RFQ	169325											INGREDIENT SUBSTANCE	structurallyDiverse	e8e5831e-4257-4bd7-a58f-d7f5ed89cda8
064950K11A	ALLOPREGNANE-3.BETA.,11.BETA.,21-TRIOL-20-ONE 3,21-DIACETATE	6003-21-0				71586839		DTXSID40208760										C25H38O6	WBZYOPMJAOANPU-HNOHUYCESA-N	[C@]12([C@]([C@]3([C@@]([C@@]4([C@@](C[C@@H](OC(C)=O)CC4)([H])CC3)C)([C@H](C1)O)[H])[H])(CC[C@@H]2C(=O)COC(C)=O)[H])C	INGREDIENT SUBSTANCE	chemical	fe69f868-bc77-44ea-887b-d6b61d7152a7
0649QNM7H6	2,3-DIAMINOPROPIONIC ACID, (-)-					638152												C3H8N2O2	PECYZEOJVXMISF-UWTATZPHSA-N	[C@@H](N)(CN)C(=O)O	INGREDIENT SUBSTANCE	chemical	227ca19a-a2c0-4344-b3de-fa2d3d740541
064BZT8FUU	ALUMINUM SESQUICHLOROHYDREX PROPYLENE GLYCOL	173763-16-1				60152447												C3H8O2.Al.Cl.HO.H2O	SJXYSRSHDPPYIU-UHFFFAOYSA-L	O.[OH-].[Cl-].[Al+3].OCC(C)O	INGREDIENT SUBSTANCE	chemical	ed24cc3d-6ff3-47c7-8dca-1b55f1235569
064C51N81O	TRIETHANOLAMINE LACTATE	20475-12-1	243-846-8		1312086	159890		DTXSID60885138										C6H15NO3.C3H6O3	RJQQOKKINHMXIM-UHFFFAOYSA-N	O=C(O)C(C)O.OCCN(CCO)CCO	INGREDIENT SUBSTANCE	chemical	421b8ea8-0274-4c66-abbd-7d3ce17bcdc3	064C51N81O
064F424C9K	PHENYLHYDRAZINE	100-63-0	202-873-5		8167	7516	300000053580	DTXSID8021147										C6H8N2	HKOOXMFOFWEVGF-UHFFFAOYSA-N	c1(ccccc1)NN	INGREDIENT SUBSTANCE	chemical	9d56fdb3-a55f-4f70-801a-a05ce0912cb8
064G5M7E68	N-(5-(2-HYDROXY-1,1-DIMETHYLETHYL)-1,3,4-THIADIAZOL-2-YL)-N'-HYDROXYMETHYL-N-METHYLUREA	139888-73-6				15754793		DTXSID101017845										C9H16N4O3S	DTHWCHKKPRAOFO-UHFFFAOYSA-N	CC(C)(CO)c1sc(nn1)N(C)C(=O)NCO	INGREDIENT SUBSTANCE	chemical	e237df67-7918-49dd-a002-3e7e7f5730d3
064L43PUG1	ARENGA TREMULA WHOLE								GFGY		1056955		664265-1	3953	WCS-14685						INGREDIENT SUBSTANCE	structurallyDiverse	05a6b3d6-576a-413a-a147-bcb5d18aae2f
064LI0IBFL	IRIDIUM IR-192	14694-69-0		C104270		66373		DTXSID60932979										Ir	GKOZUEZYRPOHIO-IGMARMGPSA-N	[192Ir]	INGREDIENT SUBSTANCE	chemical	4893f2c9-d9e0-4249-ad94-be34de84995b
064LUN7NZ5	PROPYLHEXEDRINE HYDROCHLORIDE	1007-33-6	213-753-7		236461	102541		DTXSID70873945										C10H21N.ClH	WLEGHNSHAIHZPS-UHFFFAOYSA-N	N(C(CC1CCCCC1)C)C.Cl	INGREDIENT SUBSTANCE	chemical	6c593b91-1f61-48f5-97c1-3f16dd4cf0e5
06509TZU6C	1-METHYLPYRROLIDINE	120-94-5	204-438-5			8454		DTXSID8042210										C5H11N	AVFZOVWCLRSYKC-UHFFFAOYSA-N	N1(CCCC1)C	INGREDIENT SUBSTANCE	chemical	27f54a1c-1620-4fb3-b7c9-a643fdebe448
065372F3PU	BENT SURFCLAM WHOLE								3XDLF	567854											INGREDIENT SUBSTANCE	structurallyDiverse	10489534-1b1c-42d8-9daf-b8fb42aff2ab
0653A77079	TELLURIUM DIETHYLDITHIOCARBAMATE	20941-65-5	244-121-9			30387		DTXSID3020594										4C5H10NS2.Te	NIOPGADRXCTGRC-UHFFFAOYSA-J	[Te+4].[S-]C(N(CC)CC)=S.[S-]C(N(CC)CC)=S.[S-]C(N(CC)CC)=S.[S-]C(N(CC)CC)=S	INGREDIENT SUBSTANCE	chemical	5cfb7d19-45d3-45a0-a54b-0a624b5d8574
0653B5V13T	INFLUENZA A VIRUS H3N2 WHOLE										119210										INGREDIENT SUBSTANCE	structurallyDiverse	0c1a6a8b-722a-4afa-97ce-89f9bc16ea3f
06541JH58T	IPOMOEA DIGITATA ROOT								3PVYT				268777-1	20159	WCS-480882						INGREDIENT SUBSTANCE	structurallyDiverse	33b08ebe-e8e1-4fe2-882e-bae576d4d835	06541JH58T
0655R88E34	COBALTOUS 2-ETHYLHEXANOATE	136-52-7	205-250-6			8696	300000053156	DTXSID0027064										2C8H15O2.Co	QAEKNCDIHIGLFI-UHFFFAOYSA-L	[O-]C(C(CCCC)CC)=O.[Co+2].[O-]C(C(CCCC)CC)=O	INGREDIENT SUBSTANCE	chemical	2fa4fd99-5112-4c99-8319-795a5fdd39e0
06564J1R3Z	3-((1,1-DIMETHYLETHYL)AMINO)-2-((4-(MORPHOLIN-4-YL)-1,2,5-THIADIAZOL-3-YL)OXY)PROPAN-1-OL, (2S)-	1391068-18-0				71750851												C19H31N7O4S2	SUZPUXCABRWWIA-AWEZNQCLSA-N	C([C@@H](COc1nsnc1N2CCOCC2)Oc3nsnc3N4CCOCC4)NC(C)(C)C	INGREDIENT SUBSTANCE	chemical	d0b624e6-3f72-4e2d-b285-736a5aac0d4c
06593D3B0E	FR-218944	233264-02-3				10099062												C27H26N4O3.CH4O3S	QCLVCCZNNZRGAW-UHFFFAOYSA-N	C(c1c(cc(cc1)C(=O)N2CCCCc3c2cccc3)OC)(=O)Nc4cccc5nc([nH]c54)C.CS(=O)(=O)O	INGREDIENT SUBSTANCE	chemical	4b942dcb-fa58-4818-8070-03ee63e3979a
065A363355	STRYCHNOS MITIS WHOLE								6ZYJ4		1040902		547340-1	35850	WCSCMP-2598301						INGREDIENT SUBSTANCE	structurallyDiverse	5ad7afe8-50ac-4ed0-918b-5b47819f1574	065A363355
065C5D077J	SAGE	84082-79-1	282-025-9	C71519	1011627		100000169070	DTXSID701042846	6XH46	32729	38868	SAOF2	456833-1	32950	WCS-183353						INGREDIENT SUBSTANCE	structurallyDiverse	3ab280b7-b1f8-4ccc-9264-cd4dfa5c45b1	065C5D077J
065F06X5YW	3-HYDROXYRETINOL	6890-93-3				6505649		DTXSID901316912										C20H30O2	OBODKGDXEIUEIH-DAWLFQHYSA-N	C1(/C=C/C(=C/C=C/C(=C/CO)/C)/C)=C(C)CC(CC1(C)C)O	INGREDIENT SUBSTANCE	chemical	22db0a48-9679-47ac-8682-e50a5cd24f5d
065F7WPT0B	FORASARTAN	145216-43-9		C65749		132706	100000080432	DTXSID70162942								7415	GG-68	C23H28N8	YONOBYIBNBCDSJ-UHFFFAOYSA-N	c1(ccc(cn1)Cn2nc(nc2CCCC)CCCC)-c3c(cccc3)-c4nnn[nH]4	INGREDIENT SUBSTANCE	chemical	f489eb7c-b8d2-4f37-af35-e9cc00c437ac
065NCY25ZE	P-CRESYL OCTANOATE	59558-23-5	261-803-1			43046	100000151547	DTXSID9052262										C15H22O2	ALRYNTSLFYRKGF-UHFFFAOYSA-N	c1(OC(CCCCCCC)=O)ccc(C)cc1	INGREDIENT SUBSTANCE	chemical	c9a9b081-af8b-4ca5-b5e4-35f3bfb19063
065RK7D9DS	JALARIC ACID	24205-55-8				12304681												C15H20O5	HZVNIVFLQGTWOT-HNVNEDHRSA-N	C1C[C@@H]([C@@]23[C@H](C=C([C@@H]([C@@]([C@]12[H])(C)CO)C3)C(=O)O)O)C=O	INGREDIENT SUBSTANCE	chemical	a25b30bd-61b8-4f29-8baa-3df4a7cda0a0
065T5ROH5A	GLYCERETH-80 MYRISTATE	150769-27-0																			INGREDIENT SUBSTANCE	polymer	f237a2f0-c6e8-473a-b30a-32f2e80de8d4
065XGH34X9	PIPERIDINE BITARTRATE	6091-46-9				71586859		DTXSID90209747										C5H11N.C4H6O6	GMDSJKPBEOJYCH-LREBCSMRSA-N	N1CCCCC1.[C@@H]([C@H](C(=O)O)O)(C(=O)O)O	INGREDIENT SUBSTANCE	chemical	63c0ecb1-ea97-431b-bc54-f5c175cce2fb
0661V34NTV	CT-1812	1802632-22-9				118278088	300000004621											C24H33NO4S	ISQAPFMBJFZOLG-UHFFFAOYSA-N	c1(c(cc(cc1)CCC(C)(C)N2Cc3ccc(cc3C2)S(=O)(=O)C)OC(C)(C)C)O	INGREDIENT SUBSTANCE	chemical	ba45cc2f-a481-45af-abe1-a8b7047955dc
0663OL43PK	DAZADROL, (R)-					76958051												C15H14ClN3O	DITYEPYMBCHKLF-OAHLLOKOSA-N	[C@@](C1=NCCN1)(c2ccc(cc2)Cl)(c3ccccn3)O	INGREDIENT SUBSTANCE	chemical	112fbbdf-ca52-4dd9-9d39-0efa8e5fb258
0666DPS02E	IPCONAZOLE, (1R,2S,5S)-REL-	115937-89-8				67909593		DTXSID00905066										C18H24ClN3O	QTYCMDBMOLSEAM-RYQLBKOJSA-N	[C@@]1([C@@H](CC[C@H]1C(C)C)Cc2ccc(cc2)Cl)(O)Cn3ncnc3	INGREDIENT SUBSTANCE	chemical	a69c1543-a337-4e2f-bffb-4f70b254f148
06681CV9GH	CYSTINE, DL-	923-32-0	213-094-5					DTXSID50859005										C6H12N2O4S2	LEVWYRKDKASIDU-QWWZWVQMSA-N	C([C@@H](CSSC[C@H](C(=O)O)N)N)(=O)O	INGREDIENT SUBSTANCE	chemical	af482b49-c246-462b-822b-274c98f5c0c1
06693TUP22	2-CHLORO-6-METHYL-3-(1-METHYLETHYL)PHENOL	70910-29-1	275-015-0			3018051	100000135547	DTXSID70991198										C10H13ClO	COJGWGSVTCWAGQ-UHFFFAOYSA-N	c1(c(c(ccc1C)C(C)C)Cl)O	INGREDIENT SUBSTANCE	chemical	1fccb1cb-324a-47f5-aa1b-1d5926e2031e
066975NG22	DYMANTHINE	124-28-7	204-694-8	C65393	2274100	15365	100000082631	DTXSID4027026								1591		C20H43N	NAPSCFZYZVSQHF-UHFFFAOYSA-N	C(CCCCCCCCCCCC)CCCCCN(C)C	INGREDIENT SUBSTANCE	chemical	84cd9f29-fcfc-433a-8f0d-6aa6cba09745	066975NG22
066FI25KXX	1-AMINOCYCLOPROPANOL	54376-44-2				148676		DTXSID40202748										C3H7NO	KFUSIRMDWATCKL-UHFFFAOYSA-N	C1(CC1)(N)O	INGREDIENT SUBSTANCE	chemical	af10e30b-2807-48eb-acaa-02b7fda638ea	066FI25KXX
066PG1506T	CUPRIC NITRATE TRIHYDRATE	10031-43-3				9837674	100000159665	DTXSID0051445										Cu.2NO3.3H2O	SXTLQDJHRPXDSB-UHFFFAOYSA-N	[Cu+2].[N+](=O)([O-])[O-].O.[N+](=O)([O-])[O-].O.O	INGREDIENT SUBSTANCE	chemical	79f6d80f-5b59-4ead-968e-10ef3aa150f8
066Q83563R	TRIEPOXYCYCLOHEXASILANE	3563-81-3			1941993	223903		DTXSID70957017										H6O3Si6	CXJYQYQTEFCFMW-UHFFFAOYSA-N	[SiH]12[SiH]3[SiH]([SiH]4[SiH]([SiH]1O2)O4)O3	INGREDIENT SUBSTANCE	chemical	5e800b5a-1ca0-48f5-8ccd-a656fdb87683	066Q83563R
066W8R22GR	N,N'-1,3-PROPANEDIYLBIS(3,5-DI-TERT-BUTYL-4-HYDROXYHYDROCINNAMAMIDE)	69851-61-2	274-157-0			112321		DTXSID7052442										C37H58N2O4	KJEKRODBOPOEGG-UHFFFAOYSA-N	c1(c(C(C)(C)C)cc(cc1C(C)(C)C)CCC(=O)NCCCNC(=O)CCc2cc(C(C)(C)C)c(c(c2)C(C)(C)C)O)O	INGREDIENT SUBSTANCE	chemical	9c0daf5e-b801-4bcc-a675-842ecd231d20
06720J8X69	OLIVOMYCIN A	6988-58-5				122806		DTXSID101024454										C58H84O26	OCOLTXUAPMAMPP-AJVJTBPOSA-N	O=C1[C@@H](O[C@]2([H])O[C@H](C)[C@@H](O)[C@H](O[C@]3([H])O[C@H](C)[C@@H](O)[C@H](O[C@]4([H])O[C@@H](C)[C@H](OC(=O)C(C)C)[C@](O)(C)C4)C3)C2)[C@]([H])([C@H](OC)C(=O)[C@@H](O)[C@H](O)C)Cc5cc6cc(O[C@@H]7O[C@H](C)[C@H](OC(=O)C)[C@H](O[C@@]8([H])O[C@H](C)[C@H](OC)[C@H](O)C8)C7)cc(O)c6c(O)c51	INGREDIENT SUBSTANCE	chemical	91ef04b7-7251-400e-bbfb-1c48d1bcc105
0672W4MRD5	TRANS-SUFFRUTICOSOL D	1261292-11-8				46830467												C42H32O9	PHIHHTIYURVLDB-SIXZTWGTSA-N	c12cc3c(c(c1[C@H]([C@@H](O2)c4ccc(cc4)O)c5cc(cc(c5)O)O)/C=C/c6ccc(cc6)O)[C@H]([C@H](O3)c7ccc(cc7)O)c8cc(cc(c8)O)O	INGREDIENT SUBSTANCE	chemical	114cbbda-7814-42f6-9c05-3fc98b79d38d
0678G6Q58A	CALUSTERONE	17021-26-0		C337		28204	100000081615	DTXSID0022723								2873		C21H32O2	IVFYLRMMHVYGJH-PVPPCFLZSA-N	[C@]12(C(=CC(CC1)=O)C[C@@H]([C@]3([C@@]4(CC[C@@]([C@]4(CC[C@]23[H])C)(O)C)[H])[H])C)C	INGREDIENT SUBSTANCE	chemical	8993d88e-1fbc-41bf-beb3-2e4fffa1ea97
067FQP576P	THIOPHOSGENE	463-71-8	207-341-6			10040		DTXSID2060046										CCl2S	ZWZVWGITAAIFPS-UHFFFAOYSA-N	C(=S)(Cl)Cl	INGREDIENT SUBSTANCE	chemical	e9ebb046-35ab-46b6-968a-c640a67b8ff0
067L3J47ID	CHOCOLATE BROWN HT	4553-89-3	224-924-0				100000115561	DTXSID9020324										C27H18N4O9S2.2Na	BIRIBMFCDVVRKL-DBHLKOEUSA-L	c12c(ccc(c2cccc1)/N=N/c3c(c(/N=N/c4c5c(c(S(=O)(=O)[O-])cc4)cccc5)cc(c3O)CO)O)S(=O)(=O)[O-].[Na+].[Na+]	INGREDIENT SUBSTANCE	chemical	1a6852ab-3ba1-4583-b660-7d90eceb5e2f
067U1T4S30	CILOBAMINE	69429-84-1		C81476		10381819	100000081033	DTXSID001024449								4896		C17H23Cl2NO	MQILJMOEUMZBHK-FIMMUYGNSA-N	N(C(C)C)[C@H]1[C@](C2CCC1CC2)(O)c3cc(Cl)c(Cl)cc3	INGREDIENT SUBSTANCE	chemical	d80495f5-db05-4e0f-a8da-283aae10ca4a
06863RV16G	PHYTOLACCA RIVINOIDES ROOT								4HMB5	19526	1580009	PHRI3	676397-1	28262	WCSCMP-2562592						INGREDIENT SUBSTANCE	structurallyDiverse	f4832d9b-958b-450d-829c-03f8247323ae
068J1ZS2A1	JUSTICIA FLAVA WHOLE								3QWCK				50729-1	450175	WCSCMP-2330627						INGREDIENT SUBSTANCE	structurallyDiverse	d3e1c558-5382-4bb9-95ed-12c0577ce6c4
068TSM6S6P	PYRROLE-2-CARBOXALDEHYDE	1003-29-8	213-705-5			13854		DTXSID3061392										C5H5NO	ZSKGQVFRTSEPJT-UHFFFAOYSA-N	c1(ccc[nH]1)C=O	INGREDIENT SUBSTANCE	chemical	1fc46550-0a8b-47db-abf1-bd2316a82043
068X84E056	PRAMOXINE	140-65-8	205-425-7	C61903	34347	4886	100000081415	DTXSID8040692								235		C17H27NO3	DQKXQSGTHWVTAD-UHFFFAOYSA-N	N1(CCCOc2ccc(cc2)OCCCC)CCOCC1	INGREDIENT SUBSTANCE	chemical	f8db396e-09ac-434d-85a1-53b22dd6af4f	068X84E056
0693HY8IYL	CARYOPHYLLENOL I	32214-88-3	250-958-0			20839092		DTXSID30885529										C15H24O	DWUYGFWOANEJRE-YQUHTDHPSA-N	C=C1CC[C@H](O)/C(/C)=C/C[C@@]2([H])C(C)(C)C[C@@]21[H]	INGREDIENT SUBSTANCE	chemical	bc1a2df4-3918-4cb2-bb9a-5cfba8dcf98a
0693JZ18HQ	LAUNAEA ASPLENIIFOLIA WHOLE								6P4L2				228989-1	401735	WCSCMP-3062833						INGREDIENT SUBSTANCE	structurallyDiverse	0d44e69d-40bb-46f9-a0c8-770a04fdc1bc
069647RPT5	ANTIMONY CATION (3+)	23713-48-6			1546167	104894		DTXSID10178380										Sb	FAWGZAFXDJGWBB-UHFFFAOYSA-N	[Sb+3]	IONIC MOIETY	chemical	522d6fd7-bada-4834-bd6d-e12ca7d56087	069647RPT5
069685RLY8	2,3-DIBROMOSUCCINIC ACID, (+/-)-	1114-00-7	214-210-7					DTXSID301278429										C4H4Br2O4	FJWGRXKOBIVTFA-JCYAYHJZSA-N	[C@H]([C@@H](Br)C(=O)O)(Br)C(=O)O	INGREDIENT SUBSTANCE	chemical	8cf96bf1-734a-4685-9984-fff13bc91b9c
0696P7VX4D	AMBROSIA PERUVIANA WHOLE									36515		AMPE2		103824	WCSCMP-3119482						INGREDIENT SUBSTANCE	structurallyDiverse	80398bd2-9e90-4910-bb01-336369ef08f2
0698S01AUK	ISOFLURANE, (R)-	133098-04-1				11095291		DTXSID40904679										C3H2ClF5O	PIWKPBJCKXDKJR-SFOWXEAESA-N	C([C@H](OC(F)F)Cl)(F)(F)F	INGREDIENT SUBSTANCE	chemical	21aa5034-a1cc-465b-8524-88dea575d900
069DF2M364	HEMEROCALLIS MINOR WHOLE								3KKXM	507005	81733	HEMI17	536354-1	18870	WCS-277668						INGREDIENT SUBSTANCE	structurallyDiverse	d5f5c793-8534-4585-b6c2-14bb749b135c
069DRA2V4U	DIMETHYL METHOTREXATE	34378-65-9				118159		DTXSID60955926										C22H26N8O5	DIQFVFAFHNQUTG-HNNXBMFYSA-N	C(=O)(OC)[C@H](CCC(=O)OC)NC(c1ccc(cc1)N(C)Cc2nc3c(nc(nc3nc2)N)N)=O	INGREDIENT SUBSTANCE	chemical	acc19a6d-45ed-479d-be28-9b2ca6e03030
069LMC1L4O	NORMORPHINE HYDROCHLORIDE	3372-02-9	222-152-9			21124389		DTXSID6048915										C16H17NO3.ClH	HQNHDHNPDOTERW-VIGPQYPBSA-N	Cl.[C@]123[C@@]4([C@@](Cc5ccc(c(c15)O[C@]2([C@H](C=C4)O)[H])O)(NCC3)[H])[H]	INGREDIENT SUBSTANCE	chemical	29eea58f-0203-4da7-8110-b81d6e0807bf
069NG70740	SPRATTUS SPRAT WHOLE									161788	196074										INGREDIENT SUBSTANCE	structurallyDiverse	10769277-e682-4486-a123-4f38d07cbc4b
069P3V0KG2	3,3',5,5'-TETRAIODOTHYROFORMIC ACID	2055-97-2				6451352		DTXSID00174553										C13H6I4O4	HKJUOMPYMPXLFS-UHFFFAOYSA-N	C(c1cc(c(c(c1)I)Oc2cc(c(c(c2)I)O)I)I)(=O)O	INGREDIENT SUBSTANCE	chemical	767b0dbc-ac63-4878-b3eb-c530cd2bf244
06A0IC74I3	ZAURATEGRAST	455264-31-0		C90673		10186367	100000181230	DTXSID90196547								9166		C26H25BrN4O3	KYHVWHYLKOHLKA-FQEVSTJZSA-N	c1c2c(nccc2ccn1)Nc3ccc(C[C@H](NC4=C(C(C45CCCCC5)=O)Br)C(O)=O)cc3	INGREDIENT SUBSTANCE	chemical	cf9dcfbf-dbe4-4fc7-aa52-9654cdbdb2ed
06A33308KH	STRONTIUM CATION SR-89				81638	3083408	100000092222											Sr	PWYYWQHXAPXYMF-OUBTZVSYSA-N	[89Sr+2]	IONIC MOIETY	chemical	5a5d57f5-cfe8-4f9a-aa5f-7637af9a2d36	06A33308KH
06A4MH69XZ	DIETHANOLAMINE ACETATE	23251-72-1	245-524-2			159946		DTXSID2029323										C4H11NO2.C2H4O2	IDOGARCPIAAWMC-UHFFFAOYSA-N	C(CNCCO)O.C(=O)(O)C	INGREDIENT SUBSTANCE	chemical	3227c07f-0b32-4846-8e68-e83e67775d8e
06A5A9CDTM	EPIGAEA REPENS LEAF								6FTGV	23646	45914	EPRE2	276605-2	402579	WCSCMP-2789997						INGREDIENT SUBSTANCE	structurallyDiverse	00805ec7-246b-4885-8389-90e80363cabc
06AHF6RL82	O-ANISIDINOMETHANESULFONIC ACID	93-13-0	202-220-4			7126	300000053504	DTXSID0059081										C8H11NO4S	WJORFFDFYBZRJH-UHFFFAOYSA-N	c1(c(cccc1)OC)NCS(O)(=O)=O	INGREDIENT SUBSTANCE	chemical	baeed99f-59b2-4b48-af40-773313d758a9
06AXM5910E	THINSCALED TREVALLY, COOKED								4WD5B	641953	173311										INGREDIENT SUBSTANCE	structurallyDiverse	b4d07e04-df30-4026-82a1-fb0b04c11f84
06BLC4V0IV	SODIUM MYRISTATE	822-12-8	212-487-9		1744165	23693095	300000054636	DTXSID5042455										C14H27O2.Na	JUQGWKYSEXPRGL-UHFFFAOYSA-M	CCCCCCCCCCCCCC(=O)[O-].[Na+]	INGREDIENT SUBSTANCE	chemical	e1cdde34-b404-44d6-8998-383dabdfd6b4	06BLC4V0IV
06BR4X570L	SWEET MARJORAM SEED								74TMF	32631	268884	ORMA	453303-1	25912	WCS-143853						INGREDIENT SUBSTANCE	structurallyDiverse	6543a2fb-7eaa-4dcd-bd4d-01f5eb50219b
06BT7F3EIV	GMC-5-193	871501-69-8				24779693												C21H17N3O3	HPGLFJZJIHFMIT-UHFFFAOYSA-N	N1C(NC(c2cc(ccc12)[N+](=O)[O-])=O)c3ccc(cc3)-c4c(cccc4)C	INGREDIENT SUBSTANCE	chemical	f358cd79-bc1a-4c7c-9055-cb2ec69f6f6d
06BT8OCA6Y	SYNAPTOSOMAL-ASSOCIATED PROTEIN 25																				INGREDIENT SUBSTANCE	protein	e47139eb-5a6a-42fe-8dee-bf5a442afc1f
06C3X5BGYC	VOLICITIN	191670-18-5				11080349												C23H38N2O5	YDUZXFXPORORCL-CKBPCMIVSA-N	[C@@H](C(=O)O)(CCC(=O)N)NC(=O)CCCCCCC/C=C\C/C=C\C/C=C\[C@@H](O)C	INGREDIENT SUBSTANCE	chemical	ea9c61bd-22dc-4181-9e25-d4415ba49ffe
06C426Z676	SARACA INDICA WHOLE								79KLY		509014		517899-1	33115	WCS-2592086						INGREDIENT SUBSTANCE	structurallyDiverse	6d0620ac-f651-4eb5-91d7-e243a15dc154
06CA9QMG6Z	NV-5138	2095886-80-7				129050791		DTXSID301336354										C7H13F2NO2	HRFIMCJTDKEPPV-BYPYZUCNSA-N	FC(C(C[C@@H](C(O)=O)N)(C)C)F	INGREDIENT SUBSTANCE	chemical	946b88fc-df17-4810-9e63-758a13946ed4
06CIX2UQI1	BAY-Y-5959	146136-94-9				9910240		DTXSID501111843										C26H24N4O2	PHJVBZVDUNTGNR-HSZRJFAPSA-N	c1ccccc1-c2cnc3c(c2)c(ccc3)[C@@H]4C(C#N)=C(C)NC(N)=C4C(=O)OC(C)C	INGREDIENT SUBSTANCE	chemical	831ee93d-3341-48e5-b6bf-6047bff6ce8c
06CS7VYH7Y	PARVOLINE	1123-96-2	214-383-9			70752		DTXSID30149991										C9H13N	QLUUXTUCKOZMEL-UHFFFAOYSA-N	n1c(c(C)cc(c1)C)CC	INGREDIENT SUBSTANCE	chemical	128f9896-6dc5-4fca-8a35-d3cc700cc6f9
06D58TM14G	ALUMINUM MYRISTATE	4040-50-0	223-728-2			61321		DTXSID40193405										3C14H27O2.Al	HSMXEPWDIJUMSS-UHFFFAOYSA-K	[Al+3].C(C(=O)[O-])CCCCCCCCCCCC.C(C(=O)[O-])CCCCCCCCCCCC.C(C(=O)[O-])CCCCCCCCCCCC	INGREDIENT SUBSTANCE	chemical	7ea57b5e-c00b-4c07-8b57-1bd73928104f
06D774UL0G	1-ETHYLAMINO-3-(4-(2-METHOXYETHYL)PHENOXY)PROPAN-2-OL	109632-08-8				10377584		DTXSID801204370										C14H23NO3	HYRRKPFGZHWUPQ-UHFFFAOYSA-N	C(C(COc1ccc(cc1)CCOC)O)NCC	INGREDIENT SUBSTANCE	chemical	67ea7fd1-1eb7-4362-a73d-c6a5092bba99
06DM4KX7JG	VALATEGRAST	220847-86-9		C152814		11563636	300000034429	DTXSID001351195								8541		C30H32Cl3N3O4	VZVNFRFMDNFPOM-VWLOTQADSA-N	c1(ccc(C[C@H](NC(c2c(Cl)cccc2C)=O)C(OCCN(CC)CC)=O)cc1)NC(c3c(cccc3Cl)Cl)=O	INGREDIENT SUBSTANCE	chemical	2ed6ea65-232c-4eb1-a704-1e76c7051108
06DO17125N	5,10-DIHYDRO-10-METHYL-11H-QUINDOLIN-11-ONE	80271-11-0				337828		DTXSID80230207										C16H12N2O	QVDRLIBKQUXZIZ-UHFFFAOYSA-N	c12c([nH]c3c(c1=O)cccc3)c4ccccc4n2C	INGREDIENT SUBSTANCE	chemical	92ed9fc7-69ec-4a40-a044-15de8e14ef94
06DX01190R	RIDINILAZOLE	308362-25-6		C152212		16659285	300000000301	DTXSID101028337								10075	HI-232	C24H16N6	UHQFBTAJFNVZIV-UHFFFAOYSA-N	c12cc(-c3ccc4nc(-c5ccncc5)[nH]c4c3)ccc1nc(-c6ccncc6)[nH]2	INGREDIENT SUBSTANCE	chemical	f092b98f-50eb-4b56-9e29-f793e297469b
06EYE5U7VX	N1-LOSARTANYL-LOSARTAN	230971-71-8				71587661		DTXSID60177666										C44H44Cl2N12O	JDOZHSDYJLYMLM-UHFFFAOYSA-N	C(O)c1c(nc(n1Cc2ccc(cc2)-c3c(cccc3)-c4nnnn4Cc5c(nc(n5Cc6ccc(cc6)-c7c(cccc7)-c8nnn[nH]8)CCCC)Cl)CCCC)Cl	INGREDIENT SUBSTANCE	chemical	6aff3aa8-38e4-4f04-92a9-bc01db85e088
06F0ZZ018S	AMYDRICAINE HYDROCHLORIDE	631-38-9	211-156-6			12427												C16H26N2O2.ClH	FHHDPMSYDYZLAP-UHFFFAOYSA-N	O=C(OC(CN(C)C)(CC)CN(C)C)c1ccccc1.Cl	INGREDIENT SUBSTANCE	chemical	6a79dcf4-a502-4166-a4a2-520cd52ad1ea
06F1BL6L7G	MEGLUMINE NALIDIXIC ACID	23277-59-0				76972612												C12H12N2O3.C7H17NO5	JWZFGKNDDDVNBX-WZTVWXICSA-N	c1(c(=O)c2c(nc(C)cc2)n(c1)CC)C(=O)O.OC[C@H]([C@H]([C@@H]([C@H](CNC)O)O)O)O	INGREDIENT SUBSTANCE	chemical	ff1b52e6-7daf-4294-9ef4-f99b10d94e21
06F742QG8C	ETAMIPHYLLIN METHAMINIUM	774476-21-0				118790		DTXSID70228158										C14H24N5O2	RJQGWJDZVFJJNM-UHFFFAOYSA-N	c12c(c(=O)n(c(n1C)=O)C)n(CC[N+](CC)(CC)C)cn2	IONIC MOIETY	chemical	62373037-0ff2-40d1-8aef-f607d72da172
06FEB43GFC	FRAGARIA VIRGINIANA WHOLE								6JK63	24639	101015	FRVI	318974-2	267	WCSCMP-2949067						INGREDIENT SUBSTANCE	structurallyDiverse	de39bb95-3ac1-4c98-92b5-8d7ad43456b1
06GX11S62L	F-6103	21327-74-2				30593		DTXSID401145140										C24H26O4	HCDCCKDQHKYDSN-UHFFFAOYSA-N	C1(=C(c2ccc(OC(=O)C)cc2)c3ccc(OC(C)=O)cc3)CCCCC1C	INGREDIENT SUBSTANCE	chemical	748a7a05-8e5b-4cb3-a76b-a0a7f4128912
06GXB79X18	PIRARUCU, COOKED								G5TN	650008	113544										INGREDIENT SUBSTANCE	structurallyDiverse	eac0ed7e-8c87-4ad5-ba5d-3c9428eada0b
06H865SCMW	RV-1729	1293915-42-0				52913198												C39H39ClN8O5	UBLOHCIYTDRGJH-UHFFFAOYSA-N	COCCN(C(CCCC#Cc1cccc2nc(Cn3nc(-c4cccc(O)c4)c5c(ncnc53)N)n(Cc6c(Cl)cccc6)c(=O)c21)=O)CCOC	INGREDIENT SUBSTANCE	chemical	208b5cd2-eb57-4c15-b8a1-3a00db31747d
06H9KWB6IB	SITALIDONE	108894-39-9		C74251		3086530	100000083521	DTXSID80869495								6244		C23H29ClN2O5S	PGKMOQNZLQCYGZ-UHFFFAOYSA-N	CC(C)c1cc(cc(c1O)C(C)C)NS(=O)(=O)c2c(Cl)ccc(c2)C3(O)CCC(=O)N3C	INGREDIENT SUBSTANCE	chemical	e49f6996-fcfc-40e3-be54-19c4d8b92e35
06HG0X942F	ELECTRIC GREEN BARB TRANSGENIC WHOLE (GB2011 RDNA CONSTRUCT)								4QHYN												INGREDIENT SUBSTANCE	structurallyDiverse	10532975-1b59-6c19-af41-d457074dae5f	06HG0X942F
06HG6YW0HK	L-3972-T	2170699-22-4																			INGREDIENT SUBSTANCE	protein	05980ca1-97fb-4f44-8705-27a217f37247	06HG6YW0HK
06I13IA27T	STRONTIUM SULFIDE	1314-96-1	215-249-2			10219420		DTXSID70927179										S.Sr	ZEGFMFQPWDMMEP-UHFFFAOYSA-N	[Sr+2].[S-2]	INGREDIENT SUBSTANCE	chemical	6900ba1f-43fc-4176-ab34-174d08f4924c
06I5AZU9V0	STREPTOCOCCUS PNEUMONIAE SEROTYPE 5 WHOLE				854964					966484	1313										INGREDIENT SUBSTANCE	structurallyDiverse	69bc0ee7-122c-4284-ad72-ff35b956a3f5
06I9K1TF4U	11.ALPHA.-HYDROXYTESTOSTERONE DIACETATE	6296-02-2				241764		DTXSID50978806										C23H32O5	GBEMDSZXTFIZDP-CXJHFUFTSA-N	C[C@]12CCC(=O)C=C1CC[C@@]3([H])[C@]4([H])CC[C@H](OC(=O)C)[C@@]4(C)C[C@@H](OC(=O)C)[C@@]32[H]	INGREDIENT SUBSTANCE	chemical	744d36b7-06b2-4487-b6fe-6a94c310223b
06IVK87M04	ZELAVESPIB	873436-91-0		C101227		9549213	100000181586	DTXSID20236288								11448		C18H21IN6O2S	SUPVGFZUWFMATN-UHFFFAOYSA-N	Ic1c(Sc2n(CCCNC(C)C)c3c(n2)c(N)ncn3)cc4c(c1)OCO4	INGREDIENT SUBSTANCE	chemical	28b07aef-7901-471f-b790-fa9c06fc3ca0
06J092O3KB	16.BETA.-ESTRADIOL	1225-58-7				240337		DTXSID601296531										C18H24O2	DVMAUGGKVWJBDV-IREHDKGXSA-N	c1(ccc2[C@]3(CC[C@@]4(C[C@H](C[C@]4([C@@]3(CCc2c1)[H])[H])O)C)[H])O	INGREDIENT SUBSTANCE	chemical	3ac999ac-93f0-4b25-b27b-55010667c109
06J124VX0O	TERT-BUTYLCATECHOL (MIXED ISOMERS)	27213-78-1	248-325-9					DTXSID60927385													INGREDIENT SUBSTANCE	mixture	277faa0e-500d-48cd-ba66-5c0ec37fa3d2
06J46O83PN	DISTEARYL PHTHALATE	14117-96-5	237-971-7			84206		DTXSID2065707										C44H78O4	MQKMBXOZOISLIV-UHFFFAOYSA-N	c1(c(C(=O)OCCCCCCCCCCCCCCCCCC)cccc1)C(=O)OCCCCCCCCCCCCCCCCCC	INGREDIENT SUBSTANCE	chemical	da492973-b149-4ed0-93ab-e3835c852be0
06J9V6V958	CROTALARIA BURHIA WHOLE								ZNB4		1117112		487910-1	435944	WCS-2743387						INGREDIENT SUBSTANCE	structurallyDiverse	5aa5a1c8-08e3-4eed-bb6d-b8d3041c5bcf
06JI9W529S	HOPS OIL	8007-04-3		C107315	1735039		100000086739	DTXSID001009847	6MFNY	19160	3486	HULU	303502-2	19415	WCSCMP-2855039						INGREDIENT SUBSTANCE	structurallyDiverse	a405449b-ab87-44f6-9f7d-ccc9125dd730	06JI9W529S
06JM5836LI	CROTALARIA MEDICAGINEA WHOLE								ZNSK	820333	466929	CRME13	488481-1	12348	WCS-2744081						INGREDIENT SUBSTANCE	structurallyDiverse	000eb85e-b4e8-4655-8d24-8d555ac34423
06JMS448M5	CYMBOPOGON CITRATUS LEAF				1307549				6C76X	41613	66014	CYCI	396896-1	12797	WCS-406132						INGREDIENT SUBSTANCE	structurallyDiverse	87bf18a4-5bd5-46d0-90ad-c3773b229f23	06JMS448M5
06K390Y7OV	DIISOSTEARYL LAUROYL GLUTAMATE					138059622												C53H103NO5	OBTJPZZDLMDTOI-DPDRHGIRSA-N	C(CC[C@H](NC(=O)CCCCCCCCCCC)C(=O)OCCCCCCCCCCCCCCCC(C)C)(=O)OCCCCCCCCCCCCCCCC(C)C	INGREDIENT SUBSTANCE	chemical	b3d00212-b3af-4c32-a4f6-043443c9cf52
06KAF7XV8M	AMPELOPSIS GLANDULOSA VAR. BREVIPEDUNCULATA WHOLE									28632	178805										INGREDIENT SUBSTANCE	structurallyDiverse	12777a99-eab7-413a-8672-c29621320cbb
06KB629TKV	TOLNAFTATE	2398-96-1	219-266-6	C47763	10637	5510	100000077758	DTXSID3042477								1730		C19H17NOS	FUSNMLFNXJSCDI-UHFFFAOYSA-N	C(N(c1cc(C)ccc1)C)(Oc2cc3ccccc3cc2)=S	INGREDIENT SUBSTANCE	chemical	9f75cb6e-0e00-4153-9390-a0f578c387e6	06KB629TKV
06KJP8A4M6	403U76 FREE BASE	133884-20-5				9819496												C16H18ClNOS	LVZJJQJUGMAHIF-UHFFFAOYSA-N	S(c1c(cc(cc1)Cl)CO)c2c(CN(C)C)cccc2	INGREDIENT SUBSTANCE	chemical	9b57a333-0f9a-45c2-8528-c16f6bdaf4fd
06KXT97E5F	MONOETHANOLAMINE FORMATE	53226-35-0	258-440-6			171257		DTXSID5047902										C2H7NO.CH2O2	IKAHFTWDTODWID-UHFFFAOYSA-N	NCCO.C(=O)O	INGREDIENT SUBSTANCE	chemical	f2f043f2-a5ba-4d29-bcba-ee83d7931202
06L18L32G6	FILIPENDULA ULMARIA FLOWER				1307553				6J2MQ	25171	57917	FIUL	724943-1	17105	WCSCMP-2921975						INGREDIENT SUBSTANCE	structurallyDiverse	5fa82731-304e-4317-bea3-c9d03ab6c1d6	06L18L32G6
06L5009ZDH	ORNITHOGALUM DUBIUM WHOLE								6SWF9		480455		539181-1	410540	WCS-283153						INGREDIENT SUBSTANCE	structurallyDiverse	717a429f-3239-4984-aa87-2559649ba500
06LU7C9H1V	LIOTHYRONINE	6893-02-3	229-999-3	C907	10814	5920	100000082541	DTXSID8023216								653		C15H12I3NO4	AUYYCJSJGJYCDS-LBPRGKRZSA-N	c1(c(cc(cc1I)C[C@@H](C(=O)O)N)I)Oc2cc(I)c(cc2)O	INGREDIENT SUBSTANCE	chemical	9a24f30e-4f70-4410-a94d-e38b9dff7f61	06LU7C9H1V
06M25EDM3F	CESIUM BROMIDE	7787-69-1	232-130-0			24592		DTXSID8064854										Br.Cs	LYQFWZFBNBDLEO-UHFFFAOYSA-M	[Cs+].[Br-]	INGREDIENT SUBSTANCE	chemical	500777af-6205-430a-a5d5-edfc57444eb2
06M320D5U9	ASIMINA TRILOBA WHOLE			C72256					67TV7	18117	12953	ASTR	72521-1	4485	WCSCMP-2655435						INGREDIENT SUBSTANCE	structurallyDiverse	72297bef-e018-4c73-ada8-20b09860d91c	06M320D5U9
06M5EAT0YC	NARIRUTIN	14259-46-2	238-138-0		69440	442431		DTXSID30931535										C27H32O14	HXTFHSYLYXVTHC-AJHDJQPGSA-N	O=C1C[C@@H](c2ccc(O)cc2)Oc3cc(O[C@H]4[C@H](O)[C@@H](O)[C@H](O)[C@@H](CO[C@@H]5O[C@@H](C)[C@H](O)[C@@H](O)[C@H]5O)O4)cc(O)c31	INGREDIENT SUBSTANCE	chemical	0935790b-cb34-4f93-8318-f4ff35334167
06M97TDT18	N-METHYL-L-ASPARTIC ACID	4226-18-0				92982		DTXSID901032158										C5H9NO4	HOKKHZGPKSLGJE-VKHMYHEASA-N	OC([C@H](CC(O)=O)NC)=O	INGREDIENT SUBSTANCE	chemical	63356e69-1efa-4a55-8667-9b3a5e9dd183
06MFO7817I	AVIBACTAM, (+/-)-	396731-14-9																C7H11N3O6S	NDCUAPJVLWFHHB-UHNVWZDZSA-N	S(=O)(=O)(ON1[C@@H]2CC[C@H]([N@](C1=O)C2)C(=O)N)O	INGREDIENT SUBSTANCE	chemical	981d175a-3826-465f-afdf-473c611dc616
06MJ0P28T3	UNDECYL ALCOHOL	112-42-5	203-970-5		1310537	8184		DTXSID0026915										C11H24O	KJIOQYGWTQBHNH-UHFFFAOYSA-N	C(CCCCCO)CCCCC	INGREDIENT SUBSTANCE	chemical	7c8440f1-fed9-4792-ad08-08e42783ca86	06MJ0P28T3
06MZZ28P7W	GW-4459	260270-56-2				9827846												C20H34N8O6S	YKVNFNGMIAJYOQ-PMPSAXMXSA-N	C([C@@H]([C@H](CCC)N(O)C=O)CC(C)C)(=O)N[C@@H](CCCNC(N[N+](=O)[O-])=N)C(=O)Nc1sccn1	INGREDIENT SUBSTANCE	chemical	12d63cc9-6d80-4937-b8b0-66b1369b578d
06N4XY3W2T	METOCLOPRAMIDE GLYCYRRHETINATE	31751-89-0				92135746	100000163679											C30H46O4.C14H22ClN3O2	LIIZLLLHMZOANS-IHMBCTQLSA-N	C1=2[C@]3([C@](C)(CC[C@](C)(C(O)=O)C3)CC[C@]1([C@@]4(C)[C@]([H])(C(=O)C2)[C@@]5(C)CC[C@@H](C(C)(C)[C@]5([H])CC4)O)C)[H].CCN(CCNC(c1c(OC)cc(N)c(Cl)c1)=O)CC	INGREDIENT SUBSTANCE	chemical	450e6075-5a75-4f9f-9e8a-1c251d89b4f8
06NU49KYN5	DELPHINIUM AJACIS STEM								34HZZ	512128	37494	DEAJ	77254-2	317201	WCSCMP-2759384						INGREDIENT SUBSTANCE	structurallyDiverse	4f88e799-c6e9-499c-a4f4-d97ee4ea97de
06O0TC0VSM	FUCOXANTHIN	3351-86-8					100000134210	DTXSID901031617										C42H58O6	SJWWTRQNNRNTPU-XJUZQKKNSA-N	O=C(C)O[C@@H]1C[C@](O)(C)C(C(C)(C)C1)=[C@]=C/C(/C)=C/C=C/C(/C)=C/C=C/C=C(\C)/C=C/C=C(\C)/C(=O)C[C@@]23C(C)(C)C[C@H](O)C[C@]3(O2)C	INGREDIENT SUBSTANCE	chemical	ebacb4b0-5a4d-4b92-95ea-127a7657f42b	06O0TC0VSM
06OMR9N429	SALIGENIN, 3,3'-METHYLENEBIS(5-CHLORO-	40542-32-3				458149												C15H14Cl2O4	DLFXILXMXGKZRE-UHFFFAOYSA-N	C(c1cc(Cl)cc(CO)c1O)c2cc(Cl)cc(CO)c2O	INGREDIENT SUBSTANCE	chemical	636181e5-1fd9-46fd-b50f-ab2dfdb3a236
06P12NW0TA	ASTRAGALUS NUTTALLII WHOLE								HZG2	25608	90198	ASNU5	25345-2	411234	WCS-2661531						INGREDIENT SUBSTANCE	structurallyDiverse	69799947-5ffb-4215-8e05-443ce36d3f9e
06P3KLK2J8	GLOFITAMAB	2229047-91-8		C148486			100000182956									11145	HI-119				INGREDIENT SUBSTANCE	protein	2bd1ceb4-58d1-447e-8788-59e6ea3f2bb9	06P3KLK2J8
06PSW1BPI2	2-METHOXY-3-METHYLPHENOL	18102-31-3				87455		DTXSID10171058										C8H10O2	SHESIBIEPSTHMZ-UHFFFAOYSA-N	c1(c(O)cccc1C)OC	INGREDIENT SUBSTANCE	chemical	46205a36-46ba-4d67-a8b2-c8f804570f73
06PW4M190R	CLONIXIN LYSINE	55837-30-4			78127	3080836	100000089053	DTXSID10204436										C13H11ClN2O2.C6H14N2O2	CVNFYQCHAWFYQI-ZSCHJXSPSA-N	N[C@H](C(O)=O)CCCCN.c1(c(C(=O)O)cccn1)Nc2c(c(Cl)ccc2)C	INGREDIENT SUBSTANCE	chemical	75d4f044-5ea8-48e2-8543-f6f216b0bc2c
06Q0V17SI9	MITONAFIDE	54824-17-8		C66165		327044	100000080879	DTXSID90203321								4574		C16H15N3O4	XXVLKDRPHSFIIB-UHFFFAOYSA-N	c12c3cccc1cc(cc2C(=O)N(C3=O)CCN(C)C)[N+](=O)[O-]	INGREDIENT SUBSTANCE	chemical	78585757-d769-457b-ae8d-00b4d2927d50
06Q6W5UGMZ	TRIPTERYGIUM WILFORDII ROOT				1360625				7D6YZ		458696		162908-1	40501	WCSCMP-2431667						INGREDIENT SUBSTANCE	structurallyDiverse	de911b7c-fec6-4884-aca4-7032cc3a7ece	06Q6W5UGMZ
06QJ6NCK04	ACER PICTUM WHOLE										290845		56779-1	403927	WCSCMP-2616218						INGREDIENT SUBSTANCE	structurallyDiverse	87342938-1913-4899-96ab-c1a666f8503b
06QTR14ONW	JWH-307	914458-26-7				16049783		DTXSID60581542										C26H24FNO	WYNZPDDTQGVCLZ-UHFFFAOYSA-N	C(=O)(c1cccc2ccccc12)c3cn(c(c3)-c4c(cccc4)F)CCCCC	INGREDIENT SUBSTANCE	chemical	3d74337c-8c21-4d23-9507-5e042650728f
06R5U1RKW4	2-CHLORO-3,4(OR 4,5)-DIMETHYLPHENOL METHYLCARBAMATE	8063-85-2						DTXSID90274157													INGREDIENT SUBSTANCE	mixture	d2ea9860-f8c2-49db-9cc9-e839b7061377
06R6X77P9C	PEG/PPG-20/15 DIMETHICONE	68937-55-3			1426939																INGREDIENT SUBSTANCE	polymer	50e66bc0-4d46-4032-a1d9-6b69d2dc70b1	06R6X77P9C
06RI5UQA7L	CETYL STEARATE	1190-63-2	214-724-1		1425221	70924		DTXSID5061586										C34H68O2	SSZBUIDZHHWXNJ-UHFFFAOYSA-N	O=C(OCCCCCCCCCCCCCCCC)CCCCCCCCCCCCCCCCC	INGREDIENT SUBSTANCE	chemical	75ac6506-faee-4e27-ac66-929f6dbe3316	06RI5UQA7L
06S1QH951L	SENEGENIN	2469-34-3				12442762		DTXSID90947632										C30H45ClO6	CWHJIJJSDGEHNS-MYLFLSLOSA-N	C[C@]12C[C@H](O)[C@H](O)[C@@](C)(C(=O)O)[C@]1([H])CC[C@]3(C=4CC[C@]5(CCC(C)(C)C[C@@]5([H])C4[C@@H](CCl)C[C@@]32[H])C(=O)O)C	INGREDIENT SUBSTANCE	chemical	f8e19a05-7a98-490a-b07f-ba98baf37cd4
06S4712H0T	DOV-216303 HYDROCHLORIDE	86215-36-3						DTXSID801006647										C11H11Cl2N.ClH	KAGBHVBIOJBGBD-NINOIYOQSA-N	C1[C@]2([H])[C@@](CN1)(c3cc(c(cc3)Cl)Cl)C2.Cl	INGREDIENT SUBSTANCE	chemical	0b3ce3ab-db32-4172-aef7-74c5449ff94d
06S5JTN2GK	ZINC NITRITE	10102-02-0				10130086		DTXSID30143671										2NO2.Zn	HHIMNFJHTNVXBJ-UHFFFAOYSA-L	[Zn+2].N([O-])=O.N([O-])=O	INGREDIENT SUBSTANCE	chemical	289681a2-e563-4e43-88e1-b61e13a9f4bd
06S5U14A4G	FLUPENTIXOL DECANOATE, (Z)-	69079-98-7				10415975												C33H43F3N2O2S	UIKWDDSLMBHIFT-WKIKZPBSSA-N	C/1(\c2cc(C(F)(F)F)ccc2Sc3ccccc13)=C\CCN4CCN(CC4)CCOC(CCCCCCCCC)=O	INGREDIENT SUBSTANCE	chemical	6de2ff23-e6f8-4e35-b4e6-fd22f37fde25
06S624V3U2	TRI-N-PROPYLAMINE	102-69-2	203-047-7			7616		DTXSID9021849										C9H21N	YFTHZRPMJXBUME-UHFFFAOYSA-N	N(CCC)(CCC)CCC	INGREDIENT SUBSTANCE	chemical	86d4e321-25c6-4082-a06c-050641a111b0
06S711492M	JAPANESE BLUE CRAB WHOLE								4M2PW		210409										INGREDIENT SUBSTANCE	structurallyDiverse	92e3dc4c-f13d-406e-9029-74716a5a2b59
06S8147L47	ETHYLENE GLYCOL MONOBENZYL ETHER	622-08-2	210-719-3		1860420	12141		DTXSID3060744										C9H12O2	CUZKCNWZBXLAJX-UHFFFAOYSA-N	c1(COCCO)ccccc1	INGREDIENT SUBSTANCE	chemical	6b23af48-91d2-4c10-80a2-d7666aa0eba1	06S8147L47
06SH0H2G8M	SALSALATE SODIUM	23520-54-9				23662396		DTXSID40178111										C14H9O5.Na	JOCPDKGMOXSKRO-UHFFFAOYSA-M	c1(c(cccc1)C(=O)[O-])OC(c2c(cccc2)O)=O.[Na+]	INGREDIENT SUBSTANCE	chemical	c7c69135-b05b-468a-a1ce-089334a7ea7a
06SMN21EQE	BESIGLIPTIN TOSYLATE	1177460-72-8				91667592												C18H28FN5O2.C7H8O3S	VBMNNLBIPDGFBS-XGXURLCGSA-N	[C@]12(CN(C[C@]1([H])C[C@](C)(C2)NCC(=O)N3[C@@H](C[C@@H](C3)F)C#N)C(N(C)C)=O)[H].Cc1ccc(cc1)S(O)(=O)=O	INGREDIENT SUBSTANCE	chemical	0d45849f-c988-406d-b903-50f82c1f16c6
06SSF7P179	TERBIUM	7440-27-9	231-137-6		1367186	23958		DTXSID3064691										Tb	GZCRRIHWUXGPOV-UHFFFAOYSA-N	[Tb]	INGREDIENT SUBSTANCE	chemical	c7bf7e1a-c4ac-476d-9c55-459f7d3f833c	06SSF7P179
06T1X86LXT	GENTIANA SCABRA WHOLE										292393		368876-1	17415	WCSCMP-2821457						INGREDIENT SUBSTANCE	structurallyDiverse	c8f2039b-87da-426c-aca9-b92efba523ca	06T1X86LXT
06T2G22P2C	.ALPHA.-AMYLCINNAMALDEHYDE, (Z)-	101365-33-7				1712058		DTXSID001044960										C14H18O	HMKKIXGYKWDQSV-KAMYIIQDSA-N	C(=C(\C=O)/CCCCC)\c1ccccc1	INGREDIENT SUBSTANCE	chemical	86d6e44a-5ba4-48e8-9e05-5e63778c725e
06TG8R848Y	TRANSFERRIN ALDIFITOX S EPIMER																				INGREDIENT SUBSTANCE	protein	cc1eb232-4fd2-4690-8dc2-0afd6f79fc52
06TKO0IFJN	1,3-DIOXEPANE	505-65-7	208-015-6			68162		DTXSID0029183										C5H10O2	CZLMRJZAHXYRIX-UHFFFAOYSA-N	O1CCCCOC1	INGREDIENT SUBSTANCE	chemical	86243418-63b1-4adf-8d2f-85d388000a1c
06TPT01AD5	4-HYDROXY-3-METHOXYCINNAMALDEHYDE	20649-42-7				5280536		DTXSID10174685										C10H10O3	DKZBBWMURDFHNE-NSCUHMNNSA-N	c1(cc(OC)c(O)cc1)/C=C/C=O	INGREDIENT SUBSTANCE	chemical	f3dd7913-0b84-48ff-8994-87f5bb06673c
06TS6O9194	STEARYL CAPRYLATE	18312-31-7	242-200-2		1806912	589198	100000135887	DTXSID5051816										C26H52O2	VNLRTFSQCPNNIM-UHFFFAOYSA-N	CCCCCCCCCCCCCCCCCCOC(CCCCCCC)=O	INGREDIENT SUBSTANCE	chemical	2ee01382-040a-44d6-be9a-1cc9ccb5d452	06TS6O9194
06U2KLM373	MERCAPTOMERIN SODIUM	21259-76-7	244-298-2			30556	100000076544	DTXSID801016486										C16H25HgNO6S.2Na	RQXWFEXQGWCOGQ-UHFFFAOYSA-K	[Na+].N(CC(C[Hg]SCC([O-])=O)OC)C(=O)C1CCC(C1(C)C)(C)C([O-])=O.[Na+]	INGREDIENT SUBSTANCE	chemical	4ba29a4e-03b7-412a-80ba-dc0d99b1afb4
06UBT0512C	BENALAXYL, (+)-	97716-85-3				5491362		DTXSID20243159										C20H23NO3	CJPQIRJHIZUAQP-INIZCTEOSA-N	N([C@H](C(OC)=O)C)(C(Cc1ccccc1)=O)c2c(C)cccc2C	INGREDIENT SUBSTANCE	chemical	3d275b9a-610d-4584-9c26-848747563eb1
06UK1XHY74	DELPHINIUM NUDICAULE WHOLE								34JH3	18482	136333	DENU	77433-2	456751	WCSCMP-2760122						INGREDIENT SUBSTANCE	structurallyDiverse	5df1538a-6523-4271-bb45-2b37bbe05ec1
06UN7OHJ4M	ETHYLENEDIAMINE DISTEARATE	21073-99-4	244-194-7			57375709		DTXSID00943382										2C18H36O2.C2H8N2	KCWGHIAGIBAKFB-UHFFFAOYSA-N	C(CCCCCCCCCCC)CCCCCC(O)=O.C(N)CN.C(CCCCCCCCCCC)CCCCCC(O)=O	INGREDIENT SUBSTANCE	chemical	2e84be58-0d19-47d4-9ea6-de31e452e054
06USP7T2XG	NORMETHADONE HYDROBROMIDE	878764-02-4				119025811												C20H25NO.BrH	KGKFFPWBWBNMDK-UHFFFAOYSA-N	C(c1ccccc1)(c2ccccc2)(CCN(C)C)C(CC)=O.Br	INGREDIENT SUBSTANCE	chemical	d37057d5-fb58-486f-887b-35870c1f531c
06UV5RFW57	CHLOROTOXIN	163515-35-3		C94723		86278273	100000183844	DTXSID70897247													INGREDIENT SUBSTANCE	protein	72434f9a-077b-4bef-b25d-8162c051a13a
06UZE02E81	SOLENOPSIS MOLESTA								4Y6FS	154240	411725										INGREDIENT SUBSTANCE	structurallyDiverse	69677848-57cd-4621-bf7b-2ea4a6ec48ee
06V2A6F637	CINNOFURADIONE, (R)-					91865095												C20H18N2O3	MTRUDCIZADOOBK-CYBMUJFWSA-N	C1CCO[C@H]1CC2C(N3N(c4ccccc4-c5c3cccc5)C2=O)=O	INGREDIENT SUBSTANCE	chemical	54ea4845-73b6-4455-b5f1-28978f360e25
06V7O9290G	PTERIS TRIPARTITA WHOLE								BB9F4	17705	1224210	PTTR2	17217170-1	409576	WCSCMP-3146759						INGREDIENT SUBSTANCE	structurallyDiverse	d8d83cfd-3ac4-4f0b-b15c-d2a8d96ca13e
06VGX43Z8S	FENIROFIBRATE, (+)-	123612-42-0																C17H17ClO4	ASDCLYXOQCGHNT-UHFFFAOYSA-N	Clc1ccc(C(c2ccc(cc2)OC(C(=O)O)(C)C)O)cc1	INGREDIENT SUBSTANCE	chemical	19680086-e8c2-4fe5-9e92-4d7e3249c4b5
06VMR2935X	PALMITOYL TRIPEPTIDE-53 AMIDE	2170645-13-1			1868209	162623844												C30H58N6O5	QLHFSFZUEXFQCO-SDHOMARFSA-N	C(=O)([C@H](C)NC(=O)CCCCCCCCCCCCCCC)N[C@H](C(=O)N[C@H](C(=O)N)CCCCN)CCC(=O)N	INGREDIENT SUBSTANCE	chemical	79cc8f0d-bb15-4d97-bb62-38d7210c4cb7
06W5U3VI6N	TITANIUM TETRA(N,N-DIMETHYLETHANOLAMINE)	92469-33-5	257-897-9			6452638		DTXSID80200425										4C4H10NO.Ti	UKCVPXAADQFTRL-UHFFFAOYSA-N	[Ti+4].[O-]CCN(C)C.[O-]CCN(C)C.[O-]CCN(C)C.[O-]CCN(C)C	INGREDIENT SUBSTANCE	chemical	9e987abf-8a7d-40f0-a9d0-f031b59f79cd
06WZ7BZ0M4	N-METHYLALANINE, D-	29475-64-7				92973		DTXSID70275905										C4H9NO2	GDFAOVXKHJXLEI-GSVOUGTGSA-N	[C@@H](C(O)=O)(NC)C	INGREDIENT SUBSTANCE	chemical	37bc5801-ce6d-4283-9064-a7b4a3891343
06X131E4OE	IRINOTECAN HYDROCHLORIDE ANHYDROUS	100286-90-6				74990	100000090561	DTXSID6045953										C33H38N4O6.ClH	GURKHSYORGJETM-WAQYZQTGSA-N	n12c(-c3c(c(c4cc(OC(N5CCC(N6CCCCC6)CC5)=O)ccc4n3)CC)C1)cc7c(COC(=O)[C@]7(O)CC)c2=O.Cl	INGREDIENT SUBSTANCE	chemical	7930233c-290f-47ab-a213-555ebeeec738
06X1W46PYX	2-ETHYLPYRIDINE	100-71-0	202-881-9			7523		DTXSID4021844										C7H9N	NRGGMCIBEHEAIL-UHFFFAOYSA-N	c1(ccccn1)CC	INGREDIENT SUBSTANCE	chemical	d6d8d1a0-f318-48b8-a4a2-d204fec60fc1
06X561055P	SENEGENIN 2-ACETATE	107984-22-5				90478465												C32H47ClO7	FBSVDAKIWRYIJS-WYSCZKHTSA-N	C[C@@]12[C@@]3([C@](C)(C4=C([C@H](C3)CCl)[C@]5([C@](C(O)=O)(CCC(C5)(C)C)CC4)[H])CC[C@@]1([H])[C@@](C(O)=O)(C)[C@@H](O)[C@@H](OC(=O)C)C2)[H]	INGREDIENT SUBSTANCE	chemical	b3fe532d-5540-4fe9-a186-a6d16e716f5a
06X5FQB46Y	PANDANUS TECTORIUS WHOLE								75L2V	504095	4726	PATE2	895770-1	26419	WCS-285436						INGREDIENT SUBSTANCE	structurallyDiverse	394893bd-9887-4721-b130-e519e25723ee
06XEA2VD56	SORBITAN MONOOLEATE	1338-43-8	215-665-4	C75654	1363056	9920342	100000088792	DTXSID6027397								1875		C24H44O6	NWGKJDSIEKMTRX-AAZCQSIUSA-N	O(C(=O)CCCCCCC/C=C\CCCCCCCC)C[C@H]([C@@]1([C@@H]([C@@H](O)CO1)O)[H])O	INGREDIENT SUBSTANCE	chemical	e20655e7-5dad-4b0e-802b-675de9acb588	06XEA2VD56
06XPH97VVF	2,3,5,6-TETRABROMODIPHENYL ETHER	446254-36-0				86208508		DTXSID30879887										C12H6Br4O	HPEUYVBOPJQVPN-UHFFFAOYSA-N	O(c1c(c(cc(c1Br)Br)Br)Br)c2ccccc2	INGREDIENT SUBSTANCE	chemical	8eae12d5-dd9d-43c9-915b-d9418d221aa0
06XZW88JUR	M-27	1314161-70-0				71587974		DTXSID10157034										C22H16Cl2N3	OIRWACCLZGXUDR-UHFFFAOYSA-N	c1[n+](C(c2ccccc2Cl)c3ccccc3Cl)ccc(c1)-c4ncccn4	INGREDIENT SUBSTANCE	chemical	171ae498-1d5e-427a-a509-0cde6edeba26
06Y7HM8DBA	4-EPIANHYDROTETRACYCLINE HYDROCHLORIDE	4465-65-0						DTXSID40873790										C22H22N2O7.ClH	XBSQEFHDCDFNJU-MOMXNFOMSA-N	c1ccc2c(c1O)c(c3c(c2C)C[C@@]4([C@](C3=O)(C(C(=C([C@@H]4N(C)C)O)C(=O)N)=O)O)[H])O.Cl	INGREDIENT SUBSTANCE	chemical	e4375e2d-6f57-474e-a4cc-7c5ec4eb94cb
06YD7896S3	TRIHYDROXYSTEARIN	139-44-6	205-364-6		1310538	25100	100000135989	DTXSID3051701										C57H110O9	WCOXQTXVACYMLM-UHFFFAOYSA-N	C(OC(COC(=O)CCCCCCCCCCC(O)CCCCCC)COC(=O)CCCCCCCCCCC(O)CCCCCC)(=O)CCCCCCCCCCC(O)CCCCCC	INGREDIENT SUBSTANCE	chemical	008ced4c-ee7b-481f-b9a1-a94dd2e2c162	06YD7896S3
06YT1SS14N	ATLANTIC SURFCLAM, COOKED								4Z977	80944	6584										INGREDIENT SUBSTANCE	structurallyDiverse	6cc1d12d-c2d8-400e-8c0c-f3adb81bd809
06YTS68E0H	DELFAPRAZINE	117827-81-3		C75169		205972	100000083686	DTXSID00151925								6380		C18H22N2	YCNCHNSGPIXBFZ-UHFFFAOYSA-N	N1(CCNCC1)c2c(ccc(c2)C)Cc3ccccc3	INGREDIENT SUBSTANCE	chemical	9aa3deda-fc0c-4cb8-a961-6f92c14d0fe7
06YU8B2B2W	FLAMPROP-METHYL	52756-25-9	258-155-7			40521		DTXSID8040353										C17H15ClFNO3	RBNIGDFIUWJJEV-UHFFFAOYSA-N	N(c1ccc(F)c(Cl)c1)(C(C)C(=O)OC)C(c2ccccc2)=O	INGREDIENT SUBSTANCE	chemical	34c9b042-b8e2-4cae-ae0d-fd2d7a5252f6
06YUG81Q0D	2,3,3',4',5',6-HEXABROMOBIPHENYL	82865-91-6				154484		DTXSID40232040										C12H4Br6	ARNGRRVFGZFOFY-UHFFFAOYSA-N	c1c(-c2c(Br)ccc(Br)c2Br)cc(Br)c(Br)c1Br	INGREDIENT SUBSTANCE	chemical	c48c2fb0-a19b-4cec-aaca-b27d06672135
06Z55VZ40D	XANTOCILLIN	580-74-5		C171040		5378293	100000087886	DTXSID801018149								1237		C18H12N2O2	YBMVKDUTYAGKEW-WHYMJUELSA-N	c1c(ccc(\C=C(\C(=C\c2ccc(O)cc2)\[N+]#[C-])/[N+]#[C-])c1)O	INGREDIENT SUBSTANCE	chemical	91166432-b984-4247-a5fc-e60735938030
06ZPE0373L	PROSOPIS CINERARIA WOOD								77XK8	506299	364024	PRCI4	515801-1	29749	WCS-2536052						INGREDIENT SUBSTANCE	structurallyDiverse	7af73de4-adf0-409b-a4c2-aa0671c57fe1	06ZPE0373L
0701472ZG0	TELAVANCIN HYDROCHLORIDE	560130-42-9		C87636	864624	9812715	100000128208										PP-64	C80H106Cl2N11O27P.ClH	GSSIWSIRBWAZHG-ACOPVEIWSA-N	[C@@]1(O[C@H]([C@H]([C@@](C1)(C)NCCNCCCCCCCCCC)O)C)(O[C@@H]2[C@H]([C@@H]([C@@H](CO)O[C@H]2Oc3c4Oc5c(cc(cc5)[C@H]([C@]6(C(=O)N[C@@H](c7c(c(c(c(c7)O)CNCP(=O)(O)O)O)-c8c(ccc([C@H](C(N6)=O)NC(=O)[C@@H]9NC(=O)[C@H](CC(N)=O)NC(=O)[C@H](NC([C@H](NC)CC(C)C)=O)[C@H](O)c%10ccc(c(Cl)c%10)Oc3cc9c4)c8)O)C(O)=O)[H])O)Cl)O)O)[H].Cl	INGREDIENT SUBSTANCE	chemical	235776bc-2cdf-45c6-a94c-67a3abbba2e6	0701472ZG0
0703MG9MX4	N-LAUROYL-4-AMINOBUTYRIC ACID	52558-70-0				3016758		DTXSID20200540										C16H31NO3	BIXOTZHITGYMGF-UHFFFAOYSA-N	C(CCNC(=O)CCCCCCCCCCC)C(=O)O	INGREDIENT SUBSTANCE	chemical	358abfff-205a-4cbc-84aa-3d0888864325
0704XB60MB	SULFAMONOMETHOXINE MONOHYDRATE	66652-06-0				23724960		DTXSID00216826										C11H12N4O3S.H2O	IZFXNOZWICAYKQ-UHFFFAOYSA-N	O.c1(S(Nc2cc(ncn2)OC)(=O)=O)ccc(N)cc1	INGREDIENT SUBSTANCE	chemical	ce5c55ea-e431-4362-a960-d4ce094f0c6f
070818R7PB	2-CHLORODIAZEPAM	2894-68-0				76168	100000164745	DTXSID30183138										C16H12Cl2N2O	VPAYQWRBBOGGPY-UHFFFAOYSA-N	c1cc2N(C)C(=O)CN=C(c3c(Cl)cccc3)c2cc1Cl	INGREDIENT SUBSTANCE	chemical	51c49f84-21da-4d27-9ab1-363465f7b0fa
0709BVY57W	GPI-1485	186268-78-0				9837656												C12H19NO4	FOPALECPEUVCTL-QMMMGPOBSA-N	N1(C(C(C(CC)(C)C)=O)=O)[C@H](C(=O)O)CCC1	INGREDIENT SUBSTANCE	chemical	cb777eda-5295-4f8a-b871-47b3c348117e
0709QG1NOY	IOLOPRIDE I-125	113452-80-5				449747		DTXSID101350164										C15H21IN2O3	CANPFCFJURGKAX-GDIHVQSNSA-N	c1(C(NC[C@H]2N(CCC2)CC)=O)c(c([125I])ccc1OC)O	INGREDIENT SUBSTANCE	chemical	14c9a291-a900-44e0-840f-7c801446844c
070FTM6DVF	3,4-DICHLOROPHENOL	95-77-2	202-450-5			7258		DTXSID7025005										C6H4Cl2O	WDNBURPWRNALGP-UHFFFAOYSA-N	c1(c(ccc(c1)O)Cl)Cl	INGREDIENT SUBSTANCE	chemical	b633ab7f-f44a-487b-98c5-bbf59492cd71
070Q64A4RC	2-IODOBUTANE, (2S)-	29882-56-2				12475337												C4H9I	IQRUSQUYPCHEKN-BYPYZUCNSA-N	C[C@@H](CC)I	INGREDIENT SUBSTANCE	chemical	b88c1ad2-3ae3-44c3-9c60-468d9614d74d
070SV15RJA	ACORAFLOXACIN	878592-87-1		C171788		11546234	300000034050	DTXSID20236667								9761	ZZ-145	C21H23F2N3O4	VMKVDAAFMQKZJS-LFIBNONCSA-N	NC/C(=C\1/CCCN(c2c(OC)c3c(cc2F)c(=O)c(C(O)=O)cn3C4CC4)C1)/F	INGREDIENT SUBSTANCE	chemical	b4270dee-01c3-4c0d-825c-020f63b3343f
0711Y106HV	FR-900098	66508-32-5				162204		DTXSID50216710										C5H12NO5P	PKMNDDZSIHLLLI-UHFFFAOYSA-N	P(O)(O)(=O)CCCN(O)C(=O)C	INGREDIENT SUBSTANCE	chemical	ae56c9d8-c94f-4026-a665-5ab7bf558891
0714E43838	SARPAGINE HYDROBROMIDE	1079392-21-4				71587923		DTXSID80148333										C19H22N2O2.BrH	HQUJQNUPPADORW-PHYMNTMZSA-N	c12c(C[C@@]3(N4[C@]1(C[C@@H](/C(/C4)=C\C)[C@H]3CO)[H])[H])c5c(ccc(c5)O)[nH]2.Br	INGREDIENT SUBSTANCE	chemical	4621964d-f4c1-47cc-b465-cc906bf80307
071600713P	SOPHORA TETRAPTERA FLOWER				1435104				9DMNH		171567		60464406-2	34968							INGREDIENT SUBSTANCE	structurallyDiverse	437d96b6-4497-4d16-a67e-435fd430bbe1	071600713P
071E3FSO6Q	.ALPHA.-METHYLDOPAMINE HYDROCHLORIDE, (+/-)-	828-06-8				71316210		DTXSID20747662										C9H13NO2.ClH	MCRAZJGRCJLDOI-UHFFFAOYSA-N	c1(c(ccc(c1)CC(N)C)O)O.Cl	INGREDIENT SUBSTANCE	chemical	7ce52e2e-e60d-4f30-9669-5e75b876e9d4
071MBK5AJN	JNJ-42165279 DIHYDROCHLORIDE	1346528-51-5				54576694	300000051576											C18H17ClF2N4O3.2ClH	JBRSFMLNQIAKFI-UHFFFAOYSA-N	N1(CCN(CC1)Cc2cc3OC(Oc3cc2)(F)F)C(=O)Nc4cnccc4Cl.Cl.Cl	INGREDIENT SUBSTANCE	chemical	2eecb818-5a25-458e-bab2-14e6f81019e8
071N46VZ54	9,12-OCTADECADIENOIC ACID (9Z,12Z)-, 30-(((1S,2R,3E,5R)-2,5-DIHYDROXY-1-(HYDROXYMETHYL)-3-HEPTADECEN-1-YL)AMINO)-30-OXOTRIACONTYL ESTER	873802-44-9				11651004												C66H125NO6	ZGBFGAHZKZQSLG-UMCOJZBLSA-N	[C@H]([C@@H](/C=C/[C@@H](CCCCCCCCCCCC)O)O)(NC(CCCCCCCCCCCCCCCCCCCCCCCCCCCCCOC(CCCCCCC/C=C\C/C=C\CCCCC)=O)=O)CO	INGREDIENT SUBSTANCE	chemical	272625f8-f7ee-4a19-86b4-12e579e05d00
071N92173H	COPRINELLUS MICACEUS								Y557		71717										INGREDIENT SUBSTANCE	structurallyDiverse	0ab153e0-b6ba-44f9-9dcd-332667ac0311
071O9775L9	ALBIZIA JULIBRISSIN FLOWER								BG7G	26449	3813	ALJU	473275-1	2136	WCS-2627374						INGREDIENT SUBSTANCE	structurallyDiverse	53d27f3e-1ebe-40a2-b41b-e289f77e5382
071P4J77HF	CLOFEXAMIDE	1223-36-5	214-951-6	C77345	21255	28554	100000084333	DTXSID6046424								1640		C14H21ClN2O2	UORGKWWJEQDTGX-UHFFFAOYSA-N	c1cc(ccc1Cl)OCC(NCCN(CC)CC)=O	INGREDIENT SUBSTANCE	chemical	9ec2688f-f21f-4b5c-801e-f591d4b0b671
071WDM7O97	ROUND GOBY WHOLE								6RW9X	172072	47308										INGREDIENT SUBSTANCE	structurallyDiverse	48bae8f5-bf86-4746-8418-496c892b0910
072123BX0N	INFLUENZA A VIRUS A/PANAMA/2007/99 (H3N2) NEURAMINIDASE ANTIGEN (PROPIOLACTONE INACTIVATED)																				INGREDIENT SUBSTANCE	structurallyDiverse	04faf9c2-88db-4dc9-a138-9016ace053db
0726883SQG	PORTENTOL	21795-25-5				21580164		DTXSID10944401										C17H26O5	CVPVGRDVSAJUQS-ACMDZGLISA-N	C[C@@]12C(=O)O[C@@H]([C@@H](C)C1=O)[C@H](C)[C@]23O[C@H](C)[C@@H](C)[C@@H](O)[C@H]3C	INGREDIENT SUBSTANCE	chemical	f32c9321-5ac3-4642-a6ff-1f8537a2f5d0
0726957BAL	ALAPROCLATE, (R)-	66171-73-1				23622192												C13H18ClNO2	FZSPJBYOKQPKCD-SECBINFHSA-N	O(C(=O)[C@H](N)C)C(Cc1ccc(cc1)Cl)(C)C	INGREDIENT SUBSTANCE	chemical	b79cee72-2d90-43d3-b3c0-92f7d51ec0b6
072702W9QD	GSK-923295A	1088965-37-0		C91080		46898058	100000175314	DTXSID50677145										C32H38ClN5O4	WHMXDBPHBVLYRC-OFVILXPXSA-N	[C@@H](Cc1ccc(cc1)-c2cn3c(n2)c(ccc3)[C@H](C)O)(NC(c4ccc(OC(C)C)c(c4)Cl)=O)CNC(=O)CN(C)C	INGREDIENT SUBSTANCE	chemical	6489c4c1-165d-4d45-a965-53bc7b5c0dea
072985Y799	PERFLUOROOCTYL IODIDE	507-63-1	208-079-5			10491		DTXSID0060147										C8F17I	KWXGJTSJUKTDQU-UHFFFAOYSA-N	C(F)(F)(C(F)(F)C(F)(F)C(F)(F)F)C(F)(F)C(F)(F)C(F)(F)C(I)(F)F	INGREDIENT SUBSTANCE	chemical	81dbad31-d1f9-4e24-9c6d-af0c7c7ecf9f
072D7X60WS	PANICUM MILIACEUM WHOLE								6TMS7	40946	4540	PAMI2	412217-1	317710	WCS-429269						INGREDIENT SUBSTANCE	structurallyDiverse	5bd0d76f-e5f0-4916-90ad-718a303480d0	072D7X60WS
072N2UH75L	1,2,3,4-TETRATHIA-6,9-DIAZECINE-5,10-DITHIONE	7789-83-5				9575956		DTXSID701033005										C4H2N2S6	WBLWIBQAAPOTJK-IOBHVTPZSA-N	S1C(/N=C\C=N/C(SSS1)=S)=S	INGREDIENT SUBSTANCE	chemical	883b1864-18e8-4ca1-9897-742bd9af7d9d
072P54KU0L	TUBULYSIN C	205304-88-7				11262920												C41H61N5O10S	NZCNGJHOIKMMCG-UZRVFEFTSA-N	N([C@H](C[C@@H](OC(C)=O)c1nc(cs1)C(N[C@@H](Cc2ccc(cc2)O)C[C@@H](C(O)=O)C)=O)C(C)C)(C([C@@](NC(=O)[C@@H]3N(C)CCCC3)([C@H](CC)C)[H])=O)COC(CC)=O	INGREDIENT SUBSTANCE	chemical	4a7161f1-fb80-4194-91de-3ad41bd3d683
072T3X480E	MUSCADINE GRAPE								5BM2T	28609	103349	VIRO3	308496-2	41895	WCSCMP-2457047						INGREDIENT SUBSTANCE	structurallyDiverse	cc9a6f57-2ec3-418a-aa0b-a5b13dd4cbd6	072T3X480E
072Z5ZP2FI	CINUPERONE	82117-51-9		C90621		133832	100000081095	DTXSID30231567								5716		C23H24FN3O	YLCFZLMWTUMGKY-UHFFFAOYSA-N	C(CCCN1CCN(CC1)c2ncc3ccccc3c2)(=O)c4ccc(cc4)F	INGREDIENT SUBSTANCE	chemical	b84feafd-c10b-41d5-a835-debf4675d05d
07304AI75I	3-BROMO-2-METHYLPROPIONIC ACID	56970-78-6				304776												C4H7BrO2	BUPXDXGYFXDDAA-UHFFFAOYSA-N	C(C(CBr)C)(=O)O	INGREDIENT SUBSTANCE	chemical	ee86de36-0ce0-4952-9188-9afd149bec0c
073088SZAR	LACINIATIN	74161-28-7				15291051		DTXSID30225123										C17H14O8	MBAMSENKVRMPKA-UHFFFAOYSA-N	c1(cc2c(c(=O)c(c(o2)-c3ccc(OC)c(c3)O)O)c(c1OC)O)O	INGREDIENT SUBSTANCE	chemical	4df3fc14-16c1-486c-aa8e-86f9940fd0a3
0730Y5985Z	CINNAMALDEHYDE ETHYLENE GLYCOL ACETAL	5660-60-6	227-110-3			6284401		DTXSID2063971										C11H12O2	JQLASNFFJHGQTK-VOTSOKGWSA-N	c1(/C=C/C2OCCO2)ccccc1	INGREDIENT SUBSTANCE	chemical	5a9be843-6162-4b85-bdc6-bbb0dcad5250
0735572T0M	SANTONIC ACID	510-35-0				91618089		DTXSID3046871										C15H20O4	UNPYYTKZOHYHMZ-DQMQVFGMSA-N	[C@@H]([C@@]12[C@@]3([C@@]([C@@]([C@H](C)C(=O)C3)(C1=O)[H])(CC2)C)[H])(C)C(=O)O	INGREDIENT SUBSTANCE	chemical	0192fa8b-d027-45be-b4ea-a2b5202d5f15
073790YQ2G	THIANAPHTHENE	95-15-8	202-395-7			7221		DTXSID2052736										C8H6S	FCEHBMOGCRZNNI-UHFFFAOYSA-N	s1ccc2c1cccc2	INGREDIENT SUBSTANCE	chemical	9218f1cb-f68f-442d-8880-f871c30dbbf9
073830XH10	LYSERGAMIDE	478-94-4	207-524-0			442072	300000040353	DTXSID20893673										C16H17N3O	GENAHGKEFJLNJB-QMTHXVAHSA-N	C=12[C@](N(C)C[C@@H](C1)C(=O)N)(Cc3c4c2cccc4[nH]c3)[H]	INGREDIENT SUBSTANCE	chemical	3e61d06b-3d3c-4d9a-b97d-92caa8cf6ef7
073919Y865	ERGOFLAVIN	3101-51-7				12309766												C30H26O14	RAVDMGKYJQVXDU-JIGMLREDSA-N	C1(=O)c2c(ccc(-c3c(O)c4c(O[C@]56C(=O)O[C@H]([C@]5(O)C4=O)C[C@H](C)[C@@H]6O)cc3)c2O)O[C@@]78C(=O)O[C@@H](C[C@H](C)[C@@H]7O)[C@@]81O	INGREDIENT SUBSTANCE	chemical	a3c2c444-9940-4eac-a004-ed2af9c9f9f5
0739513TYJ	NONADIENYL ACETATE, (2E,6Z)-	68555-65-7	271-442-1			5363120		DTXSID20904430										C11H18O2	UHONGPVFPQQOSO-FTGFODROSA-N	O=C(OC/C=C/CC/C=C\CC)C	INGREDIENT SUBSTANCE	chemical	13b5dba7-2ad5-499a-bd6e-956d05a28c6f
0739N04X3A	1,1,2-TRICHLOROTRIFLUOROETHANE	76-13-1	200-936-1	C96191	38585	6428	100000079956	DTXSID6021377										C2Cl3F3	AJDIZQLSFPQPEY-UHFFFAOYSA-N	C(C(Cl)(F)F)(Cl)(F)Cl	INGREDIENT SUBSTANCE	chemical	80d774e0-f230-4330-8c59-a9353e9a2fa5
073B3XA162	BLUBBERLIP SNAPPER								3WGCC	168892	215356										INGREDIENT SUBSTANCE	structurallyDiverse	9f05b6e2-d8f2-4182-be14-6b9287a169de
073CJI3KJT	YELLOWFIN MENHADEN WHOLE								692ZZ	161735	329023										INGREDIENT SUBSTANCE	structurallyDiverse	38f4adbc-9bb3-4b20-bd49-28319743755b
073G38N8GC	PEG-60 SORBITAN STEARATE	9005-67-8			1487142																INGREDIENT SUBSTANCE	polymer	73a6a228-8ba2-47df-84a7-e6561adfd018	073G38N8GC
073G98M4DA	CUCUMIS AFRICANUS WHOLE								329PN		217618		292126-1	12544	WCSCMP-2746878						INGREDIENT SUBSTANCE	structurallyDiverse	661e054a-8c49-44c9-b988-eba46dcbecc2
073GG06F1S	SKF-26754A	25795-92-0				191198												C19H23NO2	JQURRRGIVNITGQ-UHFFFAOYSA-N	C(c1ccccc1)(c2ccccc2)(C(OCCN)=O)CCC	INGREDIENT SUBSTANCE	chemical	4ea58e48-6584-4e44-a103-87eaf3797110
073SBV429N	INDOLICIDIN	140896-21-5				90478486												C100H132N26O13	USSYUMHVHQSYNA-PYODXXEMSA-N	C([C@H](NC(=O)[C@H](NC([C@@H]1CCCN1C(=O)[C@@H](NC(=O)[C@H](CCCCN)NC(=O)[C@@H](NC([C@@H]2CCCN2C(=O)[C@H](CC(C)C)NC(=O)[C@@H](N)[C@@H](C)CC)=O)Cc3c[nH]c4ccccc43)Cc5c[nH]c6ccccc65)=O)Cc7c[nH]c8ccccc87)C(N9CCC[C@H]9C(=O)N[C@H](C(=O)N[C@@H](CCCNC(N)=N)C(=O)N[C@H](C(=O)N)CCCNC(N)=N)Cc%10c[nH]c%11ccccc%11%10)=O)c%12c[nH]c%13ccccc%13%12	INGREDIENT SUBSTANCE	chemical	899218a3-acc3-41d1-b418-009f357b6e0b
073XVJ532V	FENCLORAC, (S)-					76958499												C14H16Cl2O2	GXEUNRBWEAIPCN-ZDUSSCGKSA-N	c1(c(ccc(c1)[C@@H](C(=O)O)Cl)C2CCCCC2)Cl	INGREDIENT SUBSTANCE	chemical	6a1b324d-0a10-4765-ad7b-ab8d42b51955
0743PU79JW	PIKETOPROFEN HYDROCHLORIDE	59512-37-7				46174105	100000086524											C22H20N2O2.ClH	IPJQOSVBWMGLAM-UHFFFAOYSA-N	Cl.c1(ccccc1)C(=O)c2cc(ccc2)C(C)C(Nc3cc(ccn3)C)=O	INGREDIENT SUBSTANCE	chemical	0c0bda97-1b99-4a2c-b70b-626558f672c8
074472898D	2-AMINO-N,N-DIMETHYLBENZAMIDE	6526-66-5				4778175		DTXSID10406493										C9H12N2O	DPXIIVXPZPOINE-UHFFFAOYSA-N	C(c1ccccc1N)(=O)N(C)C	INGREDIENT SUBSTANCE	chemical	f0c7e32c-6814-4155-84e1-a3ed72d57d9f
0745KNO26J	ASPOXICILLIN	63358-49-6		C72706		71961	100000086609	DTXSID6046921								5350		C21H27N5O7S	BHELIUBJHYAEDK-OAIUPTLZSA-N	[C@@]12([C@H](NC(=O)[C@H](NC([C@@H](CC(NC)=O)N)=O)c3ccc(cc3)O)C(N2[C@@H](C(O)=O)C(S1)(C)C)=O)[H]	INGREDIENT SUBSTANCE	chemical	0e3eb79a-ebd4-4607-9208-6226ad7c6b31
07462YG6DG	2,3-DICHLORO-1,1,1,2,3-PENTAFLUOROPROPANE, (R,S)-(+/-)-	111512-55-1				95036357		DTXSID801023138										C3HCl2F5	YGFIGGVCQHKDOL-LWMBPPNESA-N	[C@@]([C@H](F)Cl)(F)(Cl)C(F)(F)F	INGREDIENT SUBSTANCE	chemical	f50bd862-c3e9-46b2-b7d3-9151e712a860
074734J69N	IBUPROFEN ALCOHOL	36039-36-8				595160		DTXSID901270247										C13H20O	IZXWIWYERZDWOA-UHFFFAOYSA-N	C(C(C)c1ccc(cc1)CC(C)C)O	INGREDIENT SUBSTANCE	chemical	2c79424f-d12e-41fe-9011-95dea54c3619
0749HK9B6B	PHENYL 1-HYDROXY-2-NAPHTHOATE	132-54-7	205-065-0			67236		DTXSID1038876										C17H12O3	QHDYIMWKSCJTIM-UHFFFAOYSA-N	c12c(cccc1)ccc(c2O)C(=O)Oc3ccccc3	INGREDIENT SUBSTANCE	chemical	2317f09b-cbb5-49c8-bea1-3127cadc95e7
074BVA859D	ANISOMYCIN, (+)-	27958-09-4				31549		DTXSID301328373										C14H19NO4	YKJYKKNCCRKFSL-BFHYXJOUSA-N	N1[C@H]([C@@H](OC(=O)C)[C@@H](C1)O)Cc2ccc(cc2)OC	INGREDIENT SUBSTANCE	chemical	c491df23-9d00-4cb9-9d65-7d7a2900a927
074D703K9R	EPICATECHIN-3'-SULFATE	1038922-77-8				71260094	300000013086	DTXSID601009421										C15H14O9S	VBSMBNMUYITMLB-IUODEOHRSA-N	O1c2c(c(O)cc(c2)O)C[C@H]([C@H]1c3ccc(c(c3)OS(=O)(=O)O)O)O	INGREDIENT SUBSTANCE	chemical	144b1f45-7e96-4b32-8895-866a75392ea8
074GT4PR9D	BIVATUZUMAB MERTANSINE	936332-86-4					100000175008									7965					INGREDIENT SUBSTANCE	protein	14d58f34-1b5a-21c0-fb3e-5179d35d6e3d
074P18919S	SARGASSUM PALLIDUM				2592978						116055										INGREDIENT SUBSTANCE	structurallyDiverse	daeb56e9-006f-4975-98ef-16a63a08bfeb	074P18919S
074X5R04IQ	.BETA.-DAMASCONE, (Z)-	23726-92-3	245-843-7			1616260	300000022154	DTXSID6051487										C13H20O	BGTBFNDXYDYBEY-ALCCZGGFSA-N	C=1(C(CCCC1C)(C)C)C(/C=C\C)=O	INGREDIENT SUBSTANCE	chemical	797506a8-a9fd-4566-a692-431eade9e851
074Z98YIW3	AMPHOTERICIN B METHYL ESTER	36148-89-7				11968030		DTXSID701009331										C48H75NO17	UAZIZEMIKKIBCA-TYVGYKFWSA-N	[C@]12(O[C@](C[C@@H](O[C@]3([C@H]([C@@H](N)[C@@H]([C@H](O3)C)O)O)[H])/C=C/C=C/C=C/C=C/C=C/C=C/C=C/[C@@H]([C@H]([C@H]([C@@H](OC(C[C@@H](C[C@@H](CC[C@H]([C@@H](C[C@@H](C1)O)O)O)O)O)=O)C)C)O)C)([H])[C@@H]([C@H](C2)O)C(=O)OC)O	INGREDIENT SUBSTANCE	chemical	4ad985eb-769e-46a7-b74b-89e437d2cb8a
07502VDH8B	TEPHROSIA LINEARIS WHOLE								55CXG				520698-1	80157	WCS-2444478						INGREDIENT SUBSTANCE	structurallyDiverse	2f6d20e3-72fe-4fdd-bd0e-a66daf985dcd
0751EZ06YU	ACER CIRCINATUM WOOD								947R	28740	66207	ACCI	317375-2	1113	WCSCMP-2615530						INGREDIENT SUBSTANCE	structurallyDiverse	d003acbf-c863-432c-a3a8-f7828d6561e9
0751ZOW7OR	INDOLIDAN	100643-96-7		C175087		5284402	100000083413	DTXSID0020739								6116	Y-55	C14H15N3O2	LZCQFJKUAIWHRW-UHFFFAOYSA-N	C1(Nc2ccc(C3=NNC(CC3)=O)cc2C1(C)C)=O	INGREDIENT SUBSTANCE	chemical	94a286db-7c6b-4f04-a37f-affd474195b4
07526846RT	MAACKIA FLORIBUNDA WHOLE								3WVTW		53896		505350-1								INGREDIENT SUBSTANCE	structurallyDiverse	b911abe4-15e1-4cf5-a3c1-ceb590a0cb1a
07526GT2RM	BREYNIA SPATULIFOLIA LEAF										319621		77145022-1	423964	WCS-496229						INGREDIENT SUBSTANCE	structurallyDiverse	0f69cb3f-b865-40d9-ab80-eec43979cc77
075441GMF2	ERUCIC ACID	112-86-7	204-011-3	C68364		5281116		DTXSID8026931										C22H42O2	DPUOLQHDNGRHBS-KTKRTIGZSA-N	C(CCCC/C=C\CCCCCCCC)CCCCCCC(O)=O	INGREDIENT SUBSTANCE	chemical	3ad39d1a-536e-4d1e-b4d7-7e3508c2ec38
[truncated: 157,584 more rows]
