# Supplementary material for: Structure-Based Prediction of Molecular Interactions for Stabilizing Volatile Drugs
Source: Pharmaceutics. 2026 Jan 15;18(1):111. doi: 10.3390/pharmaceutics18010111 (PMC12845388; doi:10.3390/pharmaceutics18010111)
Supplement: Supplementary file 1 [file pharmaceutics-18-00111-s001.zip › result/output_result_1_1_with_name.xlsx]

## Sheet: Sheet1
INGREDIENT_NAME	iptm	ranking_score
HYDROXYPROPYL .GAMMA.-CYCLODEXTRIN	0.962113	0.962496
HYDROXYPROPYL BETADEX	0.959743	0.96079
BETADEX	0.949281	0.943129
BETADEX SULFOBUTYL ETHER SODIUM	0.944014	0.93312
ALFADEX	0.93213	0.937572
CYANOCOBALAMIN	0.919008	0.900484
GUINEA GREEN B	0.910456	0.847054
VERSETAMIDE	0.905205	0.832067
LIGHT GREEN SF YELLOWISH	0.897294	0.835271
LIGHT GREEN CF YELLOWISH	0.887619	0.828286
BENZODODECINIUM BROMIDE	0.886579	0.816718
METHYLENE BLUE	0.883734	0.821771
LAURIC DIETHANOLAMIDE	0.881532	0.806463
BENZETHONIUM CHLORIDE	0.872237	0.796241
TETRAXETAN	0.870526	0.803884
SODIUM DESOXYCHOLATE	0.863275	0.774864
CALDIAMIDE SODIUM	0.855393	0.750904
CETYLPYRIDINIUM CHLORIDE	0.830006	0.746093
AMARANTH	0.827242	0.756263
LAURAMINE OXIDE	0.822968	0.739196
RHODAMINE B	0.822752	0.758694
NAPHTHOL BLUE BLACK	0.821966	0.754494
ALUMINUM MONOSTEARATE	0.813832	0.730087
SODIUM LAUROYL SARCOSINATE	0.803454	0.721166
NEOTAME	0.77851	0.709516
LANOSTEROL	0.776551	0.717494
STEARAMIDOETHYL DIETHYLAMINE	0.77424	0.694731
2-(4-STYRYL-3-SULFOPHENOL)-6-METHOXYBENZOTRIAZOLE	0.764761	0.703683
STEARIC DIETHANOLAMIDE	0.761809	0.682097
PENTASODIUM PENTETATE	0.754359	0.671918
DOCUSATE SODIUM	0.74888	0.665765
ACETYLTRIBUTYL CITRATE	0.742584	0.641464
PHOSPHOLIPID	0.73899	0.645115
1,2-DISTEAROYL-SN-GLYCERO-3-PHOSPHOCHOLINE，DSPC	0.717238	0.634551
DISTEAROYLPHOSPHATIDYLGLYCEROL, DSPG	0.699411	0.626656
STEARIC HYDRAZIDE	0.696836	0.622408
DIPALMITOYLPHOSPHATIDYLGLYCEROL, DPPG	0.685942	0.616976
RIBOFLAVIN	0.655259	0.636752
INDIGOTINDISULFONATE SODIUM	0.628502	0.632897
BENTONITE	0.579032	0.606305
CHOLESTEROL	0.574649	0.614541
SODIUM LAURYL SULFOACETATE	0.570797	0.596911
OCTYLDODECANOL	0.565515	0.594804
DENATONIUM BENZOATE	0.558975	0.594611
N-DODECYL .BETA.-D-MALTOSIDE	0.557539	0.60751
LAURYL SULFATE	0.553165	0.582413
.ALPHA.-TOCOPHEROL ACETATE, DL-	0.517766	0.571688
MYRISTYL LACTATE	0.515425	0.562015
ERYTHROSINE SODIUM ANHYDROUS	0.51534	0.574266
MYRISTYL LACTATE	0.512347	0.542914
IMIDUREA	0.506173	0.562267
EDETATE DISODIUM	0.505139	0.54191
BETA CAROTENE	0.493749	0.550658
.ALPHA.-TOCOPHEROL, DL-	0.493015	0.547123
TRICAPRILIN	0.487124	0.533072
SILODRATE	0.474174	0.508325
MAGNESIUM STEARATE	0.464102	0.489925
ETHYL OLEATE	0.456229	0.495192
MYRISTIC ACID	0.448708	0.486573
ALCLOXA	0.442788	0.481437
ALUMINUM SULFATE ANHYDROUS	0.442352	0.480037
DIETHYL SEBACATE	0.433302	0.476056
OLEYL ALCOHOL	0.427367	0.465405
EXT. D&C YELLOW NO. 7	0.414536	0.468586
SODIUM BORATE	0.413747	0.44377
ALUMINUM SULFATE	0.408418	0.447686
MAGNESIUM TRISILICATE	0.405408	0.442456
KAOLIN	0.404136	0.447281
SORBITAN TRIOLEATE	0.40325	0.45115
ISOPROPYL ISOSTEARATE	0.399922	0.443621
CETYL ALCOHOL	0.393705	0.435592
TRISODIUM HEDTA	0.387372	0.418444
PENTETIC ACID	0.386116	0.437159
ETHYL MYRISTATE	0.383406	0.426263
EDETATE CALCIUM DISODIUM	0.38284	0.431348
ASPARTAME	0.380465	0.445279
SODIUM LAURYL SULFATE	0.378628	0.420563
CYCLOMETHICONE 5	0.373151	0.422169
TRISODIUM CITRATE DIHYDRATE	0.371212	0.400059
MYRISTYL ALCOHOL	0.364171	0.409927
SORBITAN TRISTEARATE	0.362253	0.415271
ALUMINUM SILICATE PENTAHYDRATE	0.358403	0.401386
METHYL STEARATE	0.357744	0.407626
ENTSUFON SODIUM	0.355494	0.423915
METHYL LAURATE	0.354981	0.401658
LAURYL LACTATE	0.354222	0.40054
ALUMINUM STEARATE	0.353268	0.392844
EDETATE TRISODIUM	0.34731	0.385513
SODIUM LAURETH-2 SULFATE	0.345256	0.388873
SORBITAN MONOSTEARATE	0.3402	0.401077
STEARIC ACID	0.338388	0.384342
EDETATE SODIUM	0.335355	0.375989
PALMITIC ACID	0.330466	0.376962
STEARALKONIUM CHLORIDE	0.328731	0.3799
ALUMINUM ACETATE	0.328654	0.377986
ISOPROPYL PALMITATE	0.328308	0.381406
ANHYDROUS TRISODIUM CITRATE	0.32738	0.356828
OLEIC ACID	0.323663	0.370757
STEARYL ALCOHOL	0.322099	0.371551
MIRIPIRIUM CHLORIDE	0.321165	0.380132
CAPTAN	0.320999	0.385766
GLYCERYL RICINOLEATE	0.320043	0.380643
DOCUSATE SODIUM/SODIUM BENZOATE	0.319453	0.366244
ZINC STEARATE	0.317661	0.362909
CETETH-2	0.316984	0.372331
ZINC CARBONATE	0.314626	0.347796
SODIUM LAURETH-3 SULFATE	0.314577	0.360269
EDETATE CALCIUM DISODIUM ANHYDROUS	0.313132	0.358751
SQUALANE	0.312323	0.390647
GLYCERYL TRISTEARATE	0.31164	0.364187
STEARETH-2	0.311512	0.364321
PHENAZOPYRIDINE HYDROCHLORIDE	0.304369	0.36956
DIBUTYL SEBACATE	0.299898	0.359827
TRIHYDROXYSTEARIN	0.298999	0.356797
GLYCERYL ISOSTEARATE	0.294824	0.354545
SODIUM STEARATE	0.29384	0.344747
SODIUM OLEATE	0.293153	0.343539
AMMONIUM LAURYL SULFATE	0.285905	0.341239
SODIUM STEARYL FUMARATE	0.284932	0.342481
SORBITAN MONOPALMITATE	0.283878	0.352985
GLYCERYL 1-STEARATE	0.281076	0.343942
SOLVENT ORANGE 2	0.279976	0.363444
CALCIUM STEARATE	0.279854	0.319434
ENTSUFON	0.279543	0.358382
OLEYL OLEATE	0.278476	0.333634
EDETATE DISODIUM ANHYDROUS	0.278324	0.33108
ETHYLHEXYL HYDROXYSTEARATE	0.268763	0.335579
SORBITAN MONOOLEATE	0.267796	0.335947
DISODIUM CITRATE SESQUIHYDRATE	0.26516	0.283677
CYSTEINE HYDROCHLORIDE	0.261253	0.298519
LAURETH-2	0.260923	0.314964
DIATRIZOIC ACID	0.258064	0.347683
OLETH-2	0.257767	0.321471
GLYCOL STEARATE	0.256835	0.319824
BUTYL STEARATE	0.255111	0.317323
CETYL PALMITATE	0.254647	0.314677
POTASSIUM ALUM	0.253782	0.293869
SODIUM TARTRATE DIHYDRATE	0.251018	0.293561
METANIL YELLOW	0.25027	0.340462
TALC	0.249071	0.308725
TRIETHYL CITRATE	0.247867	0.325973
CUPRIC SULFATE	0.247588	0.301346
DISODIUM HYDROGEN CITRATE	0.244947	0.290423
ISOPROPYL MYRISTATE	0.243542	0.302592
SODIUM PHOSPHATE, TRIBASIC, DODECAHYDRATE	0.240312	0.288687
SODIUM PHOSPHATE, DIBASIC, DODECAHYDRATE	0.240042	0.290063
DIHYDROXYALUMINUM AMINOACETATE	0.238244	0.277831
RICINOLEIC ACID	0.234062	0.300363
CHLOROBUTANOL HEMIHYDRATE	0.230746	0.290521
ASCORBYL PALMITATE	0.227281	0.304671
POLYGLYCERYL-3 OLEATE	0.226366	0.303567
OCTISALATE	0.224966	0.303437
SODIUM PYROPHOSPHATE	0.222933	0.282249
SODIUM DITHIONATE	0.220567	0.274317
DOCOSANOL	0.216017	0.281319
SACCHARIN CALCIUM	0.215241	0.274254
TREHALOSE DIHYDRATE	0.214355	0.314025
SUCRALOSE	0.211487	0.309095
TETRACHLOROETHYLENE	0.21106	0.223222
LACTITOL MONOHYDRATE	0.20855	0.307559
THIMEROSAL	0.208371	0.276476
LACTOSE MONOHYDRATE	0.207202	0.305784
SODIUM PHOSPHATE, DIBASIC, HEPTAHYDRATE	0.202417	0.260839
DINOSEB-AMMONIUM	0.193178	0.284661
TRIETHANOLAMINE LAURYL SULFATE	0.19113	0.235619
SORBITAN MONOLAURATE	0.190093	0.269551
PROPYLENE GLYCOL DICAPRYLATE	0.18121	0.256387
MALTOSE MONOHYDRATE	0.181041	0.28113
CALCIUM PYROPHOSPHATE	0.179728	0.240715
EDETIC ACID	0.179611	0.24948
QUATERNIUM-15 CIS-FORM	0.17829	0.256747
ANHYDROUS LACTOSE	0.175034	0.275079
LACTOBIONIC ACID	0.173866	0.274813
CALCIUM CITRATE	0.171126	0.211342
MALTITOL	0.170164	0.270698
MALTOSE ANHYDROUS	0.169611	0.270203
1-(PHENYLAZO)-2-NAPHTHYLAMINE	0.165815	0.262635
ZINC ACETATE	0.15586	0.218616
CHLOROBUTANOL	0.150182	0.167401
SUCROSE	0.147788	0.251176
N-PHENYL-1-NAPTHYLAMINE	0.146692	0.241205
SODIUM SUCCINATE HEXAHYDRATE	0.144333	0.210536
ETHYLENEDIAMINE DIHYDROCHLORIDE	0.142272	0.162589
CALCIUM SACCHARATE	0.139993	0.224838
TRYPTOPHAN	0.138478	0.222773
TRICHLOROETHANE	0.138158	0.160694
LYSINE HYDROCHLORIDE	0.135311	0.200888
GLYCINE HYDROCHLORIDE	0.135264	0.156672
O-TOLYL BIGUANIDE	0.134838	0.217186
POTASSIUM CITRATE	0.133641	0.202781
TRIBASIC CALCIUM PHOSPHATE	0.130893	0.186022
SACCHARIN SODIUM	0.129524	0.212264
PHENYLMERCURIC NITRATE	0.128641	0.194602
SODIUM 1,2-ETHANEDISULFONATE	0.126893	0.192448
SODIUM SULFATE	0.126202	0.185935
UNDECYLENIC ACID	0.12248	0.191177
TRICHLOROMONOFLUOROMETHANE	0.119422	0.144367
SODIUM METABISULFITE	0.118773	0.170243
DIISOPROPYL ADIPATE	0.117265	0.192532
GLUTAMIC ACID HYDROCHLORIDE	0.116312	0.182414
SULFUR	0.116283	0.137042
ALUMINUM SILICATE	0.115754	0.137357
SODIUM THIOSULFATE	0.115491	0.183363
BISMUTH SUBCARBONATE	0.113043	0.134831
CALCIUM ACETATE	0.111326	0.164755
DIETHYL PHTHALATE	0.108084	0.203307
ETHYLPARABEN SODIUM	0.106333	0.178966
ARGININE	0.104818	0.173117
SODIUM TARTRATE	0.102377	0.170598
BORIC ACID	0.101926	0.131177
DIHYDROXYALUMINUM SODIUM CARBONATE	0.100098	0.123175
SILICON DIOXIDE	0.100096	0.131
SACCHARIN SODIUM ANHYDROUS	0.09932	0.177891
POTASSIUM METABISULFITE	0.0982467	0.151357
BUTYLATED HYDROXYTOLUENE	0.0980764	0.194738
MONOSODIUM CITRATE	0.0980443	0.174953
PROPYLPARABEN SODIUM	0.0974948	0.175542
SODIUM ACETATE	0.0953588	0.118543
AMMONIUM PHOSPHATE, DIBASIC	0.0951412	0.119829
HYDROXYETHYLPIPERAZINE ETHANE SULFONIC ACID	0.0930708	0.178101
PHOSPHORIC ACID	0.0925392	0.121068
LYSINE	0.0913777	0.155996
SACCHARIN SODIUM MONOHYDRATE	0.0910226	0.176708
APAFLURANE	0.0899558	0.158631
PENTADECALACTONE	0.0892915	0.164886
DICHLOROTETRAFLUOROETHANE	0.0877791	0.112357
TROMETHAMINE	0.0862571	0.109834
CAFFEINE	0.0858681	0.178264
ANTIPYRINE	0.0837279	0.175399
MONOSODIUM GLUTAMATE	0.0830784	0.154625
CYSTEINE HYDROCHLORIDE ANHYDROUS	0.0823352	0.107825
SORBITAN SESQUIOLEATE	0.0823197	0.11142
METHYL CHLORIDE	0.0820845	0.119262
AMINOMETHYLPROPANOL	0.0811227	0.10885
ISOLEUCINE	0.0776339	0.134615
PHENYLMERCURIC ACETATE	0.0769636	0.149148
BUTYLPARABEN	0.0768985	0.164953
METHYLPARABEN SODIUM	0.0750439	0.148045
BENZOIN, (+/-)-	0.0727395	0.160482
SODIUM PHOSPHATE, TRIBASIC, MONOHYDRATE	0.0724347	0.128672
PROPYL GALLATE	0.0723698	0.167168
DIMETHYL SULFOXIDE	0.0723097	0.105672
ETHYL VANILLATE	0.0719793	0.163299
FERROUS OXIDE	0.0710279	0.109902
BENZYL BENZOATE	0.0694481	0.158838
GLUCEPTATE SODIUM	0.0675136	0.156315
SODIUM CHLORITE	0.0673751	0.101804
CITRIC ACID MONOHYDRATE	0.0669529	0.15192
SODIUM PHOSPHATE, DIBASIC, DIHYDRATE	0.0668126	0.124597
SODIUM ALUMINOSILICATE	0.0667577	0.139724
BARIUM SULFATE	0.0665165	0.0963815
AMINOBENZOATE SODIUM	0.0663818	0.140363
SODIUM LACTATE	0.0653208	0.0936228
ACESULFAME POTASSIUM	0.0649775	0.140233
SODIUM LACTATE, L-	0.0642698	0.0926342
PROPYLPARABEN	0.06212	0.147821
DMDM HYDANTOIN	0.0615612	0.150091
BENZOCAINE	0.0601798	0.142093
SACCHARIN	0.0595544	0.143336
SODIUM BISULFATE ACETONE	0.0589931	0.130533
TRIACETIN	0.0588064	0.137707
NIACINAMIDE	0.0585159	0.117142
TERT-BUTYLHYDROQUINONE	0.0581445	0.141803
2-AMINOETHANOL	0.057575	0.0929495
SODIUM PROPIONATE	0.0575142	0.0887087
SODIUM DITHIONITE	0.0565998	0.0841703
METHANESULFONIC ACID	0.0565822	0.0899678
SULFURIC ACID	0.0562934	0.089857
ANHYDROUS CITRIC ACID	0.0558375	0.134969
SODIUM SALICYLATE	0.0558352	0.132177
SODIUM BENZOATE	0.0553478	0.125736
MAGNESIUM NITRATE	0.0553113	0.114712
SODIUM GLUCONATE	0.0549786	0.13268
AMMONIUM SULFATE	0.0538047	0.0835717
DICHLOROBENZYL ALCOHOL	0.0537095	0.124637
ALLANTOIN	0.0521941	0.126989
ETHYLPARABEN	0.0495015	0.132134
PHENYLALANINE	0.0491628	0.126431
CALCIUM PHOSPHATE, MONOBASIC, ANHYDROUS	0.0483078	0.122474
LYSINE ACETATE	0.0479956	0.121324
TITANIUM DIOXIDE	0.0478572	0.087035
GLYCINE	0.0478149	0.0824903
HYDROCHLORIC ACID	0.0477018	0.0935751
GALACTOSE MONOHYDRATE	0.0476474	0.132454
AMMONIUM ACETATE	0.0474789	0.0822235
ZINC OXIDE	0.0469346	0.0897624
ACETONITRILE	0.0468829	0.0867009
SODIUM CHLORATE	0.0462848	0.0813852
ETHYL VANILLIN	0.0461785	0.130045
POTASSIUM SORBATE	0.0459887	0.105169
SULFUROUS ACID	0.0457771	0.0832239
CAMPHOR (SYNTHETIC)	0.0449835	0.123006
CALCIUM SILICATE	0.0446097	0.120655
SODIUM PYRROLIDONE CARBOXYLATE	0.0442308	0.117444
PIPERAZINE	0.0441086	0.0768675
DEXTROSE MONOHYDRATE	0.0408912	0.12551
IRON	0.0404101	0.085663
POTASSIUM BITARTRATE	0.0401042	0.117554
SODIUM PHOSPHATE, MONOBASIC, MONOHYDRATE	0.0397827	0.0712603
MAGNESIUM OXIDE	0.0397017	0.0838334
ISOBUTANE	0.0393983	0.0778145
POTASSIUM ACETATE	0.0393191	0.0749439
LYSINE MONOHYDRATE	0.0390361	0.115605
GENTISIC ACID	0.0390102	0.116248
SODIUM BITARTRATE	0.0389317	0.116604
CALCIUM CARBONATE	0.0388931	0.0744674
METHYLPARABEN	0.0383383	0.115536
GLUCONIC ACID	0.0382195	0.115016
ETHYLENE GLYCOL	0.038172	0.0764026
ETHYLENEDIAMINE	0.0379901	0.0767499
EUCALYPTOL	0.0379408	0.116682
DEHYDROACETIC ACID	0.0377764	0.122214
.ALPHA.-TERPINEOL	0.0376015	0.115351
DICHLORODIFLUOROMETHANE	0.0373311	0.0734854
HYDROGEN PEROXIDE	0.0369646	0.081309
BETANAPHTHOL	0.0368497	0.115622
SODIUM ASCORBATE	0.0363755	0.116086
MAGNESIUM SULFATE ANHYDROUS	0.0362325	0.0701925
PROPANE	0.0361147	0.0778857
SODIUM PHOSPHATE, MONOBASIC, DIHYDRATE	0.035754	0.0660474
MEGLUMINE	0.0347728	0.112846
LACTIC ACID, DL-	0.0342529	0.0685755
SILICON	0.0341271	0.0819164
DIBASIC CALCIUM PHOSPHATE DIHYDRATE	0.033985	0.0644602
LACTIC ACID, L-	0.0339707	0.0683085
DIMETHOXANE	0.0339363	0.115639
MAGNESIUM CARBONATE	0.0336674	0.0681049
BUTANE	0.0332482	0.0726872
PROPIONIC ACID	0.0329896	0.0699156
VANILLIN	0.0329518	0.11097
TERT-BUTYL ALCOHOL	0.0329471	0.0697324
THYMOL	0.032713	0.111957
SODIUM ACETATE ANHYDROUS	0.0326545	0.0694614
RACEMENTHOL	0.0325555	0.111814
METHYL SALICYLATE	0.0323178	0.110563
LEVOMENTHOL	0.0318401	0.110955
SODIUM IODIDE	0.0316235	0.0765748
HISTIDINE	0.031271	0.108913
POTASSIUM BICARBONATE	0.0311078	0.0676919
ANETHOLE	0.0308173	0.109278
ISOPROPYL ALCOHOL	0.03061	0.070153
ACETONE	0.0300385	0.0696628
MONOBASIC POTASSIUM PHOSPHATE	0.029803	0.0641272
N,N-DIMETHYLACETAMIDE	0.0297378	0.0648396
CALCIUM SULFATE ANHYDROUS	0.0296023	0.0643785
ZINC	0.0295651	0.0765041
TROLAMINE	0.0293988	0.103653
SODIUM PHOSPHATE, MONOBASIC, ANHYDROUS	0.0293878	0.0640303
PROPYL ALCOHOL	0.0288571	0.0689285
CHLOROXYLENOL	0.0285766	0.103222
ACETIC ACID	0.0285374	0.0683801
SODIUM HYPOCHLORITE	0.0284332	0.0714076
AMMONIA SOLUTION	0.0284223	0.0773389
ACESULFAME	0.0282349	0.103333
ANHYDROUS DIBASIC CALCIUM PHOSPHATE	0.0280559	0.0626012
BENZENESULFONIC ACID	0.0278496	0.103055
MANNITOL	0.0278059	0.105867
DIISOPROPANOLAMINE	0.0277984	0.089983
SORBITOL	0.0277121	0.105688
CALCIUM SULFATE DIHYDRATE	0.0273848	0.0586582
METHYL ETHYL KETONE	0.0272087	0.0650857
UREA	0.0271626	0.0670632
FRUCTOSE	0.0270874	0.105088
SERINE	0.0270288	0.0603142
GALACTOSE	0.0267889	0.103649
GLUCONOLACTONE	0.0262705	0.107768
ETHYLENE OXIDE	0.0261611	0.0693417
SODIUM HYDROXIDE	0.02601	0.0721381
NORFLURANE	0.0258582	0.0618417
ETHYLENE	0.0256385	0.0721587
CYSTEINE	0.0255334	0.0595205
SODIUM PHOSPHITE	0.0250157	0.0599243
LIMONENE, (+)-	0.0247256	0.100323
TAGATOSE	0.0243806	0.102244
ASCORBIC ACID	0.0243527	0.103769
LEUCINE	0.0241678	0.0872919
ALCOHOL	0.0238837	0.0677204
STANNOUS TARTRATE	0.023691	0.103013
SODIUM PHOSPHATE, DIBASIC, ANHYDROUS	0.0235039	0.0566866
POTASSIUM CHLORIDE	0.0235036	0.0696233
SODIUM FORMALDEHYDE SULFOXYLATE	0.023079	0.0587598
CALCIUM	0.0227724	0.0717375
PROPYLENE GLYCOL DIACETATE	0.022737	0.100495
CARBON DIOXIDE	0.0226405	0.0665216
LIME (CALCIUM OXIDE)	0.0224847	0.0683158
SODIUM CHLORIDE	0.0223337	0.0696226
ANHYDROUS DEXTROSE	0.0221769	0.0992409
DIBASIC POTASSIUM PHOSPHATE	0.0220844	0.0546302
1,4-SORBITAN	0.0219353	0.0999594
SODIUM BISULFITE	0.021861	0.0600783
FORMIC ACID	0.0218136	0.0658426
STANNOUS FLUORIDE	0.0210497	0.0643546
MAGNESIUM SILICATE	0.0210186	0.0589548
ERYTHORBIC ACID	0.0209099	0.099352
MAGNESIUM HYDROXIDE	0.0208792	0.0641016
PROPYLENE GLYCOL	0.0207291	0.0593726
POTASSIUM CARBONATE	0.0205786	0.0560937
ZINC CHLORIDE	0.0198349	0.0640612
AMMONIUM CHLORIDE	0.0197582	0.0672685
SODIUM BISULFATE	0.0196604	0.05575
MAGNESIUM ALUMINUM SILICATE TYPE IIA	0.019378	0.0579933
MAGNESIUM ALUMINUM SILICATE TYPE IC	0.019378	0.0579933
THREONINE	0.0190455	0.0515523
DIMETHYL ISOSORBIDE	0.0188184	0.0992443
BUTYL ALCOHOL	0.0186999	0.0578128
CINNAMALDEHYDE	0.0186989	0.0945133
CHLOROCRESOL	0.0185787	0.0826
POTASSIUM HYDROXIDE	0.0185446	0.0649711
SODIUM PHOSPHATE, TRIBASIC, ANHYDROUS	0.018249	0.0501189
ETHYLENE GLYCOL MONOETHYL ETHER	0.0182325	0.0546672
SODIUM CARBONATE MONOHYDRATE	0.0182074	0.0522851
GLUTARAL	0.0180354	0.0520798
ADIPIC ACID	0.0178059	0.0930497
BUTYLENE GLYCOL	0.0176862	0.0540678
SODIUM THIOSULFATE ANHYDROUS	0.0169303	0.0511268
SODIUM NITRATE	0.0168701	0.0561862
TARTARIC ACID	0.0166454	0.0923453
PHENOXYETHANOL	0.0158218	0.0914042
FERRIC OXIDE YELLOW	0.015627	0.0570256
ETHYL ACETATE	0.0151705	0.0521143
VALINE	0.0144286	0.0474918
BENZOIC ACID	0.0140002	0.0789929
XYLITOL	0.0139507	0.0891051
METHIONINE	0.0138708	0.0787058
FERROSOFERRIC OXIDE	0.0127291	0.0474686
STANNOUS CHLORIDE ANHYDROUS	0.0126886	0.0582106
SODIUM BICARBONATE	0.0126544	0.0520666
ASPARTIC ACID	0.0124435	0.0772162
CALCIUM HYDROXIDE	0.0124362	0.0557408
POTASSIUM SULFATE	0.012381	0.0466074
ETHYL MALTOL	0.0122724	0.0885846
ALUMINUM OXIDE	0.0122566	0.0518481
SODIUM SULFATE ANHYDROUS	0.0119209	0.0471697
NITRIC ACID	0.01192	0.054772
FERRIC OXIDE RED	0.0118535	0.0512379
CALCIUM CHLORIDE ANHYDROUS	0.0117906	0.0567044
PHENYLETHYL ALCOHOL	0.0117023	0.0766864
MALIC ACID, L-	0.0115815	0.0760974
N-ACETYL-D-ALANINE	0.0115691	0.0767355
SODIUM CARBONATE	0.0111382	0.0479977
SODIUM SULFITE	0.0111102	0.048486
MAGNESIUM CHLORIDE	0.0109681	0.0713138
ALUMINUM HYDROXIDE	0.0109322	0.0529981
MALIC ACID	0.0104778	0.0752385
CREATININE	0.00946013	0.0428867
1,2,6-HEXANETRIOL	0.00937328	0.0737589
MONOTHIOGLYCEROL	0.00862185	0.0468624
DIETHYLENE GLYCOL MONOETHYL ETHER	0.00791435	0.0720722
ALGELDRATE	0.00770746	0.0475933
STANNIC CHLORIDE	0.00761728	0.047955
METHYLPYRROLIDONE	0.00757395	0.0436273
STANNOUS CHLORIDE	0.00709472	0.0462581
BENZYL CHLORIDE	0.00664653	0.0412137
CALCIUM CHLORIDE	0.00593863	0.0453482
METHYLCHLOROISOTHIAZOLINONE	0.00588304	0.040422
MALTOL	0.00576551	0.0708024
DIETHANOLAMINE	0.00539624	0.0417039
PROPYLENE CARBONATE	0.00483599	0.0411896
PHENOL	0.00469823	0.0410624
HEXYLENE GLYCOL	0.00467812	0.0392348
GLYCERIN	0.00451294	0.0428883
SORBIC ACID	0.00438533	0.0387054
METACRESOL	0.00427035	0.0386606
PROLINE	0.00399676	0.0386701
ACETIC ANHYDRIDE	0.00383378	0.0403914
SUCCINIC ACID	0.00357924	0.0377891
FUMARIC ACID	0.00332887	0.0377678
MALEIC ACID	0.00331523	0.0377644
BENZYL ALCOHOL	0.00314129	0.0378868
BENZALDEHYDE	0.00311807	0.0378464
LEVULINIC ACID	0.00273239	0.0369403
ETHYL BUTYRATE	0.00265383	0.0371804
