# Supplementary material for: Structure-Based Prediction of Molecular Interactions for Stabilizing Volatile Drugs
Source: Pharmaceutics. 2026 Jan 15;18(1):111. doi: 10.3390/pharmaceutics18010111 (PMC12845388; doi:10.3390/pharmaceutics18010111)
Supplement: Supplementary file 1 [file pharmaceutics-18-00111-s001.zip › result/Table S2.xlsx]

## Sheet: Sheet1
INGREDIENT_NAME	iptm	ranking_score
NAPHTHOL BLUE BLACK	0.634038	0.646257
RIBOFLAVIN	0.615522	0.628687
AMARANTH	0.51152	0.530012
METHYLENE BLUE	0.467675	0.487115
INDIGOTINDISULFONATE SODIUM	0.456289	0.47412
PHOSPHOLIPID	0.443289	0.46512
RHODAMINE B	0.415091	0.455971
DIPALMITOYLPHOSPHATIDYLGLYCEROL, DPPG	0.381914	0.403205
DISTEAROYLPHOSPHATIDYLCHOLINE, DSPC	0.370145	0.369515
ALUMINUM MONOSTEARATE	0.329625	0.287355
STEARIC DIETHANOLAMIDE	0.267621	0.288921
GUINEA GREEN B	0.255617	0.274477
DISTEAROYLPHOSPHATIDYLGLYCEROL, DSPG	0.250066	0.261502
SODIUM DESOXYCHOLATE	0.231733	0.252125
LANOSTEROL	0.226298	0.253392
IMIDUREA	0.221528	0.241245
BETADEX SULFOBUTYL ETHER SODIUM	0.205597	0.21198
LAURIC DIETHANOLAMIDE	0.204568	0.227302
BETADEX	0.203301	0.214041
OCTYLDODECANOL	0.202441	0.219779
SODIUM LAUROYL SARCOSINATE	0.201507	0.223842
HYDROXYPROPYL .GAMMA.-CYCLODEXTRIN	0.193589	0.21507
HYDROXYPROPYL BETADEX	0.192963	0.21179
LIGHT GREEN CF YELLOWISH	0.191545	0.217643
ALFADEX	0.191439	0.210422
LAURAMINE OXIDE	0.191434	0.21737
STEARAMIDOETHYL DIETHYLAMINE	0.186857	0.208814
ERYTHROSINE SODIUM ANHYDROUS	0.182449	0.208419
CYANOCOBALAMIN	0.180963	0.22179
LIGHT GREEN SF YELLOWISH	0.175187	0.197704
N-DODECYL .BETA.-D-MALTOSIDE	0.174469	0.200564
CETYLPYRIDINIUM CHLORIDE	0.173281	0.193422
NEOTAME	0.170289	0.18883
STEARIC HYDRAZIDE	0.166597	0.193215
LAURYL SULFATE	0.166307	0.185267
2-(4-STYRYL-3-SULFOPHENOL)-6-METHOXYBENZOTRIAZOLE	0.16038	0.182668
PENTASODIUM PENTETATE	0.159384	0.174583
SODIUM LAURYL SULFOACETATE	0.156625	0.176424
.ALPHA.-TOCOPHEROL ACETATE, DL-	0.148252	0.175148
CHOLESTEROL	0.14133	0.171267
BENZETHONIUM CHLORIDE	0.136472	0.160715
CALDIAMIDE SODIUM	0.125781	0.147232
BENZODODECINIUM BROMIDE	0.115994	0.138055
DENATONIUM BENZOATE	0.107277	0.132179
VERSETAMIDE	0.103316	0.124946
DOCUSATE SODIUM	0.102273	0.125231
BENTONITE	0.087323	0.107282
TETRAXETAN	0.0797664	0.105023
ACETYLTRIBUTYL CITRATE	0.0743065	0.10245
DIISOPROPYLBENZOTHIAZYL-2-SULFENAMIDE	0.0698964	0.100153
