# Supplementary material for: Structure-Based Prediction of Molecular Interactions for Stabilizing Volatile Drugs
Source: Pharmaceutics. 2026 Jan 15;18(1):111. doi: 10.3390/pharmaceutics18010111 (PMC12845388; doi:10.3390/pharmaceutics18010111)
Supplement: Supplementary file 1 [file pharmaceutics-18-00111-s001.zip › scripts/database_processing/Code S2-merge_data.py.py]

import pandas as pd

def merge_data(input1_path, input2_path, output_path):
    """Merge data from two Excel files based on UNII matching.
    
    Args:
        input1_path (str): Path to the first input Excel file.
        input2_path (str): Path to the second input Excel file.
        output_path (str): Path to save the merged output CSV file.
        
    Returns:
        None
    """
    # Read first input Excel file
    df1 = pd.read_excel(input1_path, sheet_name='Sheet1', engine='openpyxl')
    
    # Read second input Excel file
    df2 = pd.read_excel(input2_path, sheet_name='Sheet1', engine='openpyxl')
    
    # Initialize list to store matching results
    matches = []
    
    # Iterate through each row in df1 to find matching SMILES in df2
    for _, row in df1.iterrows():
        unii_value = row['UNII']
        ingredient_name = row['INGREDIENT_NAME']
        
        # Find matching row in df2
        match = df2[df2['UNII'] == unii_value]
        
        if not match.empty:
            # Get SMILES value from matching row
            smiles_value = match.iloc[0]['SMILES']
            
            # Add to results list
            matches.append({
                'INGREDIENT_NAME': ingredient_name,
                'UNII': unii_value,
                'SMILES': smiles_value
            })
    
    # Create DataFrame from matching results
    result_df = pd.DataFrame(matches)
    
    # Save results to CSV file
    if not result_df.empty:
        result_df.to_csv(output_path, index=False)
        print(f"Processing completed. Result saved to {output_path}")
    else:
        print("Warning: No matching results found.")

if __name__ == '__main__':
    # Configuration parameters (use relative paths)
    INPUT1_PATH = '原始辅料数据/output1.xlsx'
    INPUT2_PATH = '原始辅料数据/UNII_Records_20Dec2024(2).xlsx'
    OUTPUT_PATH = '原始辅料数据/output2.csv'
    
    # Execute the merging process
    merge_data(INPUT1_PATH, INPUT2_PATH, OUTPUT_PATH)
