# Supplementary material for: Structure-Based Prediction of Molecular Interactions for Stabilizing Volatile Drugs
Source: Pharmaceutics. 2026 Jan 15;18(1):111. doi: 10.3390/pharmaceutics18010111 (PMC12845388; doi:10.3390/pharmaceutics18010111)
Supplement: Supplementary file 1 [file pharmaceutics-18-00111-s001.zip › scripts/database_processing/Code S3-remove_rows_without_smiles.py.py]

import pandas as pd

def remove_duplicates(input_path, output_path):
    """Remove duplicates from a CSV file based on UNII column and save as Excel.
    
    Args:
        input_path (str): Path to the input CSV file.
        output_path (str): Path to save the output Excel file.
        
    Returns:
        None
    """
    # Read CSV file into DataFrame
    df = pd.read_csv(input_path, encoding='utf-8-sig')
    
    # Select only 'INGREDIENT_NAME' and 'UNII' columns
    df = df[['INGREDIENT_NAME', 'UNII']]
    
    # Remove duplicates based on 'UNII', keeping the first occurrence
    df = df.drop_duplicates(subset='UNII', keep='first')
    
    # Save the result to a new Excel file
    df.to_excel(output_path, index=False)
    print(f"Processing completed. Result saved to {output_path}")

if __name__ == '__main__':
    # Configuration parameters (use relative paths)
    INPUT_PATH = 'raw_material_data/IIR_OCOMM.csv'
    OUTPUT_PATH = 'raw_material_data/output1.xlsx'
    
    # Execute the duplicate removal
    remove_duplicates(INPUT_PATH, OUTPUT_PATH)
