# Supplementary material for: Structure-Based Prediction of Molecular Interactions for Stabilizing Volatile Drugs
Source: Pharmaceutics. 2026 Jan 15;18(1):111. doi: 10.3390/pharmaceutics18010111 (PMC12845388; doi:10.3390/pharmaceutics18010111)
Supplement: Supplementary file 1 [file pharmaceutics-18-00111-s001.zip › scripts/prediction/Code S4-generate_input_json.py.py]

import os
import json
import pandas as pd
from copy import deepcopy


def process_data(inputs_path, excel_path, save_directory, count):
    """Process input data and generate JSON files.

    Args:
        inputs_path (str): Path to the input JSON template file.
        excel_path (str): Path to the Excel file containing UNII and SMILES data.
        save_directory (str): Directory to save generated JSON files.
        count (int): Count value for ligand configuration.
    """
    # Read input JSON template
    with open(inputs_path, 'r') as f:
        template = json.load(f)

    # Read Excel data
    df = pd.read_excel(excel_path, sheet_name='Sheet1')

    # Ensure save directory exists
    os.makedirs(save_directory, exist_ok=True)

    # Process each row in the Excel file
    for _, row in df.iterrows():
        unii = row['UNII']
        smiles = row['SMILES']

        # Deep copy template to avoid modifying original
        data = deepcopy(template)

        # Update name with UNII and count
        data[0]['name'] = f"{unii}_1_{count}"

        # Replace SMILES in ligand configuration
        if len(data[0]['sequences']) >= 2:
            data[0]['sequences'][0]['ligand']['ligand'] = smiles
            data[0]['sequences'][0]['ligand']['count'] = count
        else:
            print(f"Warning: sequences list has less than 2 elements for UNII {unii}")
            continue

        # Save as UNII-named JSON file
        filename = f"{unii}.json"
        save_path = os.path.join(save_directory, filename)
        with open(save_path, 'w') as f:
            json.dump(data, f, indent=4)


if __name__ == '__main__':
    # Configuration parameters (use relative paths)
    COUNT = 1
    INPUTS_PATH = 'inputs.json'
    EXCEL_PATH = 'output3_472.xlsx'
    SAVE_DIR = f'input472_1_{COUNT}'

    # Execute processing
    process_data(INPUTS_PATH, EXCEL_PATH, SAVE_DIR, COUNT)
