# Supplementary material for: Structure-Based Prediction of Molecular Interactions for Stabilizing Volatile Drugs
Source: Pharmaceutics. 2026 Jan 15;18(1):111. doi: 10.3390/pharmaceutics18010111 (PMC12845388; doi:10.3390/pharmaceutics18010111)
Supplement: Supplementary file 1 [file pharmaceutics-18-00111-s001.zip › scripts/prediction/Code S6-batch_processing_output_json.py.py]

import os
import json

def process_json_files(subdir_list):
    """Process JSON files in subdirectories and generate average results.

    Args:
        subdir_list (list): List of directories to process.

    Returns:
        list: List of average JSON results for each directory.
    """
    all_average_json = []
    
    for dir_path in subdir_list:
        json_file_paths = find_json_files(dir_path)
        temp_results = []
        
        for json_path in json_file_paths:
            try:
                # Skip empty files
                if os.path.getsize(json_path) == 0:
                    print(f"Warning: Empty file {json_path}, skipped.")
                    continue
                
                with open(json_path, 'r', encoding='utf-8') as file:
                    data = json.load(file)
                    result = analys(data)
                    temp_results.append(result)
                    
            except (json.JSONDecodeError, UnicodeDecodeError) as e:
                print(f"Parsing failed: Invalid format in {json_path}, skipped. Details: {e}")
            except Exception as e:
                print(f"Unexpected error: Failed to read {json_path}, skipped. Details: {e}")
        
        # Calculate average if valid results exist
        if temp_results:
            average_result = average_dicts(temp_results)
            average_result["NUII"] = os.path.basename(os.path.normpath(dir_path))
            all_average_json.append(average_result)
        else:
            print(f"Warning: No valid JSON files in directory {dir_path}, skipped")
    
    return all_average_json

if __name__ == '__main__':
    # Configuration parameters (use relative paths)
    SUBDIR_LIST = ['output']  # Adjust as needed
    
    # Process JSON files
    results = process_json_files(SUBDIR_LIST)
    
    # Generate Excel file
    output_file = 'output_result_1_1.xlsx'
    keys_order = [
        'NUII', 'plddt', 'gpde', 'ptm', 'iptm', 'chain_ptm', 'chain_iptm',
        'chain_plddt', 'ranking_score', 'num_recycles', 'disorder',
        'chain_pair_iptm', 'chain_pair_iptm_global', 'chain_pair_plddt'
    ]
    
    save_to_excel(results, output_file, keys_order)
