# Supplementary material for: Structure-Based Prediction of Molecular Interactions for Stabilizing Volatile Drugs
Source: Pharmaceutics. 2026 Jan 15;18(1):111. doi: 10.3390/pharmaceutics18010111 (PMC12845388; doi:10.3390/pharmaceutics18010111)
Supplement: Supplementary file 1 [file pharmaceutics-18-00111-s001.zip › scripts/prediction/Code S7-batch_processing_output_json_v2.py.py]

import os
import json
import pandas as pd

def find_json_files(root_dir, target_folder='predictions'):
    """Find all JSON files in subdirectories containing the target folder name.
    
    Args:
        root_dir (str): Root directory to search.
        target_folder (str): Target folder name to look for.
        
    Returns:
        list: List of paths to JSON files.
    """
    json_files = []
    for dirpath, dirnames, filenames in os.walk(root_dir):
        if target_folder in dirpath.split(os.sep):
            json_files.extend([os.path.join(dirpath, f) for f in filenames if f.lower().endswith('.json')])
    return json_files

def calculate_mean(numbers):
    """Calculate the mean of a list of numbers.
    
    Args:
        numbers (list): List of numbers.
        
    Returns:
        float: Mean value, 0 if list is empty.
    """
    if not numbers:
        return 0
    return sum(numbers) / len(numbers)

def get_subdirectories(parent_dir):
    """Get all subdirectories of a parent directory.
    
    Args:
        parent_dir (str): Parent directory path.
        
    Returns:
        list: List of subdirectory paths.
    """
    subdirectories = [
        os.path.join(parent_dir, name)
        for name in os.listdir(parent_dir)
        if os.path.isdir(os.path.join(parent_dir, name))
    ]
    return subdirectories

def analys(data):
    """Analyze data and calculate mean for numerical values.
    
    Args:
        data (dict): Data dictionary to analyze.
        
    Returns:
        dict: Processed data with mean values calculated.
    """
    temp_di = {}
    for key, value in data.items():
        if isinstance(value, list):
            if all(not isinstance(item, list) for item in value):
                new_data = {key: calculate_mean(value)}
            else:
                new_data = {key: "Non-first-level list, mean not calculated"}
        else:
            new_data = {key: value}
        temp_di.update(new_data)
    return temp_di

def average_dicts(dicts):
    """Average values of dictionaries with the same keys.
    
    Args:
        dicts (list): List of dictionaries to average.
        
    Returns:
        dict: Dictionary with averaged values.
    """
    if not dicts:
        return {}
    
    all_keys = set()
    for d in dicts:
        all_keys.update(d.keys())
    
    averaged_dict = {}
    
    for key in all_keys:
        for d in dicts:
            if key in d:
                value_type = type(d[key])
                break
        
        if value_type in (int, float):
            values = []
            for d in dicts:
                if key in d and isinstance(d[key], (int, float)):
                    values.append(d[key])
            if values:
                averaged_dict[key] = sum(values) / len(values)
        elif value_type is str:
            for d in dicts:
                if key in d:
                    averaged_dict[key] = d[key]
                    break
    
    return averaged_dict

def save_to_excel(list_data, file_path, column_order=None):
    """Save list of dictionaries to Excel file with custom column order.
    
    Args:
        list_data (list): List of dictionaries.
        file_path (str): Path to save Excel file.
        column_order (list, optional): Column order to use.
        
    Returns:
        None
    """
    df = pd.DataFrame(list_data)
    
    if column_order:
        missing_cols = set(column_order) - set(df.columns)
        if missing_cols:
            raise ValueError(f"Column order list contains non-existent columns: {missing_cols}")
        
        other_cols = [col for col in df.columns if col not in column_order]
        df = df[column_order + other_cols]
    else:
        if 'NUII' in df.columns:
            cols = ['NUII'] + [col for col in df.columns if col != 'NUII']
            df = df[cols]
        else:
            print("Warning: Dictionary does not contain 'NUII' key, cannot place it first.")
    
    df.to_excel(file_path, index=False)

if __name__ == '__main__':
    # Configuration parameters (use relative paths)
    ROOT_DIRECTORY = 'output'
    SAVE_PATH = 'output_result_1_1.xlsx'
    
    # Get all subdirectories
    subdir_list = get_subdirectories(ROOT_DIRECTORY)
    
    all_average_json = []
    for NUII_dir in subdir_list:
        json_file_paths = find_json_files(NUII_dir)
        temp_list = []
        
        for json_path in json_file_paths:
            try:
                # Skip empty files
                if os.path.getsize(json_path) == 0:
                    print(f"Warning: Empty file {json_path}, skipped.")
                    continue
                
                with open(json_path, 'r', encoding='utf-8') as file:
                    data = json.load(file)
                    json_result = analys(data)
                    temp_list.append(json_result)
                    
            except (json.JSONDecodeError, UnicodeDecodeError) as e:
                print(f"Parsing failed: Invalid format in {json_path}, skipped. Details: {e}")
            except Exception as e:
                print(f"Unexpected error: Failed to read {json_path}, skipped. Details: {e}")
        
        # Calculate average if valid results exist
        if temp_list:
            average_json = average_dicts(temp_list)
            average_json["NUII"] = os.path.basename(os.path.normpath(NUII_dir))
            all_average_json.append(average_json)
        else:
            print(f"Warning: No valid JSON files in directory {NUII_dir}, skipped.")
    
    # Define column order for Excel output
    column_order = [
        'NUII', 'plddt', 'gpde', 'ptm', 'iptm', 'chain_ptm', 'chain_iptm',
        'chain_plddt', 'ranking_score', 'num_recycles', 'disorder',
        'chain_pair_iptm', 'chain_pair_iptm_global', 'chain_pair_plddt'
    ]
    
    save_to_excel(all_average_json, SAVE_PATH, column_order)
