# Supplementary material for: Structure-Based Prediction of Molecular Interactions for Stabilizing Volatile Drugs
Source: Pharmaceutics. 2026 Jan 15;18(1):111. doi: 10.3390/pharmaceutics18010111 (PMC12845388; doi:10.3390/pharmaceutics18010111)
Supplement: Supplementary file 1 [file pharmaceutics-18-00111-s001.zip › scripts/prediction/Code S8-add_name_to_output_xlsx.py.py]

import os
import pandas as pd

def update_output_file(mini_input_path, output_input_path, output_result_path, del_str):
    """Update output Excel file by adding INGREDIENT_NAME column based on UNII mapping.
    
    Args:
        mini_input_path (str): Path to the mini output Excel file.
        output_input_path (str): Path to the input output Excel file.
        output_result_path (str): Path to save the updated output Excel file.
        del_str (str): String to remove from NUII column.
        
    Returns:
        None
    """
    try:
        # Read mini output Excel file
        mini_df = pd.read_excel(mini_input_path, sheet_name='Sheet1')
        
        # Read output Excel file
        output_df = pd.read_excel(output_input_path, sheet_name='Sheet1')
        
        # Create UNII to INGREDIENT_NAME mapping dictionary
        unii_to_name = mini_df.set_index('UNII')['INGREDIENT_NAME'].to_dict()
        
        # Define function to remove suffix
        def remove_suffix(x):
            return x.split(del_str)[0] if del_str in x else x
        
        # Apply function to NUII column
        output_df['NUII'] = output_df['NUII'].apply(remove_suffix)
        
        # Initialize list to store INGREDIENT_NAME
        ingredient_names = []
        
        for unii in output_df['NUII']:
            # Find INGREDIENT_NAME corresponding to UNII
            name = unii_to_name.get(unii, None)
            if name is not None:
                ingredient_names.append(name)
            else:
                # If not found, print the UNII
                print(f"Warning: UNII not found: {unii}")
                ingredient_names.append(None)
        
        # Insert INGREDIENT_NAME as first column
        output_df.insert(0, 'INGREDIENT_NAME', ingredient_names)
        
        # Save as new Excel file, maintaining column order
        output_df.to_excel(output_result_path, index=False)
        
        print(f"Processing completed. Result saved to {output_result_path}")
        
    except Exception as e:
        print(f"Error occurred: {e}")

if __name__ == '__main__':
    # Configuration parameters (use relative paths)
    MINI_INPUT_PATH = 'output3_472.xlsx'
    OUTPUT_INPUT_PATH = 'output_xlsx/output_result_1_5.xlsx'
    OUTPUT_RESULT_PATH = 'output_xlsx/output_result_1_5_with_name.xlsx'
    DEL_STR = '_1_5'
    
    # Execute the update
    update_output_file(
        mini_input_path=MINI_INPUT_PATH,
        output_input_path=OUTPUT_INPUT_PATH,
        output_result_path=OUTPUT_RESULT_PATH,
        del_str=DEL_STR
    )
